# Supplementary material for: Phar-LSTM: a pharmacological representation-based LSTM network for drug–drug interaction extraction
Source: PeerJ. 2023 Dec 14;11:e16606. doi: 10.7717/peerj.16606 (PMC10725669; doi:10.7717/peerj.16606)
Supplement: Supplemental Information 1 [file peerj-11-16606-s001.zip]

Archive with 1,495 entries (1,485 files):
- Code_DDIEClassifier.ipynb
- Data_XmlFormat/
- Data_XmlFormat/Test2011/
- Data_XmlFormat/Test2011/Abarelix_ddi.xml
- Data_XmlFormat/Test2011/Acarbose_ddi.xml
- Data_XmlFormat/Test2011/Acebutolol_ddi.xml
- Data_XmlFormat/Test2011/Acetazolamide_ddi.xml
- Data_XmlFormat/Test2011/Adapalene_ddi.xml
- Data_XmlFormat/Test2011/Adefovir Dipivoxil_ddi.xml
- Data_XmlFormat/Test2011/Alemtuzumab_ddi.xml
- Data_XmlFormat/Test2011/Alglucosidase alfa_ddi.xml
- Data_XmlFormat/Test2011/Alosetron_ddi.xml
- Data_XmlFormat/Test2011/Alteplase_ddi.xml
- Data_XmlFormat/Test2011/Amifostine_ddi.xml
- Data_XmlFormat/Test2011/Aminohippurate_ddi.xml
- Data_XmlFormat/Test2011/Aminosalicylic Acid_ddi.xml
- Data_XmlFormat/Test2011/Amiodarone_ddi.xml
- Data_XmlFormat/Test2011/Amlodipine_ddi.xml
- Data_XmlFormat/Test2011/Amoxicillin_ddi.xml
- Data_XmlFormat/Test2011/Anakinra_ddi.xml
- Data_XmlFormat/Test2011/Anidulafungin_ddi.xml
- Data_XmlFormat/Test2011/Anileridine_ddi.xml
- Data_XmlFormat/Test2011/Astemizole_ddi.xml
- Data_XmlFormat/Test2011/Atovaquone_ddi.xml
- Data_XmlFormat/Test2011/Atropine_ddi.xml
- Data_XmlFormat/Test2011/Azithromycin_ddi.xml
- Data_XmlFormat/Test2011/Azlocillin_ddi.xml
- Data_XmlFormat/Test2011/Baclofen_ddi.xml
- Data_XmlFormat/Test2011/Bentiromide_ddi.xml
- Data_XmlFormat/Test2011/Benzphetamine_ddi.xml
- Data_XmlFormat/Test2011/Benzthiazide_ddi.xml
- Data_XmlFormat/Test2011/Bevacizumab_ddi.xml
- Data_XmlFormat/Test2011/Bicalutamide_ddi.xml
- Data_XmlFormat/Test2011/Bortezomib_ddi.xml
- Data_XmlFormat/Test2011/Botulinum Toxin Type A_ddi.xml
- Data_XmlFormat/Test2011/Bretylium_ddi.xml
- Data_XmlFormat/Test2011/Budesonide_ddi.xml
- Data_XmlFormat/Test2011/Bupivacaine_ddi.xml
- Data_XmlFormat/Test2011/Butalbital_ddi.xml
- Data_XmlFormat/Test2011/Butethal_ddi.xml
- Data_XmlFormat/Test2011/Cabergoline_ddi.xml
- Data_XmlFormat/Test2011/Candesartan_ddi.xml
- Data_XmlFormat/Test2011/Carbenicillin_ddi.xml
- Data_XmlFormat/Test2011/Carbimazole_ddi.xml
- Data_XmlFormat/Test2011/Carboplatin_ddi.xml
- Data_XmlFormat/Test2011/Carvedilol_ddi.xml
- Data_XmlFormat/Test2011/Caspofungin_ddi.xml
- Data_XmlFormat/Test2011/Cefazolin_ddi.xml
- Data_XmlFormat/Test2011/Cefditoren_ddi.xml
- Data_XmlFormat/Test2011/Cefoxitin_ddi.xml
- Data_XmlFormat/Test2011/Cerivastatin_ddi.xml
- Data_XmlFormat/Test2011/Chlordiazepoxide_ddi.xml
- Data_XmlFormat/Test2011/Chloroprocaine_ddi.xml
- Data_XmlFormat/Test2011/Chlorothiazide_ddi.xml
- Data_XmlFormat/Test2011/Cholecalciferol_ddi.xml
- Data_XmlFormat/Test2011/Cinoxacin_ddi.xml
- Data_XmlFormat/Test2011/Cisplatin_ddi.xml
- Data_XmlFormat/Test2011/Citalopram_ddi.xml
- Data_XmlFormat/Test2011/Clidinium_ddi.xml
- Data_XmlFormat/Test2011/Clindamycin_ddi.xml
- Data_XmlFormat/Test2011/Clobazam_ddi.xml
- Data_XmlFormat/Test2011/Clofarabine_ddi.xml
- Data_XmlFormat/Test2011/Clofazimine_ddi.xml
- Data_XmlFormat/Test2011/Clonidine_ddi.xml
- Data_XmlFormat/Test2011/Colchicine_ddi.xml
- Data_XmlFormat/Test2011/Corticotropin_ddi.xml
- Data_XmlFormat/Test2011/Cortisone acetate_ddi.xml
- Data_XmlFormat/Test2011/Cromoglicate_ddi.xml
- Data_XmlFormat/Test2011/Cycloserine_ddi.xml
- Data_XmlFormat/Test2011/Daptomycin_ddi.xml
- Data_XmlFormat/Test2011/Darbepoetin alfa_ddi.xml
- Data_XmlFormat/Test2011/Daunorubicin_ddi.xml
- Data_XmlFormat/Test2011/Decitabine_ddi.xml
- Data_XmlFormat/Test2011/Demeclocycline_ddi.xml
- Data_XmlFormat/Test2011/Desipramine_ddi.xml
- Data_XmlFormat/Test2011/Desoximetasone_ddi.xml
- Data_XmlFormat/Test2011/Dexmedetomidine_ddi.xml
- Data_XmlFormat/Test2011/Diethylstilbestrol_ddi.xml
- Data_XmlFormat/Test2011/Dihydrotachysterol_ddi.xml
- Data_XmlFormat/Test2011/Diphenhydramine_ddi.xml
- Data_XmlFormat/Test2011/Diphenidol_ddi.xml
- Data_XmlFormat/Test2011/Diphenoxylate_ddi.xml
- Data_XmlFormat/Test2011/Disulfiram_ddi.xml
- Data_XmlFormat/Test2011/Docetaxel_ddi.xml
- Data_XmlFormat/Test2011/Dornase Alfa_ddi.xml
- Data_XmlFormat/Test2011/Doxacurium chloride_ddi.xml
- Data_XmlFormat/Test2011/Doxapram_ddi.xml
- Data_XmlFormat/Test2011/Drotrecogin alfa_ddi.xml
- Data_XmlFormat/Test2011/Edetic Acid_ddi.xml
- Data_XmlFormat/Test2011/Efavirenz_ddi.xml
- Data_XmlFormat/Test2011/Eplerenone_ddi.xml
- Data_XmlFormat/Test2011/Erlotinib_ddi.xml
- Data_XmlFormat/Test2011/Ertapenem_ddi.xml
- Data_XmlFormat/Test2011/Estradiol_ddi.xml
- Data_XmlFormat/Test2011/Etanercept_ddi.xml
- Data_XmlFormat/Test2011/Ethchlorvynol_ddi.xml
- Data_XmlFormat/Test2011/Ethinyl Estradiol_ddi.xml
- Data_XmlFormat/Test2011/Ethynodiol Diacetate_ddi.xml
- Data_XmlFormat/Test2011/Felodipine_ddi.xml
- Data_XmlFormat/Test2011/Fenfluramine_ddi.xml
- Data_XmlFormat/Test2011/Fenofibrate_ddi.xml
- Data_XmlFormat/Test2011/Fexofenadine_ddi.xml
- Data_XmlFormat/Test2011/Fluoxymesterone_ddi.xml
- Data_XmlFormat/Test2011/Flurbiprofen_ddi.xml
- Data_XmlFormat/Test2011/Fosinopril_ddi.xml
- Data_XmlFormat/Test2011/Fosphenytoin_ddi.xml
- Data_XmlFormat/Test2011/Ganciclovir_ddi.xml
- Data_XmlFormat/Test2011/Gefitinib_ddi.xml
- Data_XmlFormat/Test2011/Gemcitabine_ddi.xml
- Data_XmlFormat/Test2011/Gemfibrozil_ddi.xml
- Data_XmlFormat/Test2011/Glimepiride_ddi.xml
- Data_XmlFormat/Test2011/Guaifenesin_ddi.xml
- Data_XmlFormat/Test2011/Hydrocortisone_ddi.xml
- Data_XmlFormat/Test2011/Hydroxocobalamin_ddi.xml
- Data_XmlFormat/Test2011/Ibandronate_ddi.xml
- Data_XmlFormat/Test2011/Icodextrin_ddi.xml
- Data_XmlFormat/Test2011/Ifosfamide_ddi.xml
- Data_XmlFormat/Test2011/Imipramine_ddi.xml
- Data_XmlFormat/Test2011/Imiquimod_ddi.xml
- Data_XmlFormat/Test2011/Indomethacin_ddi.xml
- Data_XmlFormat/Test2011/Insulin recombinant_ddi.xml
- Data_XmlFormat/Test2011/Irbesartan_ddi.xml
- Data_XmlFormat/Test2011/Irinotecan_ddi.xml
- Data_XmlFormat/Test2011/Isoflurane_ddi.xml
- Data_XmlFormat/Test2011/Isosorbide Dinitrate_ddi.xml
- Data_XmlFormat/Test2011/Ketoprofen_ddi.xml
- Data_XmlFormat/Test2011/Ketorolac_ddi.xml
- Data_XmlFormat/Test2011/L-Histidine_ddi.xml
- Data_XmlFormat/Test2011/Lapatinib_ddi.xml
- Data_XmlFormat/Test2011/Leflunomide_ddi.xml
- Data_XmlFormat/Test2011/Letrozole_ddi.xml
- Data_XmlFormat/Test2011/Leucovorin_ddi.xml
- Data_XmlFormat/Test2011/Levobunolol_ddi.xml
- Data_XmlFormat/Test2011/Losartan_ddi.xml
- Data_XmlFormat/Test2011/Nadolol_ddi.xml
- Data_XmlFormat/Test2011/Nalidixic Acid_ddi.xml
- Data_XmlFormat/Test2011/Nateglinide_ddi.xml
- Data_XmlFormat/Test2011/Nedocromil_ddi.xml
- Data_XmlFormat/Test2011/Neomycin_ddi.xml
- Data_XmlFormat/Test2011/Nifedipine_ddi.xml
- Data_XmlFormat/Test2011/Nisoldipine_ddi.xml
- Data_XmlFormat/Test2011/Nitazoxanide_ddi.xml
- Data_XmlFormat/Test2011/Oxcarbazepine_ddi.xml
- Data_XmlFormat/Test2011/Paclitaxel_ddi.xml
- Data_XmlFormat/Test2011/Piperacillin_ddi.xml
- Data_XmlFormat/Test2011/Vardenafil_ddi.xml
- Data_XmlFormat/Test2011/Zalcitabine_ddi.xml
- Data_XmlFormat/Test2013/
- Data_XmlFormat/Test2013/DrugBank/
- Data_XmlFormat/Test2013/DrugBank/Abacavir.xml
- Data_XmlFormat/Test2013/DrugBank/Ezetimibe.xml
- Data_XmlFormat/Test2013/DrugBank/Fluconazole.xml
- Data_XmlFormat/Test2013/DrugBank/Mazindol.xml
- Data_XmlFormat/Test2013/DrugBank/Mebendazole.xml
- Data_XmlFormat/Test2013/DrugBank/Mecamylamine.xml
- Data_XmlFormat/Test2013/DrugBank/Medroxyprogesterone.xml
- Data_XmlFormat/Test2013/DrugBank/Megestrol.xml
- Data_XmlFormat/Test2013/DrugBank/Melatonin.xml
- Data_XmlFormat/Test2013/DrugBank/Meloxicam.xml
- Data_XmlFormat/Test2013/DrugBank/Melphalan.xml
- Data_XmlFormat/Test2013/DrugBank/Mepenzolate.xml
- Data_XmlFormat/Test2013/DrugBank/Meperidine.xml
- Data_XmlFormat/Test2013/DrugBank/Mephenytoin.xml
- Data_XmlFormat/Test2013/DrugBank/Mequitazine.xml
- Data_XmlFormat/Test2013/DrugBank/Meropenem.xml
- Data_XmlFormat/Test2013/DrugBank/Metaraminol.xml
- Data_XmlFormat/Test2013/DrugBank/Metaxalone.xml
- Data_XmlFormat/Test2013/DrugBank/Methazolamide.xml
- Data_XmlFormat/Test2013/DrugBank/Methimazole.xml
- Data_XmlFormat/Test2013/DrugBank/Methotrimeprazine.xml
- Data_XmlFormat/Test2013/DrugBank/Methsuximide.xml
- Data_XmlFormat/Test2013/DrugBank/Methyclothiazide.xml
- Data_XmlFormat/Test2013/DrugBank/Methyldopa.xml
- Data_XmlFormat/Test2013/DrugBank/Methylergonovine.xml
- Data_XmlFormat/Test2013/DrugBank/Methylphenidate.xml
- Data_XmlFormat/Test2013/DrugBank/Methylprednisolone.xml
- Data_XmlFormat/Test2013/DrugBank/Methylscopolamine.xml
- Data_XmlFormat/Test2013/DrugBank/Methyprylon.xml
- Data_XmlFormat/Test2013/DrugBank/Methysergide.xml
- Data_XmlFormat/Test2013/DrugBank/Metoclopramide.xml
- Data_XmlFormat/Test2013/DrugBank/Metolazone.xml
- Data_XmlFormat/Test2013/DrugBank/Metoprolol.xml
- Data_XmlFormat/Test2013/DrugBank/Metronidazole.xml
- Data_XmlFormat/Test2013/DrugBank/Metyrapone.xml
- Data_XmlFormat/Test2013/DrugBank/Metyrosine.xml
- Data_XmlFormat/Test2013/DrugBank/Mexiletine.xml
- Data_XmlFormat/Test2013/DrugBank/Mibefradil.xml
- Data_XmlFormat/Test2013/DrugBank/Micafungin.xml
- Data_XmlFormat/Test2013/DrugBank/Midazolam.xml
- Data_XmlFormat/Test2013/DrugBank/Midodrine.xml
- Data_XmlFormat/Test2013/DrugBank/Mifepristone.xml
- Data_XmlFormat/Test2013/DrugBank/Miglustat.xml
- Data_XmlFormat/Test2013/DrugBank/Minocycline.xml
- Data_XmlFormat/Test2013/DrugBank/Minoxidil.xml
- Data_XmlFormat/Test2013/DrugBank/Mirtazapine.xml
- Data_XmlFormat/Test2013/DrugBank/Mitotane.xml
- Data_XmlFormat/Test2013/DrugBank/Mivacurium.xml
- Data_XmlFormat/Test2013/DrugBank/Moexipril.xml
- Data_XmlFormat/Test2013/DrugBank/Mometasone.xml
- Data_XmlFormat/Test2013/DrugBank/Montelukast.xml
- Data_XmlFormat/Test2013/DrugBank/Morphine.xml
- Data_XmlFormat/Test2013/DrugBank/Mycophenolic acid.xml
- Data_XmlFormat/Test2013/DrugBank/Ondansetron.xml
- Data_XmlFormat/Test2013/DrugBank/Orciprenaline.xml
- Data_XmlFormat/Test2013/DrugBank/Orlistat.xml
- Data_XmlFormat/Test2013/DrugBank/Oxacillin.xml
- Data_XmlFormat/Test2013/DrugBank/Oxaliplatin.xml
- Data_XmlFormat/Test2013/DrugBank/Oxandrolone.xml
- Data_XmlFormat/Test2013/DrugBank/Oxybutynin.xml
- Data_XmlFormat/Test2013/DrugBank/Oxycodone.xml
- Data_XmlFormat/Test2013/DrugBank/Oxymorphone.xml
- Data_XmlFormat/Test2013/DrugBank/Paliperidone.xml
- Data_XmlFormat/Test2013/DrugBank/Pantoprazole.xml
- Data_XmlFormat/Test2013/DrugBank/Paricalcitol.xml
- Data_XmlFormat/Test2013/DrugBank/Pegfilgrastim.xml
- Data_XmlFormat/Test2013/DrugBank/Peginterferon alfa-2b.xml
- Data_XmlFormat/Test2013/DrugBank/Pegvisomant.xml
- Data_XmlFormat/Test2013/DrugBank/Pemetrexed.xml
- Data_XmlFormat/Test2013/DrugBank/Pemoline.xml
- Data_XmlFormat/Test2013/DrugBank/Penicillin G.xml
- Data_XmlFormat/Test2013/DrugBank/Pentazocine.xml
- Data_XmlFormat/Test2013/DrugBank/Pentoxifylline.xml
- Data_XmlFormat/Test2013/DrugBank/Pergolide.xml
- Data_XmlFormat/Test2013/DrugBank/Perindopril.xml
- Data_XmlFormat/Test2013/DrugBank/Phentermine.xml
- Data_XmlFormat/Test2013/DrugBank/Phenylephrine.xml
- Data_XmlFormat/Test2013/DrugBank/Phenylpropanolamine.xml
- Data_XmlFormat/Test2013/DrugBank/Pilocarpine.xml
- Data_XmlFormat/Test2013/DrugBank/Pindolol.xml
- Data_XmlFormat/Test2013/DrugBank/Pirbuterol.xml
- Data_XmlFormat/Test2013/DrugBank/Piroxicam.xml
- Data_XmlFormat/Test2013/DrugBank/Pralidoxime.xml
- Data_XmlFormat/Test2013/DrugBank/Pramipexole.xml
- Data_XmlFormat/Test2013/DrugBank/Pramlintide.xml
- Data_XmlFormat/Test2013/DrugBank/Prednisone.xml
- Data_XmlFormat/Test2013/DrugBank/Procaine.xml
- Data_XmlFormat/Test2013/DrugBank/Procarbazine.xml
- Data_XmlFormat/Test2013/DrugBank/Prochlorperazine.xml
- Data_XmlFormat/Test2013/DrugBank/Propofol.xml
- Data_XmlFormat/Test2013/DrugBank/Propoxyphene.xml
- Data_XmlFormat/Test2013/DrugBank/Pseudoephedrine.xml
- Data_XmlFormat/Test2013/DrugBank/Pyrimethamine.xml
- Data_XmlFormat/Test2013/DrugBank/Raloxifene.xml
- Data_XmlFormat/Test2013/DrugBank/Ranitidine.xml
- Data_XmlFormat/Test2013/DrugBank/Retapamulin.xml
- Data_XmlFormat/Test2013/DrugBank/Reteplase.xml
- Data_XmlFormat/Test2013/DrugBank/Riboflavin.xml
- Data_XmlFormat/Test2013/DrugBank/Rimantadine.xml
- Data_XmlFormat/Test2013/DrugBank/Rivastigmine.xml
- Data_XmlFormat/Test2013/DrugBank/Rocuronium.xml
- Data_XmlFormat/Test2013/DrugBank/Ropivacaine.xml
- Data_XmlFormat/Test2013/DrugBank/Rosiglitazone.xml
- Data_XmlFormat/Test2013/DrugBank/Roxithromycin.xml
- Data_XmlFormat/Test2013/DrugBank/Salmon Calcitonin.xml
- Data_XmlFormat/Test2013/DrugBank/Salsalate.xml
- Data_XmlFormat/Test2013/DrugBank/Sargramostim.xml
- Data_XmlFormat/Test2013/DrugBank/Scopolamine.xml
- Data_XmlFormat/Test2013/DrugBank/Secobarbital.xml
- Data_XmlFormat/Test2013/DrugBank/Selegiline.xml
- Data_XmlFormat/Test2013/DrugBank/Sitagliptin.xml
- Data_XmlFormat/Test2013/DrugBank/Sodium bicarbonate.xml
- Data_XmlFormat/Test2013/DrugBank/Solifenacin.xml
- Data_XmlFormat/Test2013/DrugBank/Somatropin recombinant.xml
- Data_XmlFormat/Test2013/DrugBank/Sorafenib.xml
- Data_XmlFormat/Test2013/DrugBank/Stavudine.xml
- Data_XmlFormat/Test2013/DrugBank/Streptokinase.xml
- Data_XmlFormat/Test2013/DrugBank/Streptozocin.xml
- Data_XmlFormat/Test2013/DrugBank/Succimer.xml
- Data_XmlFormat/Test2013/DrugBank/Sulfamethizole.xml
- Data_XmlFormat/Test2013/DrugBank/Sulfamethoxazole.xml
- Data_XmlFormat/Test2013/DrugBank/Sulfasalazine.xml
- Data_XmlFormat/Test2013/DrugBank/Sulfoxone.xml
- Data_XmlFormat/Test2013/DrugBank/Sumatriptan.xml
- Data_XmlFormat/Test2013/DrugBank/Sunitinib.xml
- Data_XmlFormat/Test2013/DrugBank/Suprofen.xml
- Data_XmlFormat/Test2013/DrugBank/Tamsulosin.xml
- Data_XmlFormat/Test2013/DrugBank/Temozolomide.xml
- Data_XmlFormat/Test2013/DrugBank/Tenecteplase.xml
- Data_XmlFormat/Test2013/DrugBank/Teniposide.xml
- Data_XmlFormat/Test2013/DrugBank/Terbinafine.xml
- Data_XmlFormat/Test2013/DrugBank/Terfenadine.xml
- Data_XmlFormat/Test2013/DrugBank/Testolactone.xml
- Data_XmlFormat/Test2013/DrugBank/Thalidomide.xml
- Data_XmlFormat/Test2013/DrugBank/Thiabendazole.xml
- Data_XmlFormat/Test2013/DrugBank/Thiamine.xml
- Data_XmlFormat/Test2013/DrugBank/Thiethylperazine.xml
- Data_XmlFormat/Test2013/DrugBank/Thioguanine.xml
- Data_XmlFormat/Test2013/DrugBank/Thymalfasin.xml
- Data_XmlFormat/Test2013/DrugBank/Tigecycline.xml
- Data_XmlFormat/Test2013/DrugBank/Tiludronate.xml
- Data_XmlFormat/Test2013/DrugBank/Tiotropium.xml
- Data_XmlFormat/Test2013/DrugBank/Tirofiban.xml
- Data_XmlFormat/Test2013/DrugBank/Tobramycin.xml
- Data_XmlFormat/Test2013/DrugBank/Tolmetin.xml
- Data_XmlFormat/Test2013/DrugBank/Tolterodine.xml
- Data_XmlFormat/Test2013/DrugBank/Trastuzumab.xml
- Data_XmlFormat/Test2013/DrugBank/Trilostane.xml
- Data_XmlFormat/Test2013/DrugBank/Trimethoprim.xml
- Data_XmlFormat/Test2013/DrugBank/Trimetrexate.xml
- Data_XmlFormat/Test2013/DrugBank/Triprolidine.xml
[truncated: 1,195 more entries]
