# Supplementary material for: Phar-LSTM: a pharmacological representation-based LSTM network for drug–drug interaction extraction
Source: PeerJ. 2023 Dec 14;11:e16606. doi: 10.7717/peerj.16606 (PMC10725669; doi:10.7717/peerj.16606)
Supplement: Supplemental Information 1 [file peerj-11-16606-s001.zip › Data_XmlFormat/Test2011/Acarbose_ddi.xml]

<?xml version="1.0" encoding="UTF-8"?>
<document id="DrugDDI.d103" origId="Acarbose"><sentence id="DrugDDI.d103.s0" origId="s0" text="Certain drugs tend to produce hyperglycemia and may lead to loss of blood glucose control."><entity id="DrugDDI.d103.s0.e0" origId="s0.p0" charOffset="8-13" type="drug" text="drugs"/></sentence><sentence id="DrugDDI.d103.s1" origId="s1" text="These drugs include the thiazides and other diuretics, corticosteroids, phenothiazines, thyroid products, estrogens, oral contraceptives, phenytoin, nicotinic acid, sympathomimetics, calcium channel-blocking drugs, and isoniazid."><entity id="DrugDDI.d103.s1.e0" origId="s1.p10" charOffset="6-11" type="drug" text="drugs"/><entity id="DrugDDI.d103.s1.e1" origId="s1.p12" charOffset="24-33" type="drug" text="thiazides"/><entity id="DrugDDI.d103.s1.e2" origId="s1.p14" charOffset="44-53" type="drug" text="diuretics"/><entity id="DrugDDI.d103.s1.e3" origId="s1.p15" charOffset="55-70" type="drug" text="corticosteroids"/><entity id="DrugDDI.d103.s1.e4" origId="s1.p16" charOffset="72-86" type="drug" text="phenothiazines"/><entity id="DrugDDI.d103.s1.e5" origId="s1.p17" charOffset="88-95" type="drug" text="thyroid"/><entity id="DrugDDI.d103.s1.e6" origId="s1.p18" charOffset="106-115" type="drug" text="estrogens"/><entity id="DrugDDI.d103.s1.e7" origId="s1.p19" charOffset="117-136" type="drug" text="oral contraceptives"/><entity id="DrugDDI.d103.s1.e8" origId="s1.p20" charOffset="138-147" type="drug" text="phenytoin"/><entity id="DrugDDI.d103.s1.e9" origId="s1.p21" charOffset="149-163" type="drug" text="nicotinic acid"/><entity id="DrugDDI.d103.s1.e10" origId="s1.p22" charOffset="165-181" type="drug" text="sympathomimetics"/><entity id="DrugDDI.d103.s1.e11" origId="s1.p23" charOffset="183-213" type="drug" text="calcium channel-blocking drugs"/><entity id="DrugDDI.d103.s1.e12" origId="s1.p25" charOffset="219-228" type="drug" text="isoniazid"/><pair id="DrugDDI.d103.s1.p0" e1="DrugDDI.d103.s1.e0" e2="DrugDDI.d103.s1.e1" interaction="?"/><pair id="DrugDDI.d103.s1.p1" e1="DrugDDI.d103.s1.e0" e2="DrugDDI.d103.s1.e2" interaction="?"/><pair id="DrugDDI.d103.s1.p2" e1="DrugDDI.d103.s1.e0" e2="DrugDDI.d103.s1.e3" interaction="?"/><pair id="DrugDDI.d103.s1.p3" e1="DrugDDI.d103.s1.e0" e2="DrugDDI.d103.s1.e4" interaction="?"/><pair id="DrugDDI.d103.s1.p4" e1="DrugDDI.d103.s1.e0" e2="DrugDDI.d103.s1.e5" interaction="?"/><pair id="DrugDDI.d103.s1.p5" e1="DrugDDI.d103.s1.e0" e2="DrugDDI.d103.s1.e6" interaction="?"/><pair id="DrugDDI.d103.s1.p6" e1="DrugDDI.d103.s1.e0" e2="DrugDDI.d103.s1.e7" interaction="?"/><pair id="DrugDDI.d103.s1.p7" e1="DrugDDI.d103.s1.e0" e2="DrugDDI.d103.s1.e8" interaction="?"/><pair id="DrugDDI.d103.s1.p8" e1="DrugDDI.d103.s1.e0" e2="DrugDDI.d103.s1.e9" interaction="?"/><pair id="DrugDDI.d103.s1.p9" e1="DrugDDI.d103.s1.e0" e2="DrugDDI.d103.s1.e10" interaction="?"/><pair id="DrugDDI.d103.s1.p10" e1="DrugDDI.d103.s1.e0" e2="DrugDDI.d103.s1.e11" interaction="?"/><pair id="DrugDDI.d103.s1.p11" e1="DrugDDI.d103.s1.e0" e2="DrugDDI.d103.s1.e12" interaction="?"/><pair id="DrugDDI.d103.s1.p12" e1="DrugDDI.d103.s1.e1" e2="DrugDDI.d103.s1.e2" interaction="?"/><pair id="DrugDDI.d103.s1.p13" e1="DrugDDI.d103.s1.e1" e2="DrugDDI.d103.s1.e3" interaction="?"/><pair id="DrugDDI.d103.s1.p14" e1="DrugDDI.d103.s1.e1" e2="DrugDDI.d103.s1.e4" interaction="?"/><pair id="DrugDDI.d103.s1.p15" e1="DrugDDI.d103.s1.e1" e2="DrugDDI.d103.s1.e5" interaction="?"/><pair id="DrugDDI.d103.s1.p16" e1="DrugDDI.d103.s1.e1" e2="DrugDDI.d103.s1.e6" interaction="?"/><pair id="DrugDDI.d103.s1.p17" e1="DrugDDI.d103.s1.e1" e2="DrugDDI.d103.s1.e7" interaction="?"/><pair id="DrugDDI.d103.s1.p18" e1="DrugDDI.d103.s1.e1" e2="DrugDDI.d103.s1.e8" interaction="?"/><pair id="DrugDDI.d103.s1.p19" e1="DrugDDI.d103.s1.e1" e2="DrugDDI.d103.s1.e9" interaction="?"/><pair id="DrugDDI.d103.s1.p20" e1="DrugDDI.d103.s1.e1" e2="DrugDDI.d103.s1.e10" interaction="?"/><pair id="DrugDDI.d103.s1.p21" e1="DrugDDI.d103.s1.e1" e2="DrugDDI.d103.s1.e11" interaction="?"/><pair id="DrugDDI.d103.s1.p22" e1="DrugDDI.d103.s1.e1" e2="DrugDDI.d103.s1.e12" interaction="?"/><pair id="DrugDDI.d103.s1.p23" e1="DrugDDI.d103.s1.e2" e2="DrugDDI.d103.s1.e3" interaction="?"/><pair id="DrugDDI.d103.s1.p24" e1="DrugDDI.d103.s1.e2" e2="DrugDDI.d103.s1.e4" interaction="?"/><pair id="DrugDDI.d103.s1.p25" e1="DrugDDI.d103.s1.e2" e2="DrugDDI.d103.s1.e5" interaction="?"/><pair id="DrugDDI.d103.s1.p26" e1="DrugDDI.d103.s1.e2" e2="DrugDDI.d103.s1.e6" interaction="?"/><pair id="DrugDDI.d103.s1.p27" e1="DrugDDI.d103.s1.e2" e2="DrugDDI.d103.s1.e7" interaction="?"/><pair id="DrugDDI.d103.s1.p28" e1="DrugDDI.d103.s1.e2" e2="DrugDDI.d103.s1.e8" interaction="?"/><pair id="DrugDDI.d103.s1.p29" e1="DrugDDI.d103.s1.e2" e2="DrugDDI.d103.s1.e9" interaction="?"/><pair id="DrugDDI.d103.s1.p30" e1="DrugDDI.d103.s1.e2" e2="DrugDDI.d103.s1.e10" interaction="?"/><pair id="DrugDDI.d103.s1.p31" e1="DrugDDI.d103.s1.e2" e2="DrugDDI.d103.s1.e11" interaction="?"/><pair id="DrugDDI.d103.s1.p32" e1="DrugDDI.d103.s1.e2" e2="DrugDDI.d103.s1.e12" interaction="?"/><pair id="DrugDDI.d103.s1.p33" e1="DrugDDI.d103.s1.e3" e2="DrugDDI.d103.s1.e4" interaction="?"/><pair id="DrugDDI.d103.s1.p34" e1="DrugDDI.d103.s1.e3" e2="DrugDDI.d103.s1.e5" interaction="?"/><pair id="DrugDDI.d103.s1.p35" e1="DrugDDI.d103.s1.e3" e2="DrugDDI.d103.s1.e6" interaction="?"/><pair id="DrugDDI.d103.s1.p36" e1="DrugDDI.d103.s1.e3" e2="DrugDDI.d103.s1.e7" interaction="?"/><pair id="DrugDDI.d103.s1.p37" e1="DrugDDI.d103.s1.e3" e2="DrugDDI.d103.s1.e8" interaction="?"/><pair id="DrugDDI.d103.s1.p38" e1="DrugDDI.d103.s1.e3" e2="DrugDDI.d103.s1.e9" interaction="?"/><pair id="DrugDDI.d103.s1.p39" e1="DrugDDI.d103.s1.e3" e2="DrugDDI.d103.s1.e10" interaction="?"/><pair id="DrugDDI.d103.s1.p40" e1="DrugDDI.d103.s1.e3" e2="DrugDDI.d103.s1.e11" interaction="?"/><pair id="DrugDDI.d103.s1.p41" e1="DrugDDI.d103.s1.e3" e2="DrugDDI.d103.s1.e12" interaction="?"/><pair id="DrugDDI.d103.s1.p42" e1="DrugDDI.d103.s1.e4" e2="DrugDDI.d103.s1.e5" interaction="?"/><pair id="DrugDDI.d103.s1.p43" e1="DrugDDI.d103.s1.e4" e2="DrugDDI.d103.s1.e6" interaction="?"/><pair id="DrugDDI.d103.s1.p44" e1="DrugDDI.d103.s1.e4" e2="DrugDDI.d103.s1.e7" interaction="?"/><pair id="DrugDDI.d103.s1.p45" e1="DrugDDI.d103.s1.e4" e2="DrugDDI.d103.s1.e8" interaction="?"/><pair id="DrugDDI.d103.s1.p46" e1="DrugDDI.d103.s1.e4" e2="DrugDDI.d103.s1.e9" interaction="?"/><pair id="DrugDDI.d103.s1.p47" e1="DrugDDI.d103.s1.e4" e2="DrugDDI.d103.s1.e10" interaction="?"/><pair id="DrugDDI.d103.s1.p48" e1="DrugDDI.d103.s1.e4" e2="DrugDDI.d103.s1.e11" interaction="?"/><pair id="DrugDDI.d103.s1.p49" e1="DrugDDI.d103.s1.e4" e2="DrugDDI.d103.s1.e12" interaction="?"/><pair id="DrugDDI.d103.s1.p50" e1="DrugDDI.d103.s1.e5" e2="DrugDDI.d103.s1.e6" interaction="?"/><pair id="DrugDDI.d103.s1.p51" e1="DrugDDI.d103.s1.e5" e2="DrugDDI.d103.s1.e7" interaction="?"/><pair id="DrugDDI.d103.s1.p52" e1="DrugDDI.d103.s1.e5" e2="DrugDDI.d103.s1.e8" interaction="?"/><pair id="DrugDDI.d103.s1.p53" e1="DrugDDI.d103.s1.e5" e2="DrugDDI.d103.s1.e9" interaction="?"/><pair id="DrugDDI.d103.s1.p54" e1="DrugDDI.d103.s1.e5" e2="DrugDDI.d103.s1.e10" interaction="?"/><pair id="DrugDDI.d103.s1.p55" e1="DrugDDI.d103.s1.e5" e2="DrugDDI.d103.s1.e11" interaction="?"/><pair id="DrugDDI.d103.s1.p56" e1="DrugDDI.d103.s1.e5" e2="DrugDDI.d103.s1.e12" interaction="?"/><pair id="DrugDDI.d103.s1.p57" e1="DrugDDI.d103.s1.e6" e2="DrugDDI.d103.s1.e7" interaction="?"/><pair id="DrugDDI.d103.s1.p58" e1="DrugDDI.d103.s1.e6" e2="DrugDDI.d103.s1.e8" interaction="?"/><pair id="DrugDDI.d103.s1.p59" e1="DrugDDI.d103.s1.e6" e2="DrugDDI.d103.s1.e9" interaction="?"/><pair id="DrugDDI.d103.s1.p60" e1="DrugDDI.d103.s1.e6" e2="DrugDDI.d103.s1.e10" interaction="?"/><pair id="DrugDDI.d103.s1.p61" e1="DrugDDI.d103.s1.e6" e2="DrugDDI.d103.s1.e11" interaction="?"/><pair id="DrugDDI.d103.s1.p62" e1="DrugDDI.d103.s1.e6" e2="DrugDDI.d103.s1.e12" interaction="?"/><pair id="DrugDDI.d103.s1.p63" e1="DrugDDI.d103.s1.e7" e2="DrugDDI.d103.s1.e8" interaction="?"/><pair id="DrugDDI.d103.s1.p64" e1="DrugDDI.d103.s1.e7" e2="DrugDDI.d103.s1.e9" interaction="?"/><pair id="DrugDDI.d103.s1.p65" e1="DrugDDI.d103.s1.e7" e2="DrugDDI.d103.s1.e10" interaction="?"/><pair id="DrugDDI.d103.s1.p66" e1="DrugDDI.d103.s1.e7" e2="DrugDDI.d103.s1.e11" interaction="?"/><pair id="DrugDDI.d103.s1.p67" e1="DrugDDI.d103.s1.e7" e2="DrugDDI.d103.s1.e12" interaction="?"/><pair id="DrugDDI.d103.s1.p68" e1="DrugDDI.d103.s1.e8" e2="DrugDDI.d103.s1.e9" interaction="?"/><pair id="DrugDDI.d103.s1.p69" e1="DrugDDI.d103.s1.e8" e2="DrugDDI.d103.s1.e10" interaction="?"/><pair id="DrugDDI.d103.s1.p70" e1="DrugDDI.d103.s1.e8" e2="DrugDDI.d103.s1.e11" interaction="?"/><pair id="DrugDDI.d103.s1.p71" e1="DrugDDI.d103.s1.e8" e2="DrugDDI.d103.s1.e12" interaction="?"/><pair id="DrugDDI.d103.s1.p72" e1="DrugDDI.d103.s1.e9" e2="DrugDDI.d103.s1.e10" interaction="?"/><pair id="DrugDDI.d103.s1.p73" e1="DrugDDI.d103.s1.e9" e2="DrugDDI.d103.s1.e11" interaction="?"/><pair id="DrugDDI.d103.s1.p74" e1="DrugDDI.d103.s1.e9" e2="DrugDDI.d103.s1.e12" interaction="?"/><pair id="DrugDDI.d103.s1.p75" e1="DrugDDI.d103.s1.e10" e2="DrugDDI.d103.s1.e11" interaction="?"/><pair id="DrugDDI.d103.s1.p76" e1="DrugDDI.d103.s1.e10" e2="DrugDDI.d103.s1.e12" interaction="?"/><pair id="DrugDDI.d103.s1.p77" e1="DrugDDI.d103.s1.e11" e2="DrugDDI.d103.s1.e12" interaction="?"/></sentence><sentence id="DrugDDI.d103.s2" origId="s2" text="When such drugs are administered to a patient receiving Acarbose, the patient should be closely observed for loss of blood glucose control."><entity id="DrugDDI.d103.s2.e0" origId="s2.p27" charOffset="10-15" type="drug" text="drugs"/><entity id="DrugDDI.d103.s2.e1" origId="s2.p30" charOffset="56-64" type="drug" text="Acarbose"/><pair id="DrugDDI.d103.s2.p0" e1="DrugDDI.d103.s2.e0" e2="DrugDDI.d103.s2.e1" interaction="?"/></sentence><sentence id="DrugDDI.d103.s3" origId="s3" text="When such drugs are withdrawn from patients receiving Acarbose in combination with sulfonylureas or insulin, patients should be observed closely for any evidence of hypoglycemia."><entity id="DrugDDI.d103.s3.e0" origId="s3.p39" charOffset="10-15" type="drug" text="drugs"/><entity id="DrugDDI.d103.s3.e1" origId="s3.p44" charOffset="54-62" type="drug" text="Acarbose"/><entity id="DrugDDI.d103.s3.e2" origId="s3.p46" charOffset="83-96" type="drug" text="sulfonylureas"/><entity id="DrugDDI.d103.s3.e3" origId="s3.p48" charOffset="100-107" type="drug" text="insulin"/><pair id="DrugDDI.d103.s3.p0" e1="DrugDDI.d103.s3.e0" e2="DrugDDI.d103.s3.e1" interaction="?"/><pair id="DrugDDI.d103.s3.p1" e1="DrugDDI.d103.s3.e0" e2="DrugDDI.d103.s3.e2" interaction="?"/><pair id="DrugDDI.d103.s3.p2" e1="DrugDDI.d103.s3.e0" e2="DrugDDI.d103.s3.e3" interaction="?"/><pair id="DrugDDI.d103.s3.p3" e1="DrugDDI.d103.s3.e1" e2="DrugDDI.d103.s3.e2" interaction="?"/><pair id="DrugDDI.d103.s3.p4" e1="DrugDDI.d103.s3.e1" e2="DrugDDI.d103.s3.e3" interaction="?"/><pair id="DrugDDI.d103.s3.p5" e1="DrugDDI.d103.s3.e2" e2="DrugDDI.d103.s3.e3" interaction="?"/></sentence><sentence id="DrugDDI.d103.s4" origId="s4" text="Intestinal adsorbents (e. g., charcoal) and digestive enzyme preparations containing carbohydrate-splitting enzymes (e. g., amylase, pancreatin) may reduce the effect of Acarbose and should not be taken concomitantly."><entity id="DrugDDI.d103.s4.e0" origId="s4.p56" charOffset="11-21" type="drug" text="adsorbents"/><entity id="DrugDDI.d103.s4.e1" origId="s4.p59" charOffset="30-38" type="drug" text="charcoal"/><entity id="DrugDDI.d103.s4.e2" origId="s4.p62" charOffset="44-73" type="drug" text="digestive enzyme preparations"/><entity id="DrugDDI.d103.s4.e3" origId="s4.p67" charOffset="124-131" type="drug" text="amylase"/><entity id="DrugDDI.d103.s4.e4" origId="s4.p68" charOffset="133-143" type="drug" text="pancreatin"/><entity id="DrugDDI.d103.s4.e5" origId="s4.p73" charOffset="170-178" type="drug" text="Acarbose"/><pair id="DrugDDI.d103.s4.p0" e1="DrugDDI.d103.s4.e0" e2="DrugDDI.d103.s4.e1" interaction="?"/><pair id="DrugDDI.d103.s4.p1" e1="DrugDDI.d103.s4.e0" e2="DrugDDI.d103.s4.e2" interaction="?"/><pair id="DrugDDI.d103.s4.p2" e1="DrugDDI.d103.s4.e0" e2="DrugDDI.d103.s4.e3" interaction="?"/><pair id="DrugDDI.d103.s4.p3" e1="DrugDDI.d103.s4.e0" e2="DrugDDI.d103.s4.e4" interaction="?"/><pair id="DrugDDI.d103.s4.p4" e1="DrugDDI.d103.s4.e0" e2="DrugDDI.d103.s4.e5" interaction="?"/><pair id="DrugDDI.d103.s4.p5" e1="DrugDDI.d103.s4.e1" e2="DrugDDI.d103.s4.e2" interaction="?"/><pair id="DrugDDI.d103.s4.p6" e1="DrugDDI.d103.s4.e1" e2="DrugDDI.d103.s4.e3" interaction="?"/><pair id="DrugDDI.d103.s4.p7" e1="DrugDDI.d103.s4.e1" e2="DrugDDI.d103.s4.e4" interaction="?"/><pair id="DrugDDI.d103.s4.p8" e1="DrugDDI.d103.s4.e1" e2="DrugDDI.d103.s4.e5" interaction="?"/><pair id="DrugDDI.d103.s4.p9" e1="DrugDDI.d103.s4.e2" e2="DrugDDI.d103.s4.e3" interaction="?"/><pair id="DrugDDI.d103.s4.p10" e1="DrugDDI.d103.s4.e2" e2="DrugDDI.d103.s4.e4" interaction="?"/><pair id="DrugDDI.d103.s4.p11" e1="DrugDDI.d103.s4.e2" e2="DrugDDI.d103.s4.e5" interaction="?"/><pair id="DrugDDI.d103.s4.p12" e1="DrugDDI.d103.s4.e3" e2="DrugDDI.d103.s4.e4" interaction="?"/><pair id="DrugDDI.d103.s4.p13" e1="DrugDDI.d103.s4.e3" e2="DrugDDI.d103.s4.e5" interaction="?"/><pair id="DrugDDI.d103.s4.p14" e1="DrugDDI.d103.s4.e4" e2="DrugDDI.d103.s4.e5" interaction="?"/></sentence><sentence id="DrugDDI.d103.s5" origId="s5" text="Acarbose has been shown to change the bioavailabillty digoxin when they are co-administered, which may require digoxin dose adjustment."><entity id="DrugDDI.d103.s5.e0" origId="s5.p80" charOffset="0-8" type="drug" text="Acarbose"/><entity id="DrugDDI.d103.s5.e1" origId="s5.p86" charOffset="54-61" type="drug" text="digoxin"/><pair id="DrugDDI.d103.s5.p0" e1="DrugDDI.d103.s5.e0" e2="DrugDDI.d103.s5.e1" interaction="?"/></sentence><sentence id="DrugDDI.d103.s6" origId="s6" text="Studies in healthy volunteers have shown that Acarbose has no effect on either the pharmacokinetics or pharmacodynamics of digoxin, nifedipine, propranolol, or ranitidine."><entity id="DrugDDI.d103.s6.e0" origId="s6.p100" charOffset="46-54" type="drug" text="Acarbose"/><entity id="DrugDDI.d103.s6.e1" origId="s6.p108" charOffset="123-130" type="drug" text="digoxin"/><entity id="DrugDDI.d103.s6.e2" origId="s6.p109" charOffset="132-142" type="drug" text="nifedipine"/><entity id="DrugDDI.d103.s6.e3" origId="s6.p110" charOffset="144-155" type="drug" text="propranolol"/><entity id="DrugDDI.d103.s6.e4" origId="s6.p112" charOffset="160-170" type="drug" text="ranitidine"/><pair id="DrugDDI.d103.s6.p0" e1="DrugDDI.d103.s6.e0" e2="DrugDDI.d103.s6.e1" interaction="?"/><pair id="DrugDDI.d103.s6.p1" e1="DrugDDI.d103.s6.e0" e2="DrugDDI.d103.s6.e2" interaction="?"/><pair id="DrugDDI.d103.s6.p2" e1="DrugDDI.d103.s6.e0" e2="DrugDDI.d103.s6.e3" interaction="?"/><pair id="DrugDDI.d103.s6.p3" e1="DrugDDI.d103.s6.e0" e2="DrugDDI.d103.s6.e4" interaction="?"/><pair id="DrugDDI.d103.s6.p4" e1="DrugDDI.d103.s6.e1" e2="DrugDDI.d103.s6.e2" interaction="?"/><pair id="DrugDDI.d103.s6.p5" e1="DrugDDI.d103.s6.e1" e2="DrugDDI.d103.s6.e3" interaction="?"/><pair id="DrugDDI.d103.s6.p6" e1="DrugDDI.d103.s6.e1" e2="DrugDDI.d103.s6.e4" interaction="?"/><pair id="DrugDDI.d103.s6.p7" e1="DrugDDI.d103.s6.e2" e2="DrugDDI.d103.s6.e3" interaction="?"/><pair id="DrugDDI.d103.s6.p8" e1="DrugDDI.d103.s6.e2" e2="DrugDDI.d103.s6.e4" interaction="?"/><pair id="DrugDDI.d103.s6.p9" e1="DrugDDI.d103.s6.e3" e2="DrugDDI.d103.s6.e4" interaction="?"/></sentence><sentence id="DrugDDI.d103.s7" origId="s7" text="Acarbose did not interfere with the absorption or disposition of the sulfonylurea glyburide in diabetic patients."><entity id="DrugDDI.d103.s7.e0" origId="s7.p113" charOffset="0-8" type="drug" text="Acarbose"/><entity id="DrugDDI.d103.s7.e1" origId="s7.p120" charOffset="69-81" type="drug" text="sulfonylurea"/><pair id="DrugDDI.d103.s7.p0" e1="DrugDDI.d103.s7.e0" e2="DrugDDI.d103.s7.e1" interaction="?"/></sentence><sentence id="DrugDDI.d103.s8" origId="s8" text="Acarbose may affect digoxin bioavailabillty and may require dose adjustment of digoxin by 16% (90% confidence interval: 8-23%), decrease mean C max digoxin by 26% (90% confidence interval: 16-34%) and decrease mean trough concentrations of digoxin by 9% (90% confidence limit: 19% decrease to 2% increase)."><entity id="DrugDDI.d103.s8.e0" origId="s8.p122" charOffset="0-8" type="drug" text="Acarbose"/><entity id="DrugDDI.d103.s8.e1" origId="s8.p125" charOffset="20-27" type="drug" text="digoxin"/><entity id="DrugDDI.d103.s8.e2" origId="s8.p130" charOffset="79-86" type="drug" text="digoxin"/><entity id="DrugDDI.d103.s8.e3" origId="s8.p138" charOffset="144-147" type="drug" text="max"/><entity id="DrugDDI.d103.s8.e4" origId="s8.p147" charOffset="240-247" type="drug" text="digoxin"/><pair id="DrugDDI.d103.s8.p0" e1="DrugDDI.d103.s8.e0" e2="DrugDDI.d103.s8.e1" interaction="?"/><pair id="DrugDDI.d103.s8.p1" e1="DrugDDI.d103.s8.e0" e2="DrugDDI.d103.s8.e2" interaction="?"/><pair id="DrugDDI.d103.s8.p2" e1="DrugDDI.d103.s8.e0" e2="DrugDDI.d103.s8.e3" interaction="?"/><pair id="DrugDDI.d103.s8.p3" e1="DrugDDI.d103.s8.e0" e2="DrugDDI.d103.s8.e4" interaction="?"/><pair id="DrugDDI.d103.s8.p4" e1="DrugDDI.d103.s8.e1" e2="DrugDDI.d103.s8.e2" interaction="?"/><pair id="DrugDDI.d103.s8.p5" e1="DrugDDI.d103.s8.e1" e2="DrugDDI.d103.s8.e3" interaction="?"/><pair id="DrugDDI.d103.s8.p6" e1="DrugDDI.d103.s8.e1" e2="DrugDDI.d103.s8.e4" interaction="?"/><pair id="DrugDDI.d103.s8.p7" e1="DrugDDI.d103.s8.e2" e2="DrugDDI.d103.s8.e3" interaction="?"/><pair id="DrugDDI.d103.s8.p8" e1="DrugDDI.d103.s8.e2" e2="DrugDDI.d103.s8.e4" interaction="?"/><pair id="DrugDDI.d103.s8.p9" e1="DrugDDI.d103.s8.e3" e2="DrugDDI.d103.s8.e4" interaction="?"/></sentence><sentence id="DrugDDI.d103.s9" origId="s9" text="The amount of metformin absorbed while taking Acarbose was bioequivalent to the amount absorbed when taking placebo, as indicated by the plasma AUC values."><entity id="DrugDDI.d103.s9.e0" origId="s9.p156" charOffset="14-23" type="drug" text="metformin"/><entity id="DrugDDI.d103.s9.e1" origId="s9.p159" charOffset="46-54" type="drug" text="Acarbose"/><pair id="DrugDDI.d103.s9.p0" e1="DrugDDI.d103.s9.e0" e2="DrugDDI.d103.s9.e1" interaction="?"/></sentence><sentence id="DrugDDI.d103.s10" origId="s10" text="However, the peak plasma level of metformin was reduced by approximately 20% when taking Acarbose due to a slight delay in the absorption of metformin."><entity id="DrugDDI.d103.s10.e0" origId="s10.p171" charOffset="34-43" type="drug" text="metformin"/><entity id="DrugDDI.d103.s10.e1" origId="s10.p176" charOffset="89-97" type="drug" text="Acarbose"/><entity id="DrugDDI.d103.s10.e2" origId="s10.p179" charOffset="141-150" type="drug" text="metformin"/><pair id="DrugDDI.d103.s10.p0" e1="DrugDDI.d103.s10.e0" e2="DrugDDI.d103.s10.e1" interaction="?"/><pair id="DrugDDI.d103.s10.p1" e1="DrugDDI.d103.s10.e0" e2="DrugDDI.d103.s10.e2" interaction="?"/><pair id="DrugDDI.d103.s10.p2" e1="DrugDDI.d103.s10.e1" e2="DrugDDI.d103.s10.e2" interaction="?"/></sentence><sentence id="DrugDDI.d103.s11" origId="s11" text="There is little if any clinically significant interaction between Acarbose and metformin."><entity id="DrugDDI.d103.s11.e0" origId="s11.p185" charOffset="66-74" type="drug" text="Acarbose"/><entity id="DrugDDI.d103.s11.e1" origId="s11.p187" charOffset="79-88" type="drug" text="metformin"/><pair id="DrugDDI.d103.s11.p0" e1="DrugDDI.d103.s11.e0" e2="DrugDDI.d103.s11.e1" interaction="?"/></sentence></document>
