# Supplementary material for: Phar-LSTM: a pharmacological representation-based LSTM network for drug–drug interaction extraction
Source: PeerJ. 2023 Dec 14;11:e16606. doi: 10.7717/peerj.16606 (PMC10725669; doi:10.7717/peerj.16606)
Supplement: Supplemental Information 1 [file peerj-11-16606-s001.zip › Data_XmlFormat/Test2011/Acetazolamide_ddi.xml]

<?xml version="1.0" encoding="UTF-8"?>
<document id="DrugDDI.d452" origId="Acetazolamide"><sentence id="DrugDDI.d452.s0" origId="s0" text="DIAMOX modifies phenytoin metabolism with increased serum levels of phenytoin."><entity id="DrugDDI.d452.s0.e0" origId="s0.p0" charOffset="0-6" type="drug" text="DIAMOX"/><entity id="DrugDDI.d452.s0.e1" origId="s0.p2" charOffset="16-25" type="drug" text="phenytoin"/><entity id="DrugDDI.d452.s0.e2" origId="s0.p4" charOffset="68-77" type="drug" text="phenytoin"/><pair id="DrugDDI.d452.s0.p0" e1="DrugDDI.d452.s0.e0" e2="DrugDDI.d452.s0.e1" interaction="?"/><pair id="DrugDDI.d452.s0.p1" e1="DrugDDI.d452.s0.e0" e2="DrugDDI.d452.s0.e2" interaction="?"/><pair id="DrugDDI.d452.s0.p2" e1="DrugDDI.d452.s0.e1" e2="DrugDDI.d452.s0.e2" interaction="?"/></sentence><sentence id="DrugDDI.d452.s1" origId="s1" text="This may increase or enhance the occurrence of osteomalacia in some patients receiving chronic phenytoin therapy."><entity id="DrugDDI.d452.s1.e0" origId="s1.p14" charOffset="95-104" type="drug" text="phenytoin"/></sentence><sentence id="DrugDDI.d452.s2" origId="s2" text="Caution is advised in patients receiving chronic concomitant therapy."/><sentence id="DrugDDI.d452.s3" origId="s3" text="By decreasing the gastrointestinal absorption of primidone, DIAMOX may decrease serum concentrations of primidone and its metabolites, with a consequent possible decrease in anticonvulsant effect."><entity id="DrugDDI.d452.s3.e0" origId="s3.p22" charOffset="49-58" type="drug" text="primidone"/><entity id="DrugDDI.d452.s3.e1" origId="s3.p23" charOffset="60-66" type="drug" text="DIAMOX"/><entity id="DrugDDI.d452.s3.e2" origId="s3.p27" charOffset="104-113" type="drug" text="primidone"/><entity id="DrugDDI.d452.s3.e3" origId="s3.p29" charOffset="122-133" type="drug" text="metabolites"/><entity id="DrugDDI.d452.s3.e4" origId="s3.p31" charOffset="174-188" type="drug" text="anticonvulsant"/><pair id="DrugDDI.d452.s3.p0" e1="DrugDDI.d452.s3.e0" e2="DrugDDI.d452.s3.e1" interaction="?"/><pair id="DrugDDI.d452.s3.p1" e1="DrugDDI.d452.s3.e0" e2="DrugDDI.d452.s3.e2" interaction="?"/><pair id="DrugDDI.d452.s3.p2" e1="DrugDDI.d452.s3.e0" e2="DrugDDI.d452.s3.e3" interaction="?"/><pair id="DrugDDI.d452.s3.p3" e1="DrugDDI.d452.s3.e0" e2="DrugDDI.d452.s3.e4" interaction="?"/><pair id="DrugDDI.d452.s3.p4" e1="DrugDDI.d452.s3.e1" e2="DrugDDI.d452.s3.e2" interaction="?"/><pair id="DrugDDI.d452.s3.p5" e1="DrugDDI.d452.s3.e1" e2="DrugDDI.d452.s3.e3" interaction="?"/><pair id="DrugDDI.d452.s3.p6" e1="DrugDDI.d452.s3.e1" e2="DrugDDI.d452.s3.e4" interaction="?"/><pair id="DrugDDI.d452.s3.p7" e1="DrugDDI.d452.s3.e2" e2="DrugDDI.d452.s3.e3" interaction="?"/><pair id="DrugDDI.d452.s3.p8" e1="DrugDDI.d452.s3.e2" e2="DrugDDI.d452.s3.e4" interaction="?"/><pair id="DrugDDI.d452.s3.p9" e1="DrugDDI.d452.s3.e3" e2="DrugDDI.d452.s3.e4" interaction="?"/></sentence><sentence id="DrugDDI.d452.s4" origId="s4" text="Caution is advised when beginning, discontinuing, or changing the dose of DIAMOX in patients receiving primidone."><entity id="DrugDDI.d452.s4.e0" origId="s4.p41" charOffset="74-80" type="drug" text="DIAMOX"/><entity id="DrugDDI.d452.s4.e1" origId="s4.p44" charOffset="103-112" type="drug" text="primidone"/><pair id="DrugDDI.d452.s4.p0" e1="DrugDDI.d452.s4.e0" e2="DrugDDI.d452.s4.e1" interaction="?"/></sentence><sentence id="DrugDDI.d452.s5" origId="s5" text="Because of possible additive effects with other carbonic anhydrase inhibitors, concomitant use is not advisable."><entity id="DrugDDI.d452.s5.e0" origId="s5.p46" charOffset="48-77" type="drug" text="carbonic anhydrase inhibitors"/></sentence><sentence id="DrugDDI.d452.s6" origId="s6" text="Acetazolamide may increase the effects of other folic acid antagonists."><entity id="DrugDDI.d452.s6.e0" origId="s6.p50" charOffset="0-13" type="drug" text="Acetazolamide"/><entity id="DrugDDI.d452.s6.e1" origId="s6.p54" charOffset="48-70" type="drug" text="folic acid antagonists"/><pair id="DrugDDI.d452.s6.p0" e1="DrugDDI.d452.s6.e0" e2="DrugDDI.d452.s6.e1" interaction="?"/></sentence><sentence id="DrugDDI.d452.s7" origId="s7" text="Acetazolamide may increase or decrease blood glucose levels."><entity id="DrugDDI.d452.s7.e0" origId="s7.p55" charOffset="0-13" type="drug" text="Acetazolamide"/></sentence><sentence id="DrugDDI.d452.s8" origId="s8" text="Consideration should be taken in patients being treated with antidiabetic agents."><entity id="DrugDDI.d452.s8.e0" origId="s8.p67" charOffset="61-80" type="drug" text="antidiabetic agents"/></sentence><sentence id="DrugDDI.d452.s9" origId="s9" text="Acetazolamide decreases urinary excretion of amphetamine and may enhance the magnitude and duration of their effect."><entity id="DrugDDI.d452.s9.e0" origId="s9.p68" charOffset="0-13" type="drug" text="Acetazolamide"/><entity id="DrugDDI.d452.s9.e1" origId="s9.p71" charOffset="45-57" type="drug" text="amphetamine"/><pair id="DrugDDI.d452.s9.p0" e1="DrugDDI.d452.s9.e0" e2="DrugDDI.d452.s9.e1" interaction="?"/></sentence><sentence id="DrugDDI.d452.s10" origId="s10" text="Acetazolamide reduces urinary excretion of quinidine and may enhance its effect."><entity id="DrugDDI.d452.s10.e0" origId="s10.p79" charOffset="0-13" type="drug" text="Acetazolamide"/><entity id="DrugDDI.d452.s10.e1" origId="s10.p82" charOffset="43-52" type="drug" text="quinidine"/><pair id="DrugDDI.d452.s10.p0" e1="DrugDDI.d452.s10.e0" e2="DrugDDI.d452.s10.e1" interaction="?"/></sentence><sentence id="DrugDDI.d452.s11" origId="s11" text="Acetazolamide may prevent the urinary antiseptic effect of methenamine."><entity id="DrugDDI.d452.s11.e0" origId="s11.p87" charOffset="0-13" type="drug" text="Acetazolamide"/><entity id="DrugDDI.d452.s11.e1" origId="s11.p89" charOffset="18-25" type="drug" text="prevent"/><entity id="DrugDDI.d452.s11.e2" origId="s11.p90" charOffset="38-48" type="drug" text="antiseptic"/><entity id="DrugDDI.d452.s11.e3" origId="s11.p91" charOffset="59-70" type="drug" text="methenamine"/><pair id="DrugDDI.d452.s11.p0" e1="DrugDDI.d452.s11.e0" e2="DrugDDI.d452.s11.e1" interaction="?"/><pair id="DrugDDI.d452.s11.p1" e1="DrugDDI.d452.s11.e0" e2="DrugDDI.d452.s11.e2" interaction="?"/><pair id="DrugDDI.d452.s11.p2" e1="DrugDDI.d452.s11.e0" e2="DrugDDI.d452.s11.e3" interaction="?"/><pair id="DrugDDI.d452.s11.p3" e1="DrugDDI.d452.s11.e1" e2="DrugDDI.d452.s11.e2" interaction="?"/><pair id="DrugDDI.d452.s11.p4" e1="DrugDDI.d452.s11.e1" e2="DrugDDI.d452.s11.e3" interaction="?"/><pair id="DrugDDI.d452.s11.p5" e1="DrugDDI.d452.s11.e2" e2="DrugDDI.d452.s11.e3" interaction="?"/></sentence><sentence id="DrugDDI.d452.s12" origId="s12" text="Acetazolamide increases lithium excretion and the lithium may be decreased."><entity id="DrugDDI.d452.s12.e0" origId="s12.p92" charOffset="0-13" type="drug" text="Acetazolamide"/><entity id="DrugDDI.d452.s12.e1" origId="s12.p94" charOffset="24-31" type="drug" text="lithium"/><entity id="DrugDDI.d452.s12.e2" origId="s12.p96" charOffset="50-57" type="drug" text="lithium"/><pair id="DrugDDI.d452.s12.p0" e1="DrugDDI.d452.s12.e0" e2="DrugDDI.d452.s12.e1" interaction="?"/><pair id="DrugDDI.d452.s12.p1" e1="DrugDDI.d452.s12.e0" e2="DrugDDI.d452.s12.e2" interaction="?"/><pair id="DrugDDI.d452.s12.p2" e1="DrugDDI.d452.s12.e1" e2="DrugDDI.d452.s12.e2" interaction="?"/></sentence><sentence id="DrugDDI.d452.s13" origId="s13" text="Acetazolamide and sodium bicarbonate used concurrently increases the risk of renal calculus formation."><entity id="DrugDDI.d452.s13.e0" origId="s13.p100" charOffset="0-13" type="drug" text="Acetazolamide"/><entity id="DrugDDI.d452.s13.e1" origId="s13.p102" charOffset="18-36" type="drug" text="sodium bicarbonate"/><pair id="DrugDDI.d452.s13.p0" e1="DrugDDI.d452.s13.e0" e2="DrugDDI.d452.s13.e1" interaction="?"/></sentence><sentence id="DrugDDI.d452.s14" origId="s14" text="Acetazolamide may elevate cyclosporine levels."><entity id="DrugDDI.d452.s14.e0" origId="s14.p108" charOffset="0-13" type="drug" text="Acetazolamide"/><entity id="DrugDDI.d452.s14.e1" origId="s14.p111" charOffset="26-38" type="drug" text="cyclosporine"/><pair id="DrugDDI.d452.s14.p0" e1="DrugDDI.d452.s14.e0" e2="DrugDDI.d452.s14.e1" interaction="?"/></sentence></document>
