# Supplementary material for: Phar-LSTM: a pharmacological representation-based LSTM network for drug–drug interaction extraction
Source: PeerJ. 2023 Dec 14;11:e16606. doi: 10.7717/peerj.16606 (PMC10725669; doi:10.7717/peerj.16606)
Supplement: Supplemental Information 1 [file peerj-11-16606-s001.zip › Data_XmlFormat/Test2011/Adefovir Dipivoxil_ddi.xml]

<?xml version="1.0" encoding="UTF-8"?>
<document id="DrugDDI.d409" origId="Adefovir Dipivoxil"><sentence id="DrugDDI.d409.s0" origId="s0" text="Before using this medication, tell your doctor or pharmacist of all prescription and nonprescription products you may use, especially of: aminoglycosides (e.g., gentamicin, amikacin), amphotericin B, cyclosporine, non-steroidal anti-inflammatory drugs (e.g., ibuprofen), tacrolimus, vancomycin."><entity id="DrugDDI.d409.s0.e0" origId="s0.p2" charOffset="18-29" type="drug" text="medication"/><entity id="DrugDDI.d409.s0.e1" origId="s0.p16" charOffset="138-153" type="drug" text="aminoglycosides"/><entity id="DrugDDI.d409.s0.e2" origId="s0.p19" charOffset="161-171" type="drug" text="gentamicin"/><entity id="DrugDDI.d409.s0.e3" origId="s0.p20" charOffset="173-181" type="drug" text="amikacin"/><entity id="DrugDDI.d409.s0.e4" origId="s0.p23" charOffset="184-198" type="drug" text="amphotericin B"/><entity id="DrugDDI.d409.s0.e5" origId="s0.p24" charOffset="200-212" type="drug" text="cyclosporine"/><entity id="DrugDDI.d409.s0.e6" origId="s0.p25" charOffset="214-251" type="drug" text="non-steroidal anti-inflammatory drugs"/><entity id="DrugDDI.d409.s0.e7" origId="s0.p28" charOffset="259-268" type="drug" text="ibuprofen"/><entity id="DrugDDI.d409.s0.e8" origId="s0.p31" charOffset="271-281" type="drug" text="tacrolimus"/><entity id="DrugDDI.d409.s0.e9" origId="s0.p32" charOffset="283-293" type="drug" text="vancomycin"/><pair id="DrugDDI.d409.s0.p0" e1="DrugDDI.d409.s0.e0" e2="DrugDDI.d409.s0.e1" interaction="?"/><pair id="DrugDDI.d409.s0.p1" e1="DrugDDI.d409.s0.e0" e2="DrugDDI.d409.s0.e2" interaction="?"/><pair id="DrugDDI.d409.s0.p2" e1="DrugDDI.d409.s0.e0" e2="DrugDDI.d409.s0.e3" interaction="?"/><pair id="DrugDDI.d409.s0.p3" e1="DrugDDI.d409.s0.e0" e2="DrugDDI.d409.s0.e4" interaction="?"/><pair id="DrugDDI.d409.s0.p4" e1="DrugDDI.d409.s0.e0" e2="DrugDDI.d409.s0.e5" interaction="?"/><pair id="DrugDDI.d409.s0.p5" e1="DrugDDI.d409.s0.e0" e2="DrugDDI.d409.s0.e6" interaction="?"/><pair id="DrugDDI.d409.s0.p6" e1="DrugDDI.d409.s0.e0" e2="DrugDDI.d409.s0.e7" interaction="?"/><pair id="DrugDDI.d409.s0.p7" e1="DrugDDI.d409.s0.e0" e2="DrugDDI.d409.s0.e8" interaction="?"/><pair id="DrugDDI.d409.s0.p8" e1="DrugDDI.d409.s0.e0" e2="DrugDDI.d409.s0.e9" interaction="?"/><pair id="DrugDDI.d409.s0.p9" e1="DrugDDI.d409.s0.e1" e2="DrugDDI.d409.s0.e2" interaction="?"/><pair id="DrugDDI.d409.s0.p10" e1="DrugDDI.d409.s0.e1" e2="DrugDDI.d409.s0.e3" interaction="?"/><pair id="DrugDDI.d409.s0.p11" e1="DrugDDI.d409.s0.e1" e2="DrugDDI.d409.s0.e4" interaction="?"/><pair id="DrugDDI.d409.s0.p12" e1="DrugDDI.d409.s0.e1" e2="DrugDDI.d409.s0.e5" interaction="?"/><pair id="DrugDDI.d409.s0.p13" e1="DrugDDI.d409.s0.e1" e2="DrugDDI.d409.s0.e6" interaction="?"/><pair id="DrugDDI.d409.s0.p14" e1="DrugDDI.d409.s0.e1" e2="DrugDDI.d409.s0.e7" interaction="?"/><pair id="DrugDDI.d409.s0.p15" e1="DrugDDI.d409.s0.e1" e2="DrugDDI.d409.s0.e8" interaction="?"/><pair id="DrugDDI.d409.s0.p16" e1="DrugDDI.d409.s0.e1" e2="DrugDDI.d409.s0.e9" interaction="?"/><pair id="DrugDDI.d409.s0.p17" e1="DrugDDI.d409.s0.e2" e2="DrugDDI.d409.s0.e3" interaction="?"/><pair id="DrugDDI.d409.s0.p18" e1="DrugDDI.d409.s0.e2" e2="DrugDDI.d409.s0.e4" interaction="?"/><pair id="DrugDDI.d409.s0.p19" e1="DrugDDI.d409.s0.e2" e2="DrugDDI.d409.s0.e5" interaction="?"/><pair id="DrugDDI.d409.s0.p20" e1="DrugDDI.d409.s0.e2" e2="DrugDDI.d409.s0.e6" interaction="?"/><pair id="DrugDDI.d409.s0.p21" e1="DrugDDI.d409.s0.e2" e2="DrugDDI.d409.s0.e7" interaction="?"/><pair id="DrugDDI.d409.s0.p22" e1="DrugDDI.d409.s0.e2" e2="DrugDDI.d409.s0.e8" interaction="?"/><pair id="DrugDDI.d409.s0.p23" e1="DrugDDI.d409.s0.e2" e2="DrugDDI.d409.s0.e9" interaction="?"/><pair id="DrugDDI.d409.s0.p24" e1="DrugDDI.d409.s0.e3" e2="DrugDDI.d409.s0.e4" interaction="?"/><pair id="DrugDDI.d409.s0.p25" e1="DrugDDI.d409.s0.e3" e2="DrugDDI.d409.s0.e5" interaction="?"/><pair id="DrugDDI.d409.s0.p26" e1="DrugDDI.d409.s0.e3" e2="DrugDDI.d409.s0.e6" interaction="?"/><pair id="DrugDDI.d409.s0.p27" e1="DrugDDI.d409.s0.e3" e2="DrugDDI.d409.s0.e7" interaction="?"/><pair id="DrugDDI.d409.s0.p28" e1="DrugDDI.d409.s0.e3" e2="DrugDDI.d409.s0.e8" interaction="?"/><pair id="DrugDDI.d409.s0.p29" e1="DrugDDI.d409.s0.e3" e2="DrugDDI.d409.s0.e9" interaction="?"/><pair id="DrugDDI.d409.s0.p30" e1="DrugDDI.d409.s0.e4" e2="DrugDDI.d409.s0.e5" interaction="?"/><pair id="DrugDDI.d409.s0.p31" e1="DrugDDI.d409.s0.e4" e2="DrugDDI.d409.s0.e6" interaction="?"/><pair id="DrugDDI.d409.s0.p32" e1="DrugDDI.d409.s0.e4" e2="DrugDDI.d409.s0.e7" interaction="?"/><pair id="DrugDDI.d409.s0.p33" e1="DrugDDI.d409.s0.e4" e2="DrugDDI.d409.s0.e8" interaction="?"/><pair id="DrugDDI.d409.s0.p34" e1="DrugDDI.d409.s0.e4" e2="DrugDDI.d409.s0.e9" interaction="?"/><pair id="DrugDDI.d409.s0.p35" e1="DrugDDI.d409.s0.e5" e2="DrugDDI.d409.s0.e6" interaction="?"/><pair id="DrugDDI.d409.s0.p36" e1="DrugDDI.d409.s0.e5" e2="DrugDDI.d409.s0.e7" interaction="?"/><pair id="DrugDDI.d409.s0.p37" e1="DrugDDI.d409.s0.e5" e2="DrugDDI.d409.s0.e8" interaction="?"/><pair id="DrugDDI.d409.s0.p38" e1="DrugDDI.d409.s0.e5" e2="DrugDDI.d409.s0.e9" interaction="?"/><pair id="DrugDDI.d409.s0.p39" e1="DrugDDI.d409.s0.e6" e2="DrugDDI.d409.s0.e7" interaction="?"/><pair id="DrugDDI.d409.s0.p40" e1="DrugDDI.d409.s0.e6" e2="DrugDDI.d409.s0.e8" interaction="?"/><pair id="DrugDDI.d409.s0.p41" e1="DrugDDI.d409.s0.e6" e2="DrugDDI.d409.s0.e9" interaction="?"/><pair id="DrugDDI.d409.s0.p42" e1="DrugDDI.d409.s0.e7" e2="DrugDDI.d409.s0.e8" interaction="?"/><pair id="DrugDDI.d409.s0.p43" e1="DrugDDI.d409.s0.e7" e2="DrugDDI.d409.s0.e9" interaction="?"/><pair id="DrugDDI.d409.s0.p44" e1="DrugDDI.d409.s0.e8" e2="DrugDDI.d409.s0.e9" interaction="?"/></sentence><sentence id="DrugDDI.d409.s1" origId="s1" text="Do not start or stop any medicine without doctor or pharmacist approval."><entity id="DrugDDI.d409.s1.e0" origId="s1.p38" charOffset="25-33" type="drug" text="medicine"/></sentence></document>
