# Supplementary material for: Phar-LSTM: a pharmacological representation-based LSTM network for drug–drug interaction extraction
Source: PeerJ. 2023 Dec 14;11:e16606. doi: 10.7717/peerj.16606 (PMC10725669; doi:10.7717/peerj.16606)
Supplement: Supplemental Information 1 [file peerj-11-16606-s001.zip › Data_XmlFormat/Test2011/Alemtuzumab_ddi.xml]

<?xml version="1.0" encoding="UTF-8"?>
<document id="DrugDDI.d167" origId="Alemtuzumab"><sentence id="DrugDDI.d167.s0" origId="s0" text="Drug/Laboratory Interactions No formal drug interaction studies have been performed with Campath."><entity id="DrugDDI.d167.s0.e0" origId="s0.p0" charOffset="0-4" type="drug" text="Drug"/><entity id="DrugDDI.d167.s0.e1" origId="s0.p5" charOffset="89-96" type="drug" text="Campath"/><pair id="DrugDDI.d167.s0.p0" e1="DrugDDI.d167.s0.e0" e2="DrugDDI.d167.s0.e1" interaction="?"/></sentence><sentence id="DrugDDI.d167.s1" origId="s1" text="An immune response to Campath may interfere with subsequent diagnostic serum tests that utilize antibodies"><entity id="DrugDDI.d167.s1.e0" origId="s1.p7" charOffset="22-29" type="drug" text="Campath"/><entity id="DrugDDI.d167.s1.e1" origId="s1.p14" charOffset="96-106" type="drug" text="antibodies"/><pair id="DrugDDI.d167.s1.p0" e1="DrugDDI.d167.s1.e0" e2="DrugDDI.d167.s1.e1" interaction="?"/></sentence><sentence id="DrugDDI.d167.s2" origId="s2" text="."/><sentence id="DrugDDI.d167.s3" origId="s3" text="? ?"/></document>
