# Supplementary material for: Phar-LSTM: a pharmacological representation-based LSTM network for drug–drug interaction extraction
Source: PeerJ. 2023 Dec 14;11:e16606. doi: 10.7717/peerj.16606 (PMC10725669; doi:10.7717/peerj.16606)
Supplement: Supplemental Information 1 [file peerj-11-16606-s001.zip › Data_XmlFormat/Test2011/Alteplase_ddi.xml]

<?xml version="1.0" encoding="UTF-8"?>
<document id="DrugDDI.d503" origId="Alteplase"><sentence id="DrugDDI.d503.s0" origId="s0" text="The interaction of Activase with other cardioactive or cerebroactive drugs has not been studied."><entity id="DrugDDI.d503.s0.e0" origId="s0.p1" charOffset="19-27" type="drug" text="Activase"/><entity id="DrugDDI.d503.s0.e1" origId="s0.p4" charOffset="69-74" type="drug" text="drugs"/><pair id="DrugDDI.d503.s0.p0" e1="DrugDDI.d503.s0.e0" e2="DrugDDI.d503.s0.e1" interaction="?"/></sentence><sentence id="DrugDDI.d503.s1" origId="s1" text="In addition to bleeding associated with heparin and vitamin K antagonists, drugs that alter platelet function (such as acetylsalicylic acid, dipyridamole and Abciximab) may increase the risk of bleeding if administered prior to, during, or after Activase therapy."><entity id="DrugDDI.d503.s1.e0" origId="s1.p12" charOffset="40-47" type="drug" text="heparin"/><entity id="DrugDDI.d503.s1.e1" origId="s1.p15" charOffset="75-80" type="drug" text="drugs"/><entity id="DrugDDI.d503.s1.e2" origId="s1.p20" charOffset="119-139" type="drug" text="acetylsalicylic acid"/><entity id="DrugDDI.d503.s1.e3" origId="s1.p21" charOffset="141-153" type="drug" text="dipyridamole"/><entity id="DrugDDI.d503.s1.e4" origId="s1.p23" charOffset="158-167" type="drug" text="Abciximab"/><entity id="DrugDDI.d503.s1.e5" origId="s1.p34" charOffset="246-254" type="drug" text="Activase"/><pair id="DrugDDI.d503.s1.p0" e1="DrugDDI.d503.s1.e0" e2="DrugDDI.d503.s1.e1" interaction="?"/><pair id="DrugDDI.d503.s1.p1" e1="DrugDDI.d503.s1.e0" e2="DrugDDI.d503.s1.e2" interaction="?"/><pair id="DrugDDI.d503.s1.p2" e1="DrugDDI.d503.s1.e0" e2="DrugDDI.d503.s1.e3" interaction="?"/><pair id="DrugDDI.d503.s1.p3" e1="DrugDDI.d503.s1.e0" e2="DrugDDI.d503.s1.e4" interaction="?"/><pair id="DrugDDI.d503.s1.p4" e1="DrugDDI.d503.s1.e0" e2="DrugDDI.d503.s1.e5" interaction="?"/><pair id="DrugDDI.d503.s1.p5" e1="DrugDDI.d503.s1.e1" e2="DrugDDI.d503.s1.e2" interaction="?"/><pair id="DrugDDI.d503.s1.p6" e1="DrugDDI.d503.s1.e1" e2="DrugDDI.d503.s1.e3" interaction="?"/><pair id="DrugDDI.d503.s1.p7" e1="DrugDDI.d503.s1.e1" e2="DrugDDI.d503.s1.e4" interaction="?"/><pair id="DrugDDI.d503.s1.p8" e1="DrugDDI.d503.s1.e1" e2="DrugDDI.d503.s1.e5" interaction="?"/><pair id="DrugDDI.d503.s1.p9" e1="DrugDDI.d503.s1.e2" e2="DrugDDI.d503.s1.e3" interaction="?"/><pair id="DrugDDI.d503.s1.p10" e1="DrugDDI.d503.s1.e2" e2="DrugDDI.d503.s1.e4" interaction="?"/><pair id="DrugDDI.d503.s1.p11" e1="DrugDDI.d503.s1.e2" e2="DrugDDI.d503.s1.e5" interaction="?"/><pair id="DrugDDI.d503.s1.p12" e1="DrugDDI.d503.s1.e3" e2="DrugDDI.d503.s1.e4" interaction="?"/><pair id="DrugDDI.d503.s1.p13" e1="DrugDDI.d503.s1.e3" e2="DrugDDI.d503.s1.e5" interaction="?"/><pair id="DrugDDI.d503.s1.p14" e1="DrugDDI.d503.s1.e4" e2="DrugDDI.d503.s1.e5" interaction="?"/></sentence><sentence id="DrugDDI.d503.s2" origId="s2" text="Use of Antithrombotics Aspirin and heparin have been administered concomitantly with and following infusions of Activase in the management of acute myocardial infarction or pulmonary embolism."><entity id="DrugDDI.d503.s2.e0" origId="s2.p36" charOffset="23-30" type="drug" text="Aspirin"/><entity id="DrugDDI.d503.s2.e1" origId="s2.p38" charOffset="35-42" type="drug" text="heparin"/><entity id="DrugDDI.d503.s2.e2" origId="s2.p46" charOffset="112-120" type="drug" text="Activase"/><pair id="DrugDDI.d503.s2.p0" e1="DrugDDI.d503.s2.e0" e2="DrugDDI.d503.s2.e1" interaction="?"/><pair id="DrugDDI.d503.s2.p1" e1="DrugDDI.d503.s2.e0" e2="DrugDDI.d503.s2.e2" interaction="?"/><pair id="DrugDDI.d503.s2.p2" e1="DrugDDI.d503.s2.e1" e2="DrugDDI.d503.s2.e2" interaction="?"/></sentence><sentence id="DrugDDI.d503.s3" origId="s3" text="Because heparin, aspirin, or Activase may cause bleeding complications, careful monitoring for bleeding is advised, especially at arterial puncture sites."><entity id="DrugDDI.d503.s3.e0" origId="s3.p52" charOffset="8-15" type="drug" text="heparin"/><entity id="DrugDDI.d503.s3.e1" origId="s3.p53" charOffset="17-24" type="drug" text="aspirin"/><entity id="DrugDDI.d503.s3.e2" origId="s3.p55" charOffset="29-37" type="drug" text="Activase"/><pair id="DrugDDI.d503.s3.p0" e1="DrugDDI.d503.s3.e0" e2="DrugDDI.d503.s3.e1" interaction="?"/><pair id="DrugDDI.d503.s3.p1" e1="DrugDDI.d503.s3.e0" e2="DrugDDI.d503.s3.e2" interaction="?"/><pair id="DrugDDI.d503.s3.p2" e1="DrugDDI.d503.s3.e1" e2="DrugDDI.d503.s3.e2" interaction="?"/></sentence><sentence id="DrugDDI.d503.s4" origId="s4" text="The concomitant use of heparin or aspirin during the first 24 hours following symptom onset were prohibited in The NINDS t-PA Stroke Trial."><entity id="DrugDDI.d503.s4.e0" origId="s4.p67" charOffset="23-30" type="drug" text="heparin"/><entity id="DrugDDI.d503.s4.e1" origId="s4.p69" charOffset="34-41" type="drug" text="aspirin"/><entity id="DrugDDI.d503.s4.e2" origId="s4.p74" charOffset="97-105" type="drug" text="prohibit"/><pair id="DrugDDI.d503.s4.p0" e1="DrugDDI.d503.s4.e0" e2="DrugDDI.d503.s4.e1" interaction="?"/><pair id="DrugDDI.d503.s4.p1" e1="DrugDDI.d503.s4.e0" e2="DrugDDI.d503.s4.e2" interaction="?"/><pair id="DrugDDI.d503.s4.p2" e1="DrugDDI.d503.s4.e1" e2="DrugDDI.d503.s4.e2" interaction="?"/></sentence><sentence id="DrugDDI.d503.s5" origId="s5" text="The safety of such concomitant use with Activase for the management of acute ischemic stroke is unknown."><entity id="DrugDDI.d503.s5.e0" origId="s5.p78" charOffset="40-48" type="drug" text="Activase"/></sentence></document>
