# Supplementary material for: Phar-LSTM: a pharmacological representation-based LSTM network for drug–drug interaction extraction
Source: PeerJ. 2023 Dec 14;11:e16606. doi: 10.7717/peerj.16606 (PMC10725669; doi:10.7717/peerj.16606)
Supplement: Supplemental Information 1 [file peerj-11-16606-s001.zip › Data_XmlFormat/Test2011/Aminosalicylic Acid_ddi.xml]

<?xml version="1.0" encoding="UTF-8"?>
<document id="DrugDDI.d342" origId="Aminosalicylic Acid"><sentence id="DrugDDI.d342.s0" origId="s0" text="Aminosalicylic acid may decrease the amount of digoxin (Lanoxin, Lanoxicaps) that gets absorbed into your body."><entity id="DrugDDI.d342.s0.e0" origId="s0.p0" charOffset="0-19" type="drug" text="Aminosalicylic acid"/><entity id="DrugDDI.d342.s0.e1" origId="s0.p4" charOffset="47-54" type="drug" text="digoxin"/><entity id="DrugDDI.d342.s0.e2" origId="s0.p6" charOffset="56-64" type="drug" text="Lanoxin"/><entity id="DrugDDI.d342.s0.e3" origId="s0.p7" charOffset="65-75" type="drug" text="Lanoxicaps"/><entity id="DrugDDI.d342.s0.e4" origId="s0.p9" charOffset="82-87" type="drug" text="gets"/><pair id="DrugDDI.d342.s0.p0" e1="DrugDDI.d342.s0.e0" e2="DrugDDI.d342.s0.e1" interaction="?"/><pair id="DrugDDI.d342.s0.p1" e1="DrugDDI.d342.s0.e0" e2="DrugDDI.d342.s0.e2" interaction="?"/><pair id="DrugDDI.d342.s0.p2" e1="DrugDDI.d342.s0.e0" e2="DrugDDI.d342.s0.e3" interaction="?"/><pair id="DrugDDI.d342.s0.p3" e1="DrugDDI.d342.s0.e0" e2="DrugDDI.d342.s0.e4" interaction="?"/><pair id="DrugDDI.d342.s0.p4" e1="DrugDDI.d342.s0.e1" e2="DrugDDI.d342.s0.e2" interaction="?"/><pair id="DrugDDI.d342.s0.p5" e1="DrugDDI.d342.s0.e1" e2="DrugDDI.d342.s0.e3" interaction="?"/><pair id="DrugDDI.d342.s0.p6" e1="DrugDDI.d342.s0.e1" e2="DrugDDI.d342.s0.e4" interaction="?"/><pair id="DrugDDI.d342.s0.p7" e1="DrugDDI.d342.s0.e2" e2="DrugDDI.d342.s0.e3" interaction="?"/><pair id="DrugDDI.d342.s0.p8" e1="DrugDDI.d342.s0.e2" e2="DrugDDI.d342.s0.e4" interaction="?"/><pair id="DrugDDI.d342.s0.p9" e1="DrugDDI.d342.s0.e3" e2="DrugDDI.d342.s0.e4" interaction="?"/></sentence><sentence id="DrugDDI.d342.s1" origId="s1" text="In the case that you are taking digoxin while taking aminosalicylic acid, higher doses of digoxin may be needed."><entity id="DrugDDI.d342.s1.e0" origId="s1.p15" charOffset="32-39" type="drug" text="digoxin"/><entity id="DrugDDI.d342.s1.e1" origId="s1.p18" charOffset="53-72" type="drug" text="aminosalicylic acid"/><entity id="DrugDDI.d342.s1.e2" origId="s1.p20" charOffset="90-97" type="drug" text="digoxin"/><pair id="DrugDDI.d342.s1.p0" e1="DrugDDI.d342.s1.e0" e2="DrugDDI.d342.s1.e1" interaction="?"/><pair id="DrugDDI.d342.s1.p1" e1="DrugDDI.d342.s1.e0" e2="DrugDDI.d342.s1.e2" interaction="?"/><pair id="DrugDDI.d342.s1.p2" e1="DrugDDI.d342.s1.e1" e2="DrugDDI.d342.s1.e2" interaction="?"/></sentence><sentence id="DrugDDI.d342.s2" origId="s2" text="Aminosalicylic acid may also decrease the absorption of vitamin B12, which can lead to a deficiency."><entity id="DrugDDI.d342.s2.e0" origId="s2.p24" charOffset="0-19" type="drug" text="Aminosalicylic acid"/><entity id="DrugDDI.d342.s2.e1" origId="s2.p29" charOffset="56-67" type="drug" text="vitamin B12"/><pair id="DrugDDI.d342.s2.p0" e1="DrugDDI.d342.s2.e0" e2="DrugDDI.d342.s2.e1" interaction="?"/></sentence><sentence id="DrugDDI.d342.s3" origId="s3" text="Therefore you may need to take a vitamin B12 supplement while taking aminosalicylic acid."><entity id="DrugDDI.d342.s3.e0" origId="s3.p42" charOffset="69-88" type="drug" text="aminosalicylic acid"/></sentence></document>
