# Supplementary material for: Phar-LSTM: a pharmacological representation-based LSTM network for drug–drug interaction extraction
Source: PeerJ. 2023 Dec 14;11:e16606. doi: 10.7717/peerj.16606 (PMC10725669; doi:10.7717/peerj.16606)
Supplement: Supplemental Information 1 [file peerj-11-16606-s001.zip › Data_XmlFormat/Test2011/Amlodipine_ddi.xml]

<?xml version="1.0" encoding="UTF-8"?>
<document id="DrugDDI.d539" origId="Amlodipine"><sentence id="DrugDDI.d539.s0" origId="s0" text="In vitro data indicate that NORVASC has no effect on the human plasma protein binding of digoxin, phenytoin, warfarin, and indomethacin."><entity id="DrugDDI.d539.s0.e0" origId="s0.p2" charOffset="28-35" type="drug" text="NORVASC"/><entity id="DrugDDI.d539.s0.e1" origId="s0.p5" charOffset="57-69" type="drug" text="human plasma"/><entity id="DrugDDI.d539.s0.e2" origId="s0.p6" charOffset="89-96" type="drug" text="digoxin"/><entity id="DrugDDI.d539.s0.e3" origId="s0.p7" charOffset="98-107" type="drug" text="phenytoin"/><entity id="DrugDDI.d539.s0.e4" origId="s0.p8" charOffset="109-117" type="drug" text="warfarin"/><entity id="DrugDDI.d539.s0.e5" origId="s0.p10" charOffset="123-135" type="drug" text="indomethacin"/><pair id="DrugDDI.d539.s0.p0" e1="DrugDDI.d539.s0.e0" e2="DrugDDI.d539.s0.e1" interaction="?"/><pair id="DrugDDI.d539.s0.p1" e1="DrugDDI.d539.s0.e0" e2="DrugDDI.d539.s0.e2" interaction="?"/><pair id="DrugDDI.d539.s0.p2" e1="DrugDDI.d539.s0.e0" e2="DrugDDI.d539.s0.e3" interaction="?"/><pair id="DrugDDI.d539.s0.p3" e1="DrugDDI.d539.s0.e0" e2="DrugDDI.d539.s0.e4" interaction="?"/><pair id="DrugDDI.d539.s0.p4" e1="DrugDDI.d539.s0.e0" e2="DrugDDI.d539.s0.e5" interaction="?"/><pair id="DrugDDI.d539.s0.p5" e1="DrugDDI.d539.s0.e1" e2="DrugDDI.d539.s0.e2" interaction="?"/><pair id="DrugDDI.d539.s0.p6" e1="DrugDDI.d539.s0.e1" e2="DrugDDI.d539.s0.e3" interaction="?"/><pair id="DrugDDI.d539.s0.p7" e1="DrugDDI.d539.s0.e1" e2="DrugDDI.d539.s0.e4" interaction="?"/><pair id="DrugDDI.d539.s0.p8" e1="DrugDDI.d539.s0.e1" e2="DrugDDI.d539.s0.e5" interaction="?"/><pair id="DrugDDI.d539.s0.p9" e1="DrugDDI.d539.s0.e2" e2="DrugDDI.d539.s0.e3" interaction="?"/><pair id="DrugDDI.d539.s0.p10" e1="DrugDDI.d539.s0.e2" e2="DrugDDI.d539.s0.e4" interaction="?"/><pair id="DrugDDI.d539.s0.p11" e1="DrugDDI.d539.s0.e2" e2="DrugDDI.d539.s0.e5" interaction="?"/><pair id="DrugDDI.d539.s0.p12" e1="DrugDDI.d539.s0.e3" e2="DrugDDI.d539.s0.e4" interaction="?"/><pair id="DrugDDI.d539.s0.p13" e1="DrugDDI.d539.s0.e3" e2="DrugDDI.d539.s0.e5" interaction="?"/><pair id="DrugDDI.d539.s0.p14" e1="DrugDDI.d539.s0.e4" e2="DrugDDI.d539.s0.e5" interaction="?"/></sentence><sentence id="DrugDDI.d539.s1" origId="s1" text="Effect of other agents on NORVASC."><entity id="DrugDDI.d539.s1.e0" origId="s1.p13" charOffset="26-33" type="drug" text="NORVASC"/></sentence><sentence id="DrugDDI.d539.s2" origId="s2" text="CIMETIDINE: Co-administration of NORVASC with cimetidine did not alter the pharmacokinetics of NORVASC."><entity id="DrugDDI.d539.s2.e0" origId="s2.p14" charOffset="0-10" type="drug" text="CIMETIDINE"/><entity id="DrugDDI.d539.s2.e1" origId="s2.p17" charOffset="33-40" type="drug" text="NORVASC"/><entity id="DrugDDI.d539.s2.e2" origId="s2.p18" charOffset="46-56" type="drug" text="cimetidine"/><entity id="DrugDDI.d539.s2.e3" origId="s2.p23" charOffset="95-102" type="drug" text="NORVASC"/><pair id="DrugDDI.d539.s2.p0" e1="DrugDDI.d539.s2.e0" e2="DrugDDI.d539.s2.e1" interaction="?"/><pair id="DrugDDI.d539.s2.p1" e1="DrugDDI.d539.s2.e0" e2="DrugDDI.d539.s2.e2" interaction="?"/><pair id="DrugDDI.d539.s2.p2" e1="DrugDDI.d539.s2.e0" e2="DrugDDI.d539.s2.e3" interaction="?"/><pair id="DrugDDI.d539.s2.p3" e1="DrugDDI.d539.s2.e1" e2="DrugDDI.d539.s2.e2" interaction="?"/><pair id="DrugDDI.d539.s2.p4" e1="DrugDDI.d539.s2.e1" e2="DrugDDI.d539.s2.e3" interaction="?"/><pair id="DrugDDI.d539.s2.p5" e1="DrugDDI.d539.s2.e2" e2="DrugDDI.d539.s2.e3" interaction="?"/></sentence><sentence id="DrugDDI.d539.s3" origId="s3" text="GRAPEFRUIT JUICE: Co-administration of 240 mL of grapefruit juice with a single oral dose of amlodipine 10 mg in 20 healthy volunteers had no significant effect on the pharmacokinetics of amlodipine."><entity id="DrugDDI.d539.s3.e0" origId="s3.p30" charOffset="93-109" type="drug" text="amlodipine 10 mg"/><entity id="DrugDDI.d539.s3.e1" origId="s3.p35" charOffset="188-198" type="drug" text="amlodipine"/><pair id="DrugDDI.d539.s3.p0" e1="DrugDDI.d539.s3.e0" e2="DrugDDI.d539.s3.e1" interaction="?"/></sentence><sentence id="DrugDDI.d539.s4" origId="s4" text="MAALOX (antacid): Co-administration of the antacid Maalox with a single dose of NORVASC had no significant effect on the pharmacokinetics of NORVASC."><entity id="DrugDDI.d539.s4.e0" origId="s4.p36" charOffset="0-6" type="drug" text="MAALOX"/><entity id="DrugDDI.d539.s4.e1" origId="s4.p38" charOffset="8-15" type="drug" text="antacid"/><entity id="DrugDDI.d539.s4.e2" origId="s4.p42" charOffset="51-57" type="drug" text="Maalox"/><entity id="DrugDDI.d539.s4.e3" origId="s4.p44" charOffset="80-87" type="drug" text="NORVASC"/><entity id="DrugDDI.d539.s4.e4" origId="s4.p48" charOffset="141-148" type="drug" text="NORVASC"/><pair id="DrugDDI.d539.s4.p0" e1="DrugDDI.d539.s4.e0" e2="DrugDDI.d539.s4.e1" interaction="?"/><pair id="DrugDDI.d539.s4.p1" e1="DrugDDI.d539.s4.e0" e2="DrugDDI.d539.s4.e2" interaction="?"/><pair id="DrugDDI.d539.s4.p2" e1="DrugDDI.d539.s4.e0" e2="DrugDDI.d539.s4.e3" interaction="?"/><pair id="DrugDDI.d539.s4.p3" e1="DrugDDI.d539.s4.e0" e2="DrugDDI.d539.s4.e4" interaction="?"/><pair id="DrugDDI.d539.s4.p4" e1="DrugDDI.d539.s4.e1" e2="DrugDDI.d539.s4.e2" interaction="?"/><pair id="DrugDDI.d539.s4.p5" e1="DrugDDI.d539.s4.e1" e2="DrugDDI.d539.s4.e3" interaction="?"/><pair id="DrugDDI.d539.s4.p6" e1="DrugDDI.d539.s4.e1" e2="DrugDDI.d539.s4.e4" interaction="?"/><pair id="DrugDDI.d539.s4.p7" e1="DrugDDI.d539.s4.e2" e2="DrugDDI.d539.s4.e3" interaction="?"/><pair id="DrugDDI.d539.s4.p8" e1="DrugDDI.d539.s4.e2" e2="DrugDDI.d539.s4.e4" interaction="?"/><pair id="DrugDDI.d539.s4.p9" e1="DrugDDI.d539.s4.e3" e2="DrugDDI.d539.s4.e4" interaction="?"/></sentence><sentence id="DrugDDI.d539.s5" origId="s5" text="SILDENAFIL: A single 100 mg dose of sildenafil (Viagra?) in subjects with essential hypertension had no effect on the pharmacokinetic parameters of NORVASC."><entity id="DrugDDI.d539.s5.e0" origId="s5.p49" charOffset="0-10" type="drug" text="SILDENAFIL"/><entity id="DrugDDI.d539.s5.e1" origId="s5.p52" charOffset="36-46" type="drug" text="sildenafil"/><entity id="DrugDDI.d539.s5.e2" origId="s5.p61" charOffset="148-155" type="drug" text="NORVASC"/><pair id="DrugDDI.d539.s5.p0" e1="DrugDDI.d539.s5.e0" e2="DrugDDI.d539.s5.e1" interaction="?"/><pair id="DrugDDI.d539.s5.p1" e1="DrugDDI.d539.s5.e0" e2="DrugDDI.d539.s5.e2" interaction="?"/><pair id="DrugDDI.d539.s5.p2" e1="DrugDDI.d539.s5.e1" e2="DrugDDI.d539.s5.e2" interaction="?"/></sentence><sentence id="DrugDDI.d539.s6" origId="s6" text="When NORVASC and sildenafil were used in combination, each agent independently exerted its own blood pressure lowering effect."><entity id="DrugDDI.d539.s6.e0" origId="s6.p63" charOffset="5-12" type="drug" text="NORVASC"/><entity id="DrugDDI.d539.s6.e1" origId="s6.p65" charOffset="17-27" type="drug" text="sildenafil"/><pair id="DrugDDI.d539.s6.p0" e1="DrugDDI.d539.s6.e0" e2="DrugDDI.d539.s6.e1" interaction="?"/></sentence><sentence id="DrugDDI.d539.s7" origId="s7" text="Effect of NORVASC on other agents."><entity id="DrugDDI.d539.s7.e0" origId="s7.p73" charOffset="10-17" type="drug" text="NORVASC"/></sentence><sentence id="DrugDDI.d539.s8" origId="s8" text="ATORVASTATIN: Co-administration of multiple 10 mg doses of NORVASC with 80 mg of atorvastatin resulted in no significant change in the steady state pharmacokinetic parameters of atorvastatin."><entity id="DrugDDI.d539.s8.e0" origId="s8.p75" charOffset="0-12" type="drug" text="ATORVASTATIN"/><entity id="DrugDDI.d539.s8.e1" origId="s8.p79" charOffset="59-66" type="drug" text="NORVASC"/><entity id="DrugDDI.d539.s8.e2" origId="s8.p81" charOffset="81-93" type="drug" text="atorvastatin"/><entity id="DrugDDI.d539.s8.e3" origId="s8.p85" charOffset="178-190" type="drug" text="atorvastatin"/><pair id="DrugDDI.d539.s8.p0" e1="DrugDDI.d539.s8.e0" e2="DrugDDI.d539.s8.e1" interaction="?"/><pair id="DrugDDI.d539.s8.p1" e1="DrugDDI.d539.s8.e0" e2="DrugDDI.d539.s8.e2" interaction="?"/><pair id="DrugDDI.d539.s8.p2" e1="DrugDDI.d539.s8.e0" e2="DrugDDI.d539.s8.e3" interaction="?"/><pair id="DrugDDI.d539.s8.p3" e1="DrugDDI.d539.s8.e1" e2="DrugDDI.d539.s8.e2" interaction="?"/><pair id="DrugDDI.d539.s8.p4" e1="DrugDDI.d539.s8.e1" e2="DrugDDI.d539.s8.e3" interaction="?"/><pair id="DrugDDI.d539.s8.p5" e1="DrugDDI.d539.s8.e2" e2="DrugDDI.d539.s8.e3" interaction="?"/></sentence><sentence id="DrugDDI.d539.s9" origId="s9" text="DIGOXIN: Co-administration of NORVASC with digoxin did not change serum digoxin levels or digoxin renal clearance in normal volunteers."><entity id="DrugDDI.d539.s9.e0" origId="s9.p86" charOffset="0-7" type="drug" text="DIGOXIN"/><entity id="DrugDDI.d539.s9.e1" origId="s9.p89" charOffset="30-37" type="drug" text="NORVASC"/><entity id="DrugDDI.d539.s9.e2" origId="s9.p90" charOffset="43-50" type="drug" text="digoxin"/><entity id="DrugDDI.d539.s9.e3" origId="s9.p96" charOffset="90-97" type="drug" text="digoxin"/><pair id="DrugDDI.d539.s9.p0" e1="DrugDDI.d539.s9.e0" e2="DrugDDI.d539.s9.e1" interaction="?"/><pair id="DrugDDI.d539.s9.p1" e1="DrugDDI.d539.s9.e0" e2="DrugDDI.d539.s9.e2" interaction="?"/><pair id="DrugDDI.d539.s9.p2" e1="DrugDDI.d539.s9.e0" e2="DrugDDI.d539.s9.e3" interaction="?"/><pair id="DrugDDI.d539.s9.p3" e1="DrugDDI.d539.s9.e1" e2="DrugDDI.d539.s9.e2" interaction="?"/><pair id="DrugDDI.d539.s9.p4" e1="DrugDDI.d539.s9.e1" e2="DrugDDI.d539.s9.e3" interaction="?"/><pair id="DrugDDI.d539.s9.p5" e1="DrugDDI.d539.s9.e2" e2="DrugDDI.d539.s9.e3" interaction="?"/></sentence><sentence id="DrugDDI.d539.s10" origId="s10" text="ETHANOL (alcohol): Single and multiple 10 mg doses of NORVASC had no significant effect on the pharmacokinetics of ethanol."><entity id="DrugDDI.d539.s10.e0" origId="s10.p98" charOffset="0-7" type="drug" text="ETHANOL"/><entity id="DrugDDI.d539.s10.e1" origId="s10.p100" charOffset="9-16" type="drug" text="alcohol"/><entity id="DrugDDI.d539.s10.e2" origId="s10.p106" charOffset="54-61" type="drug" text="NORVASC"/><entity id="DrugDDI.d539.s10.e3" origId="s10.p110" charOffset="115-122" type="drug" text="ethanol"/><pair id="DrugDDI.d539.s10.p0" e1="DrugDDI.d539.s10.e0" e2="DrugDDI.d539.s10.e1" interaction="?"/><pair id="DrugDDI.d539.s10.p1" e1="DrugDDI.d539.s10.e0" e2="DrugDDI.d539.s10.e2" interaction="?"/><pair id="DrugDDI.d539.s10.p2" e1="DrugDDI.d539.s10.e0" e2="DrugDDI.d539.s10.e3" interaction="?"/><pair id="DrugDDI.d539.s10.p3" e1="DrugDDI.d539.s10.e1" e2="DrugDDI.d539.s10.e2" interaction="?"/><pair id="DrugDDI.d539.s10.p4" e1="DrugDDI.d539.s10.e1" e2="DrugDDI.d539.s10.e3" interaction="?"/><pair id="DrugDDI.d539.s10.p5" e1="DrugDDI.d539.s10.e2" e2="DrugDDI.d539.s10.e3" interaction="?"/></sentence><sentence id="DrugDDI.d539.s11" origId="s11" text="WARFARIN: Co-administration of NORVASC with warfarin did not change the warfarin prothrombin response time."><entity id="DrugDDI.d539.s11.e0" origId="s11.p111" charOffset="0-8" type="drug" text="WARFARIN"/><entity id="DrugDDI.d539.s11.e1" origId="s11.p114" charOffset="31-38" type="drug" text="NORVASC"/><entity id="DrugDDI.d539.s11.e2" origId="s11.p115" charOffset="44-52" type="drug" text="warfarin"/><entity id="DrugDDI.d539.s11.e3" origId="s11.p119" charOffset="81-92" type="drug" text="prothrombin"/><pair id="DrugDDI.d539.s11.p0" e1="DrugDDI.d539.s11.e0" e2="DrugDDI.d539.s11.e1" interaction="?"/><pair id="DrugDDI.d539.s11.p1" e1="DrugDDI.d539.s11.e0" e2="DrugDDI.d539.s11.e2" interaction="?"/><pair id="DrugDDI.d539.s11.p2" e1="DrugDDI.d539.s11.e0" e2="DrugDDI.d539.s11.e3" interaction="?"/><pair id="DrugDDI.d539.s11.p3" e1="DrugDDI.d539.s11.e1" e2="DrugDDI.d539.s11.e2" interaction="?"/><pair id="DrugDDI.d539.s11.p4" e1="DrugDDI.d539.s11.e1" e2="DrugDDI.d539.s11.e3" interaction="?"/><pair id="DrugDDI.d539.s11.p5" e1="DrugDDI.d539.s11.e2" e2="DrugDDI.d539.s11.e3" interaction="?"/></sentence><sentence id="DrugDDI.d539.s12" origId="s12" text="In clinical trials, NORVASC has been safely administered with thiazide diuretics, beta-blockers, angiotensin-converting enzyme inhibitors, long-acting nitrates, sublingual nitroglycerin, digoxin, warfarin, non-steroidal anti-inflammatory drugs, antibiotics, and oral hypoglycemic drugs."><entity id="DrugDDI.d539.s12.e0" origId="s12.p121" charOffset="20-27" type="drug" text="NORVASC"/><entity id="DrugDDI.d539.s12.e1" origId="s12.p126" charOffset="62-80" type="drug" text="thiazide diuretics"/><entity id="DrugDDI.d539.s12.e2" origId="s12.p127" charOffset="82-96" type="drug" text="beta-blockers"/><entity id="DrugDDI.d539.s12.e3" origId="s12.p128" charOffset="97-137" type="drug" text="angiotensin-converting enzyme inhibitors"/><entity id="DrugDDI.d539.s12.e4" origId="s12.p129" charOffset="151-159" type="drug" text="nitrates"/><entity id="DrugDDI.d539.s12.e5" origId="s12.p130" charOffset="172-185" type="drug" text="nitroglycerin"/><entity id="DrugDDI.d539.s12.e6" origId="s12.p131" charOffset="187-194" type="drug" text="digoxin"/><entity id="DrugDDI.d539.s12.e7" origId="s12.p132" charOffset="196-204" type="drug" text="warfarin"/><entity id="DrugDDI.d539.s12.e8" origId="s12.p133" charOffset="206-243" type="drug" text="non-steroidal anti-inflammatory drugs"/><entity id="DrugDDI.d539.s12.e9" origId="s12.p134" charOffset="245-256" type="drug" text="antibiotics"/><entity id="DrugDDI.d539.s12.e10" origId="s12.p136" charOffset="262-285" type="drug" text="oral hypoglycemic drugs"/><pair id="DrugDDI.d539.s12.p0" e1="DrugDDI.d539.s12.e0" e2="DrugDDI.d539.s12.e1" interaction="?"/><pair id="DrugDDI.d539.s12.p1" e1="DrugDDI.d539.s12.e0" e2="DrugDDI.d539.s12.e2" interaction="?"/><pair id="DrugDDI.d539.s12.p2" e1="DrugDDI.d539.s12.e0" e2="DrugDDI.d539.s12.e3" interaction="?"/><pair id="DrugDDI.d539.s12.p3" e1="DrugDDI.d539.s12.e0" e2="DrugDDI.d539.s12.e4" interaction="?"/><pair id="DrugDDI.d539.s12.p4" e1="DrugDDI.d539.s12.e0" e2="DrugDDI.d539.s12.e5" interaction="?"/><pair id="DrugDDI.d539.s12.p5" e1="DrugDDI.d539.s12.e0" e2="DrugDDI.d539.s12.e6" interaction="?"/><pair id="DrugDDI.d539.s12.p6" e1="DrugDDI.d539.s12.e0" e2="DrugDDI.d539.s12.e7" interaction="?"/><pair id="DrugDDI.d539.s12.p7" e1="DrugDDI.d539.s12.e0" e2="DrugDDI.d539.s12.e8" interaction="?"/><pair id="DrugDDI.d539.s12.p8" e1="DrugDDI.d539.s12.e0" e2="DrugDDI.d539.s12.e9" interaction="?"/><pair id="DrugDDI.d539.s12.p9" e1="DrugDDI.d539.s12.e0" e2="DrugDDI.d539.s12.e10" interaction="?"/><pair id="DrugDDI.d539.s12.p10" e1="DrugDDI.d539.s12.e1" e2="DrugDDI.d539.s12.e2" interaction="?"/><pair id="DrugDDI.d539.s12.p11" e1="DrugDDI.d539.s12.e1" e2="DrugDDI.d539.s12.e3" interaction="?"/><pair id="DrugDDI.d539.s12.p12" e1="DrugDDI.d539.s12.e1" e2="DrugDDI.d539.s12.e4" interaction="?"/><pair id="DrugDDI.d539.s12.p13" e1="DrugDDI.d539.s12.e1" e2="DrugDDI.d539.s12.e5" interaction="?"/><pair id="DrugDDI.d539.s12.p14" e1="DrugDDI.d539.s12.e1" e2="DrugDDI.d539.s12.e6" interaction="?"/><pair id="DrugDDI.d539.s12.p15" e1="DrugDDI.d539.s12.e1" e2="DrugDDI.d539.s12.e7" interaction="?"/><pair id="DrugDDI.d539.s12.p16" e1="DrugDDI.d539.s12.e1" e2="DrugDDI.d539.s12.e8" interaction="?"/><pair id="DrugDDI.d539.s12.p17" e1="DrugDDI.d539.s12.e1" e2="DrugDDI.d539.s12.e9" interaction="?"/><pair id="DrugDDI.d539.s12.p18" e1="DrugDDI.d539.s12.e1" e2="DrugDDI.d539.s12.e10" interaction="?"/><pair id="DrugDDI.d539.s12.p19" e1="DrugDDI.d539.s12.e2" e2="DrugDDI.d539.s12.e3" interaction="?"/><pair id="DrugDDI.d539.s12.p20" e1="DrugDDI.d539.s12.e2" e2="DrugDDI.d539.s12.e4" interaction="?"/><pair id="DrugDDI.d539.s12.p21" e1="DrugDDI.d539.s12.e2" e2="DrugDDI.d539.s12.e5" interaction="?"/><pair id="DrugDDI.d539.s12.p22" e1="DrugDDI.d539.s12.e2" e2="DrugDDI.d539.s12.e6" interaction="?"/><pair id="DrugDDI.d539.s12.p23" e1="DrugDDI.d539.s12.e2" e2="DrugDDI.d539.s12.e7" interaction="?"/><pair id="DrugDDI.d539.s12.p24" e1="DrugDDI.d539.s12.e2" e2="DrugDDI.d539.s12.e8" interaction="?"/><pair id="DrugDDI.d539.s12.p25" e1="DrugDDI.d539.s12.e2" e2="DrugDDI.d539.s12.e9" interaction="?"/><pair id="DrugDDI.d539.s12.p26" e1="DrugDDI.d539.s12.e2" e2="DrugDDI.d539.s12.e10" interaction="?"/><pair id="DrugDDI.d539.s12.p27" e1="DrugDDI.d539.s12.e3" e2="DrugDDI.d539.s12.e4" interaction="?"/><pair id="DrugDDI.d539.s12.p28" e1="DrugDDI.d539.s12.e3" e2="DrugDDI.d539.s12.e5" interaction="?"/><pair id="DrugDDI.d539.s12.p29" e1="DrugDDI.d539.s12.e3" e2="DrugDDI.d539.s12.e6" interaction="?"/><pair id="DrugDDI.d539.s12.p30" e1="DrugDDI.d539.s12.e3" e2="DrugDDI.d539.s12.e7" interaction="?"/><pair id="DrugDDI.d539.s12.p31" e1="DrugDDI.d539.s12.e3" e2="DrugDDI.d539.s12.e8" interaction="?"/><pair id="DrugDDI.d539.s12.p32" e1="DrugDDI.d539.s12.e3" e2="DrugDDI.d539.s12.e9" interaction="?"/><pair id="DrugDDI.d539.s12.p33" e1="DrugDDI.d539.s12.e3" e2="DrugDDI.d539.s12.e10" interaction="?"/><pair id="DrugDDI.d539.s12.p34" e1="DrugDDI.d539.s12.e4" e2="DrugDDI.d539.s12.e5" interaction="?"/><pair id="DrugDDI.d539.s12.p35" e1="DrugDDI.d539.s12.e4" e2="DrugDDI.d539.s12.e6" interaction="?"/><pair id="DrugDDI.d539.s12.p36" e1="DrugDDI.d539.s12.e4" e2="DrugDDI.d539.s12.e7" interaction="?"/><pair id="DrugDDI.d539.s12.p37" e1="DrugDDI.d539.s12.e4" e2="DrugDDI.d539.s12.e8" interaction="?"/><pair id="DrugDDI.d539.s12.p38" e1="DrugDDI.d539.s12.e4" e2="DrugDDI.d539.s12.e9" interaction="?"/><pair id="DrugDDI.d539.s12.p39" e1="DrugDDI.d539.s12.e4" e2="DrugDDI.d539.s12.e10" interaction="?"/><pair id="DrugDDI.d539.s12.p40" e1="DrugDDI.d539.s12.e5" e2="DrugDDI.d539.s12.e6" interaction="?"/><pair id="DrugDDI.d539.s12.p41" e1="DrugDDI.d539.s12.e5" e2="DrugDDI.d539.s12.e7" interaction="?"/><pair id="DrugDDI.d539.s12.p42" e1="DrugDDI.d539.s12.e5" e2="DrugDDI.d539.s12.e8" interaction="?"/><pair id="DrugDDI.d539.s12.p43" e1="DrugDDI.d539.s12.e5" e2="DrugDDI.d539.s12.e9" interaction="?"/><pair id="DrugDDI.d539.s12.p44" e1="DrugDDI.d539.s12.e5" e2="DrugDDI.d539.s12.e10" interaction="?"/><pair id="DrugDDI.d539.s12.p45" e1="DrugDDI.d539.s12.e6" e2="DrugDDI.d539.s12.e7" interaction="?"/><pair id="DrugDDI.d539.s12.p46" e1="DrugDDI.d539.s12.e6" e2="DrugDDI.d539.s12.e8" interaction="?"/><pair id="DrugDDI.d539.s12.p47" e1="DrugDDI.d539.s12.e6" e2="DrugDDI.d539.s12.e9" interaction="?"/><pair id="DrugDDI.d539.s12.p48" e1="DrugDDI.d539.s12.e6" e2="DrugDDI.d539.s12.e10" interaction="?"/><pair id="DrugDDI.d539.s12.p49" e1="DrugDDI.d539.s12.e7" e2="DrugDDI.d539.s12.e8" interaction="?"/><pair id="DrugDDI.d539.s12.p50" e1="DrugDDI.d539.s12.e7" e2="DrugDDI.d539.s12.e9" interaction="?"/><pair id="DrugDDI.d539.s12.p51" e1="DrugDDI.d539.s12.e7" e2="DrugDDI.d539.s12.e10" interaction="?"/><pair id="DrugDDI.d539.s12.p52" e1="DrugDDI.d539.s12.e8" e2="DrugDDI.d539.s12.e9" interaction="?"/><pair id="DrugDDI.d539.s12.p53" e1="DrugDDI.d539.s12.e8" e2="DrugDDI.d539.s12.e10" interaction="?"/><pair id="DrugDDI.d539.s12.p54" e1="DrugDDI.d539.s12.e9" e2="DrugDDI.d539.s12.e10" interaction="?"/></sentence><sentence id="DrugDDI.d539.s13" origId="s13" text="Drug/Laboratory Test Interactions: None known."><entity id="DrugDDI.d539.s13.e0" origId="s13.p137" charOffset="0-4" type="drug" text="Drug"/></sentence></document>
