# Supplementary material for: Phar-LSTM: a pharmacological representation-based LSTM network for drug–drug interaction extraction
Source: PeerJ. 2023 Dec 14;11:e16606. doi: 10.7717/peerj.16606 (PMC10725669; doi:10.7717/peerj.16606)
Supplement: Supplemental Information 1 [file peerj-11-16606-s001.zip › Data_XmlFormat/Test2011/Amoxicillin_ddi.xml]

<?xml version="1.0" encoding="UTF-8"?>
<document id="DrugDDI.d117" origId="Amoxicillin"><sentence id="DrugDDI.d117.s0" origId="s0" text="Probenecid decreases the renal tubular secretion of amoxicillin."><entity id="DrugDDI.d117.s0.e0" origId="s0.p0" charOffset="0-10" type="drug" text="Probenecid"/><entity id="DrugDDI.d117.s0.e1" origId="s0.p3" charOffset="52-63" type="drug" text="amoxicillin"/><pair id="DrugDDI.d117.s0.p0" e1="DrugDDI.d117.s0.e0" e2="DrugDDI.d117.s0.e1" interaction="?"/></sentence><sentence id="DrugDDI.d117.s1" origId="s1" text="Concurrent use of amoxicillin and probenecid may result in increased and prolonged blood levels of amoxicillin."><entity id="DrugDDI.d117.s1.e0" origId="s1.p5" charOffset="18-29" type="drug" text="amoxicillin"/><entity id="DrugDDI.d117.s1.e1" origId="s1.p7" charOffset="34-44" type="drug" text="probenecid"/><entity id="DrugDDI.d117.s1.e2" origId="s1.p13" charOffset="99-110" type="drug" text="amoxicillin"/><pair id="DrugDDI.d117.s1.p0" e1="DrugDDI.d117.s1.e0" e2="DrugDDI.d117.s1.e1" interaction="?"/><pair id="DrugDDI.d117.s1.p1" e1="DrugDDI.d117.s1.e0" e2="DrugDDI.d117.s1.e2" interaction="?"/><pair id="DrugDDI.d117.s1.p2" e1="DrugDDI.d117.s1.e1" e2="DrugDDI.d117.s1.e2" interaction="?"/></sentence><sentence id="DrugDDI.d117.s2" origId="s2" text="Chloramphenicol, macrolides, sulfonamides, and tetracy-clines may interfere with the bactericidal effects of penicillin."><entity id="DrugDDI.d117.s2.e0" origId="s2.p14" charOffset="0-15" type="drug" text="Chloramphenicol"/><entity id="DrugDDI.d117.s2.e1" origId="s2.p15" charOffset="17-27" type="drug" text="macrolides"/><entity id="DrugDDI.d117.s2.e2" origId="s2.p16" charOffset="29-41" type="drug" text="sulfonamides"/><entity id="DrugDDI.d117.s2.e3" origId="s2.p22" charOffset="109-119" type="drug" text="penicillin"/><pair id="DrugDDI.d117.s2.p0" e1="DrugDDI.d117.s2.e0" e2="DrugDDI.d117.s2.e1" interaction="?"/><pair id="DrugDDI.d117.s2.p1" e1="DrugDDI.d117.s2.e0" e2="DrugDDI.d117.s2.e2" interaction="?"/><pair id="DrugDDI.d117.s2.p2" e1="DrugDDI.d117.s2.e0" e2="DrugDDI.d117.s2.e3" interaction="?"/><pair id="DrugDDI.d117.s2.p3" e1="DrugDDI.d117.s2.e1" e2="DrugDDI.d117.s2.e2" interaction="?"/><pair id="DrugDDI.d117.s2.p4" e1="DrugDDI.d117.s2.e1" e2="DrugDDI.d117.s2.e3" interaction="?"/><pair id="DrugDDI.d117.s2.p5" e1="DrugDDI.d117.s2.e2" e2="DrugDDI.d117.s2.e3" interaction="?"/></sentence><sentence id="DrugDDI.d117.s3" origId="s3" text="This has been demonstrated in vitro;"/><sentence id="DrugDDI.d117.s4" origId="s4" text="however, the clinical significance of this interaction is not well documented."/><sentence id="DrugDDI.d117.s5" origId="s5" text="Drug/Laboratory Test Interactions: High urine concentrations of ampicillin may result in false-positive reactions when testing for the presence of glucose in urine using CLINITEST?, Benedict?s Solution, or Fehling?s Solution."><entity id="DrugDDI.d117.s5.e0" origId="s5.p35" charOffset="0-4" type="drug" text="Drug"/><entity id="DrugDDI.d117.s5.e1" origId="s5.p39" charOffset="64-74" type="drug" text="ampicillin"/><entity id="DrugDDI.d117.s5.e2" origId="s5.p46" charOffset="147-154" type="drug" text="glucose"/><pair id="DrugDDI.d117.s5.p0" e1="DrugDDI.d117.s5.e0" e2="DrugDDI.d117.s5.e1" interaction="?"/><pair id="DrugDDI.d117.s5.p1" e1="DrugDDI.d117.s5.e0" e2="DrugDDI.d117.s5.e2" interaction="?"/><pair id="DrugDDI.d117.s5.p2" e1="DrugDDI.d117.s5.e1" e2="DrugDDI.d117.s5.e2" interaction="?"/></sentence><sentence id="DrugDDI.d117.s6" origId="s6" text="Since this effect may also occur with amoxicillin, it is recommended that glucose tests based on enzymatic glucose oxi-dase reactions (such as CLINISTIX?) be used."><entity id="DrugDDI.d117.s6.e0" origId="s6.p58" charOffset="38-49" type="drug" text="amoxicillin"/><entity id="DrugDDI.d117.s6.e1" origId="s6.p64" charOffset="97-124" type="drug" text="enzymatic glucose oxi-dase"/><pair id="DrugDDI.d117.s6.p0" e1="DrugDDI.d117.s6.e0" e2="DrugDDI.d117.s6.e1" interaction="?"/></sentence><sentence id="DrugDDI.d117.s7" origId="s7" text="Following administration of ampicillin to pregnant women, a transient decrease in plasma concentration of total conjugated estriol, estriol-glucuronide, conjugated estrone, and estradiol has been noted."><entity id="DrugDDI.d117.s7.e0" origId="s7.p72" charOffset="28-38" type="drug" text="ampicillin"/><entity id="DrugDDI.d117.s7.e1" origId="s7.p76" charOffset="123-130" type="drug" text="estriol"/><entity id="DrugDDI.d117.s7.e2" origId="s7.p78" charOffset="164-171" type="drug" text="estrone"/><entity id="DrugDDI.d117.s7.e3" origId="s7.p80" charOffset="177-186" type="drug" text="estradiol"/><pair id="DrugDDI.d117.s7.p0" e1="DrugDDI.d117.s7.e0" e2="DrugDDI.d117.s7.e1" interaction="?"/><pair id="DrugDDI.d117.s7.p1" e1="DrugDDI.d117.s7.e0" e2="DrugDDI.d117.s7.e2" interaction="?"/><pair id="DrugDDI.d117.s7.p2" e1="DrugDDI.d117.s7.e0" e2="DrugDDI.d117.s7.e3" interaction="?"/><pair id="DrugDDI.d117.s7.p3" e1="DrugDDI.d117.s7.e1" e2="DrugDDI.d117.s7.e2" interaction="?"/><pair id="DrugDDI.d117.s7.p4" e1="DrugDDI.d117.s7.e1" e2="DrugDDI.d117.s7.e3" interaction="?"/><pair id="DrugDDI.d117.s7.p5" e1="DrugDDI.d117.s7.e2" e2="DrugDDI.d117.s7.e3" interaction="?"/></sentence><sentence id="DrugDDI.d117.s8" origId="s8" text="This effect may also occur with amoxicillin."><entity id="DrugDDI.d117.s8.e0" origId="s8.p88" charOffset="32-43" type="drug" text="amoxicillin"/></sentence><sentence id="DrugDDI.d117.s9" origId="s9" text="Carcinogenesis, Mutagenesis, Impairment of Fertility: Long-term studies in animals have not been performed to evaluate carcinogenic potential."/><sentence id="DrugDDI.d117.s10" origId="s10" text="Studies to detect mutagenic potential of amoxicillin alone have not been conducted;"><entity id="DrugDDI.d117.s10.e0" origId="s10.p108" charOffset="41-52" type="drug" text="amoxicillin"/></sentence><sentence id="DrugDDI.d117.s11" origId="s11" text="however, the following information is available from tests on a 4:1 mixture of amoxicillin and potassium clavulanate (AUGMENTIN)."><entity id="DrugDDI.d117.s11.e0" origId="s11.p122" charOffset="79-90" type="drug" text="amoxicillin"/><entity id="DrugDDI.d117.s11.e1" origId="s11.p124" charOffset="95-116" type="drug" text="potassium clavulanate"/><entity id="DrugDDI.d117.s11.e2" origId="s11.p126" charOffset="118-127" type="drug" text="AUGMENTIN"/><pair id="DrugDDI.d117.s11.p0" e1="DrugDDI.d117.s11.e0" e2="DrugDDI.d117.s11.e1" interaction="?"/><pair id="DrugDDI.d117.s11.p1" e1="DrugDDI.d117.s11.e0" e2="DrugDDI.d117.s11.e2" interaction="?"/><pair id="DrugDDI.d117.s11.p2" e1="DrugDDI.d117.s11.e1" e2="DrugDDI.d117.s11.e2" interaction="?"/></sentence><sentence id="DrugDDI.d117.s12" origId="s12" text="AUGMENTIN was non-mutagenic in the Ames bacterial mutation assay, and the yeast gene conversion assay."><entity id="DrugDDI.d117.s12.e0" origId="s12.p128" charOffset="0-9" type="drug" text="AUGMENTIN"/><entity id="DrugDDI.d117.s12.e1" origId="s12.p131" charOffset="35-38" type="drug" text="Ame"/><pair id="DrugDDI.d117.s12.p0" e1="DrugDDI.d117.s12.e0" e2="DrugDDI.d117.s12.e1" interaction="?"/></sentence><sentence id="DrugDDI.d117.s13" origId="s13" text="AUGMENTIN was weakly positive in the mouse lymphoma assay, but the trend toward increased mutation frequencies in this assay occurred at doses that were also associated with decreased cell survival."><entity id="DrugDDI.d117.s13.e0" origId="s13.p134" charOffset="0-9" type="drug" text="AUGMENTIN"/></sentence><sentence id="DrugDDI.d117.s14" origId="s14" text="AUGMENTIN was negative in the mouse micronucleus test, and in the dominant lethal assay in mice."><entity id="DrugDDI.d117.s14.e0" origId="s14.p149" charOffset="0-9" type="drug" text="AUGMENTIN"/></sentence><sentence id="DrugDDI.d117.s15" origId="s15" text="Potassium clavulanate alone was tested in the Ames bacterial mutation assay and in the mouse micronucleus test, and was negative in each of these assays."><entity id="DrugDDI.d117.s15.e0" origId="s15.p156" charOffset="0-21" type="drug" text="Potassium clavulanate"/><entity id="DrugDDI.d117.s15.e1" origId="s15.p159" charOffset="46-49" type="drug" text="Ame"/><pair id="DrugDDI.d117.s15.p0" e1="DrugDDI.d117.s15.e0" e2="DrugDDI.d117.s15.e1" interaction="?"/></sentence><sentence id="DrugDDI.d117.s16" origId="s16" text="In a multi-generation reproduction study in rats, no impairment of fertility or other adverse reproductive effects were seen at doses up to 500 mg/kg (approximately 3 times the human dose in mg/m2)."/><sentence id="DrugDDI.d117.s17" origId="s17" text="Pregnancy: Teratogenic Effects: Pregnancy Category B."/><sentence id="DrugDDI.d117.s18" origId="s18" text="Reproduction studies have been performed in mice and rats at doses up to 10 times the human dose and have revealed no evidence of impaired fertility or harm to the fetus due to amoxicillin."><entity id="DrugDDI.d117.s18.e0" origId="s18.p207" charOffset="177-188" type="drug" text="amoxicillin"/></sentence><sentence id="DrugDDI.d117.s19" origId="s19" text="There are, however, no adequate and well-controlled studies in pregnant women."/><sentence id="DrugDDI.d117.s20" origId="s20" text="Because animal reproduction studies are not always predictive of human response, this drug should be used during pregnancy only if clearly needed."><entity id="DrugDDI.d117.s20.e0" origId="s20.p221" charOffset="86-90" type="drug" text="drug"/></sentence><sentence id="DrugDDI.d117.s21" origId="s21" text="Labor and Delivery: Oral ampicillin-class antibiotics are poorly absorbed during labor."><entity id="DrugDDI.d117.s21.e0" origId="s21.p233" charOffset="20-35" type="drug" text="Oral ampicillin"/></sentence><sentence id="DrugDDI.d117.s22" origId="s22" text="Studies in guinea pigs showed that intravenous administration of ampicillin slightly decreased the uterine tone and frequency of contractions but moderately increased the height and duration of contractions."><entity id="DrugDDI.d117.s22.e0" origId="s22.p242" charOffset="65-75" type="drug" text="ampicillin"/></sentence><sentence id="DrugDDI.d117.s23" origId="s23" text="However, it is not known whether use of amoxicillin in humans during labor or delivery has immediate or delayed adverse effects on the fetus, prolongs the duration of labor, or increases the likelihood that forceps delivery or other obstetrical intervention or resuscitation of the newborn will be necessary."><entity id="DrugDDI.d117.s23.e0" origId="s23.p261" charOffset="40-51" type="drug" text="amoxicillin"/></sentence><sentence id="DrugDDI.d117.s24" origId="s24" text="Nursing Mothers: Penicillins have been shown to be excreted in human milk."><entity id="DrugDDI.d117.s24.e0" origId="s24.p288" charOffset="17-28" type="drug" text="Penicillins"/></sentence><sentence id="DrugDDI.d117.s25" origId="s25" text="Amoxicillin use by nursing mothers may lead to sensitization of infants."><entity id="DrugDDI.d117.s25.e0" origId="s25.p296" charOffset="0-11" type="drug" text="Amoxicillin"/></sentence><sentence id="DrugDDI.d117.s26" origId="s26" text="Caution should be exercised when amoxicillin is administered to a nursing woman."><entity id="DrugDDI.d117.s26.e0" origId="s26.p307" charOffset="33-44" type="drug" text="amoxicillin"/></sentence><sentence id="DrugDDI.d117.s27" origId="s27" text="Pediatric Use: Because of incompletely developed renal function in neonates and young infants, the elimination of amoxicillin may be delayed."><entity id="DrugDDI.d117.s27.e0" origId="s27.p311" charOffset="0-9" type="drug" text="Pediatric"/><entity id="DrugDDI.d117.s27.e1" origId="s27.p320" charOffset="114-125" type="drug" text="amoxicillin"/><pair id="DrugDDI.d117.s27.p0" e1="DrugDDI.d117.s27.e0" e2="DrugDDI.d117.s27.e1" interaction="?"/></sentence><sentence id="DrugDDI.d117.s28" origId="s28" text="Dosing of AMOXIL should be modified in pediatric patients 12 weeks or younger (?3 months)."><entity id="DrugDDI.d117.s28.e0" origId="s28.p325" charOffset="10-16" type="drug" text="AMOXIL"/><entity id="DrugDDI.d117.s28.e1" origId="s28.p329" charOffset="39-48" type="drug" text="pediatric"/><pair id="DrugDDI.d117.s28.p0" e1="DrugDDI.d117.s28.e0" e2="DrugDDI.d117.s28.e1" interaction="?"/></sentence><sentence id="DrugDDI.d117.s29" origId="s29" text="(See DOSAGE AND ADMINISTRATION?Neonates and infants.)"/></document>
