# Supplementary material for: Phar-LSTM: a pharmacological representation-based LSTM network for drug–drug interaction extraction
Source: PeerJ. 2023 Dec 14;11:e16606. doi: 10.7717/peerj.16606 (PMC10725669; doi:10.7717/peerj.16606)
Supplement: Supplemental Information 1 [file peerj-11-16606-s001.zip › Data_XmlFormat/Test2011/Anileridine_ddi.xml]

<?xml version="1.0" encoding="UTF-8"?>
<document id="DrugDDI.d290" origId="Anileridine"><sentence id="DrugDDI.d290.s0" origId="s0" text="Caution should be observed when anileridine is coadministered with other opioids, sedatives, phenothiazines, or anesthetics, as these agents may increase respiratory and circulatory depression."><entity id="DrugDDI.d290.s0.e0" origId="s0.p5" charOffset="32-43" type="drug" text="anileridine"/><entity id="DrugDDI.d290.s0.e1" origId="s0.p8" charOffset="73-80" type="drug" text="opioids"/><entity id="DrugDDI.d290.s0.e2" origId="s0.p9" charOffset="82-91" type="drug" text="sedatives"/><entity id="DrugDDI.d290.s0.e3" origId="s0.p10" charOffset="93-107" type="drug" text="phenothiazines"/><entity id="DrugDDI.d290.s0.e4" origId="s0.p12" charOffset="112-123" type="drug" text="anesthetics"/><pair id="DrugDDI.d290.s0.p0" e1="DrugDDI.d290.s0.e0" e2="DrugDDI.d290.s0.e1" interaction="?"/><pair id="DrugDDI.d290.s0.p1" e1="DrugDDI.d290.s0.e0" e2="DrugDDI.d290.s0.e2" interaction="?"/><pair id="DrugDDI.d290.s0.p2" e1="DrugDDI.d290.s0.e0" e2="DrugDDI.d290.s0.e3" interaction="?"/><pair id="DrugDDI.d290.s0.p3" e1="DrugDDI.d290.s0.e0" e2="DrugDDI.d290.s0.e4" interaction="?"/><pair id="DrugDDI.d290.s0.p4" e1="DrugDDI.d290.s0.e1" e2="DrugDDI.d290.s0.e2" interaction="?"/><pair id="DrugDDI.d290.s0.p5" e1="DrugDDI.d290.s0.e1" e2="DrugDDI.d290.s0.e3" interaction="?"/><pair id="DrugDDI.d290.s0.p6" e1="DrugDDI.d290.s0.e1" e2="DrugDDI.d290.s0.e4" interaction="?"/><pair id="DrugDDI.d290.s0.p7" e1="DrugDDI.d290.s0.e2" e2="DrugDDI.d290.s0.e3" interaction="?"/><pair id="DrugDDI.d290.s0.p8" e1="DrugDDI.d290.s0.e2" e2="DrugDDI.d290.s0.e4" interaction="?"/><pair id="DrugDDI.d290.s0.p9" e1="DrugDDI.d290.s0.e3" e2="DrugDDI.d290.s0.e4" interaction="?"/></sentence></document>
