# Supplementary material for: Phar-LSTM: a pharmacological representation-based LSTM network for drug–drug interaction extraction
Source: PeerJ. 2023 Dec 14;11:e16606. doi: 10.7717/peerj.16606 (PMC10725669; doi:10.7717/peerj.16606)
Supplement: Supplemental Information 1 [file peerj-11-16606-s001.zip › Data_XmlFormat/Test2011/Astemizole_ddi.xml]

<?xml version="1.0" encoding="UTF-8"?>
<document id="DrugDDI.d224" origId="Astemizole"><sentence id="DrugDDI.d224.s0" origId="s0" text="Ketoconazole/Itraconazole, Macrolides, Including Erythromycin"><entity id="DrugDDI.d224.s0.e0" origId="s0.p0" charOffset="0-12" type="drug" text="Ketoconazole"/><entity id="DrugDDI.d224.s0.e1" origId="s0.p1" charOffset="13-25" type="drug" text="Itraconazole"/><entity id="DrugDDI.d224.s0.e2" origId="s0.p2" charOffset="27-37" type="drug" text="Macrolides"/><entity id="DrugDDI.d224.s0.e3" origId="s0.p4" charOffset="49-61" type="drug" text="Erythromycin"/><pair id="DrugDDI.d224.s0.p0" e1="DrugDDI.d224.s0.e0" e2="DrugDDI.d224.s0.e1" interaction="?"/><pair id="DrugDDI.d224.s0.p1" e1="DrugDDI.d224.s0.e0" e2="DrugDDI.d224.s0.e2" interaction="?"/><pair id="DrugDDI.d224.s0.p2" e1="DrugDDI.d224.s0.e0" e2="DrugDDI.d224.s0.e3" interaction="?"/><pair id="DrugDDI.d224.s0.p3" e1="DrugDDI.d224.s0.e1" e2="DrugDDI.d224.s0.e2" interaction="?"/><pair id="DrugDDI.d224.s0.p4" e1="DrugDDI.d224.s0.e1" e2="DrugDDI.d224.s0.e3" interaction="?"/><pair id="DrugDDI.d224.s0.p5" e1="DrugDDI.d224.s0.e2" e2="DrugDDI.d224.s0.e3" interaction="?"/></sentence></document>
