# Supplementary material for: Phar-LSTM: a pharmacological representation-based LSTM network for drug–drug interaction extraction
Source: PeerJ. 2023 Dec 14;11:e16606. doi: 10.7717/peerj.16606 (PMC10725669; doi:10.7717/peerj.16606)
Supplement: Supplemental Information 1 [file peerj-11-16606-s001.zip › Data_XmlFormat/Test2011/Atovaquone_ddi.xml]

<?xml version="1.0" encoding="UTF-8"?>
<document id="DrugDDI.d582" origId="Atovaquone"><sentence id="DrugDDI.d582.s0" origId="s0" text="Atovaquone is highly bound to plasma protein (99.9%)."><entity id="DrugDDI.d582.s0.e0" origId="s0.p0" charOffset="0-10" type="drug" text="Atovaquone"/><entity id="DrugDDI.d582.s0.e1" origId="s0.p4" charOffset="30-44" type="drug" text="plasma protein"/><pair id="DrugDDI.d582.s0.p0" e1="DrugDDI.d582.s0.e0" e2="DrugDDI.d582.s0.e1" interaction="?"/></sentence><sentence id="DrugDDI.d582.s1" origId="s1" text="Therefore, caution should be used when administering MEPRON concurrently with other highly plasma protein- bound drugs with narrow therapeutic indices, as competition for binding sites may occur."><entity id="DrugDDI.d582.s1.e0" origId="s1.p14" charOffset="53-59" type="drug" text="MEPRON"/></sentence><sentence id="DrugDDI.d582.s2" origId="s2" text="The extent of plasma protein binding of atovaquone in human plasma is not affected by the presence of therapeutic concentrations of phenytoin (15 mcg/ mL), nor is the binding of phenytoin affected by the presence of atovaquone."><entity id="DrugDDI.d582.s2.e0" origId="s2.p24" charOffset="14-28" type="drug" text="plasma protein"/><entity id="DrugDDI.d582.s2.e1" origId="s2.p25" charOffset="40-50" type="drug" text="atovaquone"/><entity id="DrugDDI.d582.s2.e2" origId="s2.p26" charOffset="54-66" type="drug" text="human plasma"/><entity id="DrugDDI.d582.s2.e3" origId="s2.p32" charOffset="132-141" type="drug" text="phenytoin"/><entity id="DrugDDI.d582.s2.e4" origId="s2.p41" charOffset="178-187" type="drug" text="phenytoin"/><entity id="DrugDDI.d582.s2.e5" origId="s2.p44" charOffset="216-226" type="drug" text="atovaquone"/><pair id="DrugDDI.d582.s2.p0" e1="DrugDDI.d582.s2.e0" e2="DrugDDI.d582.s2.e1" interaction="?"/><pair id="DrugDDI.d582.s2.p1" e1="DrugDDI.d582.s2.e0" e2="DrugDDI.d582.s2.e2" interaction="?"/><pair id="DrugDDI.d582.s2.p2" e1="DrugDDI.d582.s2.e0" e2="DrugDDI.d582.s2.e3" interaction="?"/><pair id="DrugDDI.d582.s2.p3" e1="DrugDDI.d582.s2.e0" e2="DrugDDI.d582.s2.e4" interaction="?"/><pair id="DrugDDI.d582.s2.p4" e1="DrugDDI.d582.s2.e0" e2="DrugDDI.d582.s2.e5" interaction="?"/><pair id="DrugDDI.d582.s2.p5" e1="DrugDDI.d582.s2.e1" e2="DrugDDI.d582.s2.e2" interaction="?"/><pair id="DrugDDI.d582.s2.p6" e1="DrugDDI.d582.s2.e1" e2="DrugDDI.d582.s2.e3" interaction="?"/><pair id="DrugDDI.d582.s2.p7" e1="DrugDDI.d582.s2.e1" e2="DrugDDI.d582.s2.e4" interaction="?"/><pair id="DrugDDI.d582.s2.p8" e1="DrugDDI.d582.s2.e1" e2="DrugDDI.d582.s2.e5" interaction="?"/><pair id="DrugDDI.d582.s2.p9" e1="DrugDDI.d582.s2.e2" e2="DrugDDI.d582.s2.e3" interaction="?"/><pair id="DrugDDI.d582.s2.p10" e1="DrugDDI.d582.s2.e2" e2="DrugDDI.d582.s2.e4" interaction="?"/><pair id="DrugDDI.d582.s2.p11" e1="DrugDDI.d582.s2.e2" e2="DrugDDI.d582.s2.e5" interaction="?"/><pair id="DrugDDI.d582.s2.p12" e1="DrugDDI.d582.s2.e3" e2="DrugDDI.d582.s2.e4" interaction="?"/><pair id="DrugDDI.d582.s2.p13" e1="DrugDDI.d582.s2.e3" e2="DrugDDI.d582.s2.e5" interaction="?"/><pair id="DrugDDI.d582.s2.p14" e1="DrugDDI.d582.s2.e4" e2="DrugDDI.d582.s2.e5" interaction="?"/></sentence><sentence id="DrugDDI.d582.s3" origId="s3" text="Rifampin: Coadministration of rifampin and MEPRON Suspension results in a significant decrease in average steady- state plasma atovaquone concentrations."><entity id="DrugDDI.d582.s3.e0" origId="s3.p45" charOffset="0-8" type="drug" text="Rifampin"/><entity id="DrugDDI.d582.s3.e1" origId="s3.p48" charOffset="30-38" type="drug" text="rifampin"/><entity id="DrugDDI.d582.s3.e2" origId="s3.p50" charOffset="43-49" type="drug" text="MEPRON"/><entity id="DrugDDI.d582.s3.e3" origId="s3.p53" charOffset="127-137" type="drug" text="atovaquone"/><pair id="DrugDDI.d582.s3.p0" e1="DrugDDI.d582.s3.e0" e2="DrugDDI.d582.s3.e1" interaction="?"/><pair id="DrugDDI.d582.s3.p1" e1="DrugDDI.d582.s3.e0" e2="DrugDDI.d582.s3.e2" interaction="?"/><pair id="DrugDDI.d582.s3.p2" e1="DrugDDI.d582.s3.e0" e2="DrugDDI.d582.s3.e3" interaction="?"/><pair id="DrugDDI.d582.s3.p3" e1="DrugDDI.d582.s3.e1" e2="DrugDDI.d582.s3.e2" interaction="?"/><pair id="DrugDDI.d582.s3.p4" e1="DrugDDI.d582.s3.e1" e2="DrugDDI.d582.s3.e3" interaction="?"/><pair id="DrugDDI.d582.s3.p5" e1="DrugDDI.d582.s3.e2" e2="DrugDDI.d582.s3.e3" interaction="?"/></sentence><sentence id="DrugDDI.d582.s4" origId="s4" text="Alternatives to rifampin should be considered during the course of PCP treatment with MEPRON."><entity id="DrugDDI.d582.s4.e0" origId="s4.p55" charOffset="16-24" type="drug" text="rifampin"/><entity id="DrugDDI.d582.s4.e1" origId="s4.p61" charOffset="86-92" type="drug" text="MEPRON"/><pair id="DrugDDI.d582.s4.p0" e1="DrugDDI.d582.s4.e0" e2="DrugDDI.d582.s4.e1" interaction="?"/></sentence><sentence id="DrugDDI.d582.s5" origId="s5" text="Rifabutin, another rifamycin, is structurally similar to rifampin and may possibly have some of the same drug interactions as rifampin."><entity id="DrugDDI.d582.s5.e0" origId="s5.p62" charOffset="0-9" type="drug" text="Rifabutin"/><entity id="DrugDDI.d582.s5.e1" origId="s5.p63" charOffset="19-28" type="drug" text="rifamycin"/><entity id="DrugDDI.d582.s5.e2" origId="s5.p66" charOffset="57-65" type="drug" text="rifampin"/><entity id="DrugDDI.d582.s5.e3" origId="s5.p73" charOffset="126-134" type="drug" text="rifampin"/><pair id="DrugDDI.d582.s5.p0" e1="DrugDDI.d582.s5.e0" e2="DrugDDI.d582.s5.e1" interaction="?"/><pair id="DrugDDI.d582.s5.p1" e1="DrugDDI.d582.s5.e0" e2="DrugDDI.d582.s5.e2" interaction="?"/><pair id="DrugDDI.d582.s5.p2" e1="DrugDDI.d582.s5.e0" e2="DrugDDI.d582.s5.e3" interaction="?"/><pair id="DrugDDI.d582.s5.p3" e1="DrugDDI.d582.s5.e1" e2="DrugDDI.d582.s5.e2" interaction="?"/><pair id="DrugDDI.d582.s5.p4" e1="DrugDDI.d582.s5.e1" e2="DrugDDI.d582.s5.e3" interaction="?"/><pair id="DrugDDI.d582.s5.p5" e1="DrugDDI.d582.s5.e2" e2="DrugDDI.d582.s5.e3" interaction="?"/></sentence><sentence id="DrugDDI.d582.s6" origId="s6" text="No interaction trials have been conducted with MEPRON and rifabutin."><entity id="DrugDDI.d582.s6.e0" origId="s6.p78" charOffset="47-53" type="drug" text="MEPRON"/><entity id="DrugDDI.d582.s6.e1" origId="s6.p80" charOffset="58-67" type="drug" text="rifabutin"/><pair id="DrugDDI.d582.s6.p0" e1="DrugDDI.d582.s6.e0" e2="DrugDDI.d582.s6.e1" interaction="?"/></sentence><sentence id="DrugDDI.d582.s7" origId="s7" text="Drug/ Laboratory Test Interactions: It is not known if MEPRON interferes with clinical laboratory test or assay results."><entity id="DrugDDI.d582.s7.e0" origId="s7.p81" charOffset="0-4" type="drug" text="Drug"/><entity id="DrugDDI.d582.s7.e1" origId="s7.p88" charOffset="55-61" type="drug" text="MEPRON"/><pair id="DrugDDI.d582.s7.p0" e1="DrugDDI.d582.s7.e0" e2="DrugDDI.d582.s7.e1" interaction="?"/></sentence></document>
