# Supplementary material for: Phar-LSTM: a pharmacological representation-based LSTM network for drug–drug interaction extraction
Source: PeerJ. 2023 Dec 14;11:e16606. doi: 10.7717/peerj.16606 (PMC10725669; doi:10.7717/peerj.16606)
Supplement: Supplemental Information 1 [file peerj-11-16606-s001.zip › Data_XmlFormat/Test2011/Azlocillin_ddi.xml]

<?xml version="1.0" encoding="UTF-8"?>
<document id="DrugDDI.d535" origId="Azlocillin"><sentence id="DrugDDI.d535.s0" origId="s0" text="Azlocillin should not be administered concomitantly with amikacin, ciprofloxacin, gentamicin, netilmicin, or tobramycin."><entity id="DrugDDI.d535.s0.e0" origId="s0.p0" charOffset="0-10" type="drug" text="Azlocillin"/><entity id="DrugDDI.d535.s0.e1" origId="s0.p6" charOffset="57-65" type="drug" text="amikacin"/><entity id="DrugDDI.d535.s0.e2" origId="s0.p7" charOffset="67-80" type="drug" text="ciprofloxacin"/><entity id="DrugDDI.d535.s0.e3" origId="s0.p8" charOffset="82-92" type="drug" text="gentamicin"/><entity id="DrugDDI.d535.s0.e4" origId="s0.p9" charOffset="94-104" type="drug" text="netilmicin"/><entity id="DrugDDI.d535.s0.e5" origId="s0.p11" charOffset="109-119" type="drug" text="tobramycin"/><pair id="DrugDDI.d535.s0.p0" e1="DrugDDI.d535.s0.e0" e2="DrugDDI.d535.s0.e1" interaction="?"/><pair id="DrugDDI.d535.s0.p1" e1="DrugDDI.d535.s0.e0" e2="DrugDDI.d535.s0.e2" interaction="?"/><pair id="DrugDDI.d535.s0.p2" e1="DrugDDI.d535.s0.e0" e2="DrugDDI.d535.s0.e3" interaction="?"/><pair id="DrugDDI.d535.s0.p3" e1="DrugDDI.d535.s0.e0" e2="DrugDDI.d535.s0.e4" interaction="?"/><pair id="DrugDDI.d535.s0.p4" e1="DrugDDI.d535.s0.e0" e2="DrugDDI.d535.s0.e5" interaction="?"/><pair id="DrugDDI.d535.s0.p5" e1="DrugDDI.d535.s0.e1" e2="DrugDDI.d535.s0.e2" interaction="?"/><pair id="DrugDDI.d535.s0.p6" e1="DrugDDI.d535.s0.e1" e2="DrugDDI.d535.s0.e3" interaction="?"/><pair id="DrugDDI.d535.s0.p7" e1="DrugDDI.d535.s0.e1" e2="DrugDDI.d535.s0.e4" interaction="?"/><pair id="DrugDDI.d535.s0.p8" e1="DrugDDI.d535.s0.e1" e2="DrugDDI.d535.s0.e5" interaction="?"/><pair id="DrugDDI.d535.s0.p9" e1="DrugDDI.d535.s0.e2" e2="DrugDDI.d535.s0.e3" interaction="?"/><pair id="DrugDDI.d535.s0.p10" e1="DrugDDI.d535.s0.e2" e2="DrugDDI.d535.s0.e4" interaction="?"/><pair id="DrugDDI.d535.s0.p11" e1="DrugDDI.d535.s0.e2" e2="DrugDDI.d535.s0.e5" interaction="?"/><pair id="DrugDDI.d535.s0.p12" e1="DrugDDI.d535.s0.e3" e2="DrugDDI.d535.s0.e4" interaction="?"/><pair id="DrugDDI.d535.s0.p13" e1="DrugDDI.d535.s0.e3" e2="DrugDDI.d535.s0.e5" interaction="?"/><pair id="DrugDDI.d535.s0.p14" e1="DrugDDI.d535.s0.e4" e2="DrugDDI.d535.s0.e5" interaction="?"/></sentence></document>
