# Supplementary material for: Phar-LSTM: a pharmacological representation-based LSTM network for drug–drug interaction extraction
Source: PeerJ. 2023 Dec 14;11:e16606. doi: 10.7717/peerj.16606 (PMC10725669; doi:10.7717/peerj.16606)
Supplement: Supplemental Information 1 [file peerj-11-16606-s001.zip › Data_XmlFormat/Test2011/Baclofen_ddi.xml]

<?xml version="1.0" encoding="UTF-8"?>
<document id="DrugDDI.d517" origId="Baclofen"><sentence id="DrugDDI.d517.s0" origId="s0" text="Injection There is inadequate systematic experience with the use of baclofen injection in combination with other medications to predict specific drug-drug interactions."><entity id="DrugDDI.d517.s0.e0" origId="s0.p4" charOffset="68-76" type="drug" text="baclofen"/><entity id="DrugDDI.d517.s0.e1" origId="s0.p6" charOffset="107-124" type="drug" text="other medications"/><pair id="DrugDDI.d517.s0.p0" e1="DrugDDI.d517.s0.e0" e2="DrugDDI.d517.s0.e1" interaction="?"/></sentence><sentence id="DrugDDI.d517.s1" origId="s1" text="Interactions attributed to the combined use of baclofen injection and epidural morphine include hypotension and dyspnea."><entity id="DrugDDI.d517.s1.e0" origId="s1.p12" charOffset="47-55" type="drug" text="baclofen"/><entity id="DrugDDI.d517.s1.e1" origId="s1.p14" charOffset="79-87" type="drug" text="morphine"/><pair id="DrugDDI.d517.s1.p0" e1="DrugDDI.d517.s1.e0" e2="DrugDDI.d517.s1.e1" interaction="?"/></sentence><sentence id="DrugDDI.d517.s2" origId="s2" text="SIDE EFFECTS (KEMSTRO) The most common adverse reaction during treatment with baclofen is transient drowsiness (10-63%)."><entity id="DrugDDI.d517.s2.e0" origId="s2.p25" charOffset="78-86" type="drug" text="baclofen"/></sentence><sentence id="DrugDDI.d517.s3" origId="s3" text="In one controlled study of 175 patients, transient drowsiness was observed in 63% of those receiving baclofen tablets compared to 36% of those in the placebo group."><entity id="DrugDDI.d517.s3.e0" origId="s3.p39" charOffset="101-117" type="drug" text="baclofen tablets"/></sentence><sentence id="DrugDDI.d517.s4" origId="s4" text="Other common adverse reactions are dizziness (5-15%), weakness (5-15%) and fatigue (2-4%)."/><sentence id="DrugDDI.d517.s5" origId="s5" text="Others reported: Neuropsychiatric: Confusion (1-11%), headache (4-8%), insomnia (2-7%);"/><sentence id="DrugDDI.d517.s6" origId="s6" text="and, rarely, euphoria, excitement, depression, hallucinations, paresthesia, muscle pain, tinnitus, slurred speech, coordination disorder, tremor, rigidity, dystonia, ataxia, blurred vision, nystagmus, strabismus, miosis, mydriasis, diplopia, dysarthria, epileptic seizure."/><sentence id="DrugDDI.d517.s7" origId="s7" text="Cardiovascular: Hypotension (0-9%)."/><sentence id="DrugDDI.d517.s8" origId="s8" text="Rare instances of dyspnea, palpitation, chest pain, syncope."/><sentence id="DrugDDI.d517.s9" origId="s9" text="Gastrointestinal: Nausea (4-12%), constipation (2-6%);"/><sentence id="DrugDDI.d517.s10" origId="s10" text="and, rarely, dry mouth, anorexia, taste disorder, abdominal pain, vomiting, diarrhea, and positive test for occult blood in stool."/><sentence id="DrugDDI.d517.s11" origId="s11" text="Genitourinary: Urinary frequency (2-6%);"/><sentence id="DrugDDI.d517.s12" origId="s12" text="and, rarely, enuresis, urinary retention, dysuria, impotence, inability to ejaculate, nocturia, hematuria."/><sentence id="DrugDDI.d517.s13" origId="s13" text="Other: Instances of rash, pruritus, ankle edema, excessive perspiration, weight gain, nasal congestion."/><sentence id="DrugDDI.d517.s14" origId="s14" text="Some of the CNS and genitourinary symptoms may be related to the underlying disease rather than to drug therapy."/><sentence id="DrugDDI.d517.s15" origId="s15" text="The following laboratory tests have been found to be abnormal in a few patients receiving baclofen: increased SGOT, elevated alkaline phosphatase, and elevation of blood sugar."><entity id="DrugDDI.d517.s15.e0" origId="s15.p187" charOffset="90-98" type="drug" text="baclofen"/><entity id="DrugDDI.d517.s15.e1" origId="s15.p191" charOffset="125-145" type="drug" text="alkaline phosphatase"/><pair id="DrugDDI.d517.s15.p0" e1="DrugDDI.d517.s15.e0" e2="DrugDDI.d517.s15.e1" interaction="?"/></sentence><sentence id="DrugDDI.d517.s16" origId="s16" text="The adverse experience profile seen with KEMSTROTM was similar to that seen with baclofen tablets."><entity id="DrugDDI.d517.s16.e0" origId="s16.p202" charOffset="81-97" type="drug" text="baclofen tablets"/></sentence></document>
