# Supplementary material for: Phar-LSTM: a pharmacological representation-based LSTM network for drug–drug interaction extraction
Source: PeerJ. 2023 Dec 14;11:e16606. doi: 10.7717/peerj.16606 (PMC10725669; doi:10.7717/peerj.16606)
Supplement: Supplemental Information 1 [file peerj-11-16606-s001.zip › Data_XmlFormat/Test2011/Bentiromide_ddi.xml]

<?xml version="1.0" encoding="UTF-8"?>
<document id="DrugDDI.d500" origId="Bentiromide"><sentence id="DrugDDI.d500.s0" origId="s0" text="Bentiromide may interact with acetaminophen (e.g., Tylenol), chloramphenicol (e.g., Chloromycetin), local anesthetics (e.g., benzocaine and lidocaine), para-aminobenzoic acid (PABA)-containing preparations (e.g., sunscreens and some multivitamins), procainamide (e.g., Pronestyl), sulfonamides (sulfa medicines), thiazide diuretics (use of these medicines during the test period will affect the test results), and pancreatic supplements (use of pancreatic supplements may give false test results)."><entity id="DrugDDI.d500.s0.e0" origId="s0.p0" charOffset="0-11" type="drug" text="Bentiromide"/><entity id="DrugDDI.d500.s0.e1" origId="s0.p3" charOffset="30-43" type="drug" text="acetaminophen"/><entity id="DrugDDI.d500.s0.e2" origId="s0.p6" charOffset="51-58" type="drug" text="Tylenol"/><entity id="DrugDDI.d500.s0.e3" origId="s0.p9" charOffset="61-76" type="drug" text="chloramphenicol"/><entity id="DrugDDI.d500.s0.e4" origId="s0.p12" charOffset="84-97" type="drug" text="Chloromycetin"/><entity id="DrugDDI.d500.s0.e5" origId="s0.p15" charOffset="100-117" type="drug" text="local anesthetics"/><entity id="DrugDDI.d500.s0.e6" origId="s0.p18" charOffset="125-135" type="drug" text="benzocaine"/><entity id="DrugDDI.d500.s0.e7" origId="s0.p20" charOffset="140-149" type="drug" text="lidocaine"/><entity id="DrugDDI.d500.s0.e8" origId="s0.p23" charOffset="152-174" type="drug" text="para-aminobenzoic acid"/><entity id="DrugDDI.d500.s0.e9" origId="s0.p25" charOffset="176-180" type="drug" text="PABA"/><entity id="DrugDDI.d500.s0.e10" origId="s0.p30" charOffset="213-223" type="drug" text="sunscreens"/><entity id="DrugDDI.d500.s0.e11" origId="s0.p32" charOffset="233-246" type="drug" text="multivitamins"/><entity id="DrugDDI.d500.s0.e12" origId="s0.p35" charOffset="249-261" type="drug" text="procainamide"/><entity id="DrugDDI.d500.s0.e13" origId="s0.p38" charOffset="269-278" type="drug" text="Pronestyl"/><entity id="DrugDDI.d500.s0.e14" origId="s0.p41" charOffset="281-293" type="drug" text="sulfonamides"/><entity id="DrugDDI.d500.s0.e15" origId="s0.p43" charOffset="295-300" type="drug" text="sulfa"/><entity id="DrugDDI.d500.s0.e16" origId="s0.p46" charOffset="313-331" type="drug" text="thiazide diuretics"/><entity id="DrugDDI.d500.s0.e17" origId="s0.p49" charOffset="346-355" type="drug" text="medicines"/><entity id="DrugDDI.d500.s0.e18" origId="s0.p60" charOffset="445-455" type="drug" text="pancreatic"/><pair id="DrugDDI.d500.s0.p0" e1="DrugDDI.d500.s0.e0" e2="DrugDDI.d500.s0.e1" interaction="?"/><pair id="DrugDDI.d500.s0.p1" e1="DrugDDI.d500.s0.e0" e2="DrugDDI.d500.s0.e2" interaction="?"/><pair id="DrugDDI.d500.s0.p2" e1="DrugDDI.d500.s0.e0" e2="DrugDDI.d500.s0.e3" interaction="?"/><pair id="DrugDDI.d500.s0.p3" e1="DrugDDI.d500.s0.e0" e2="DrugDDI.d500.s0.e4" interaction="?"/><pair id="DrugDDI.d500.s0.p4" e1="DrugDDI.d500.s0.e0" e2="DrugDDI.d500.s0.e5" interaction="?"/><pair id="DrugDDI.d500.s0.p5" e1="DrugDDI.d500.s0.e0" e2="DrugDDI.d500.s0.e6" interaction="?"/><pair id="DrugDDI.d500.s0.p6" e1="DrugDDI.d500.s0.e0" e2="DrugDDI.d500.s0.e7" interaction="?"/><pair id="DrugDDI.d500.s0.p7" e1="DrugDDI.d500.s0.e0" e2="DrugDDI.d500.s0.e8" interaction="?"/><pair id="DrugDDI.d500.s0.p8" e1="DrugDDI.d500.s0.e0" e2="DrugDDI.d500.s0.e9" interaction="?"/><pair id="DrugDDI.d500.s0.p9" e1="DrugDDI.d500.s0.e0" e2="DrugDDI.d500.s0.e10" interaction="?"/><pair id="DrugDDI.d500.s0.p10" e1="DrugDDI.d500.s0.e0" e2="DrugDDI.d500.s0.e11" interaction="?"/><pair id="DrugDDI.d500.s0.p11" e1="DrugDDI.d500.s0.e0" e2="DrugDDI.d500.s0.e12" interaction="?"/><pair id="DrugDDI.d500.s0.p12" e1="DrugDDI.d500.s0.e0" e2="DrugDDI.d500.s0.e13" interaction="?"/><pair id="DrugDDI.d500.s0.p13" e1="DrugDDI.d500.s0.e0" e2="DrugDDI.d500.s0.e14" interaction="?"/><pair id="DrugDDI.d500.s0.p14" e1="DrugDDI.d500.s0.e0" e2="DrugDDI.d500.s0.e15" interaction="?"/><pair id="DrugDDI.d500.s0.p15" e1="DrugDDI.d500.s0.e0" e2="DrugDDI.d500.s0.e16" interaction="?"/><pair id="DrugDDI.d500.s0.p16" e1="DrugDDI.d500.s0.e0" e2="DrugDDI.d500.s0.e17" interaction="?"/><pair id="DrugDDI.d500.s0.p17" e1="DrugDDI.d500.s0.e0" e2="DrugDDI.d500.s0.e18" interaction="?"/><pair id="DrugDDI.d500.s0.p18" e1="DrugDDI.d500.s0.e1" e2="DrugDDI.d500.s0.e2" interaction="?"/><pair id="DrugDDI.d500.s0.p19" e1="DrugDDI.d500.s0.e1" e2="DrugDDI.d500.s0.e3" interaction="?"/><pair id="DrugDDI.d500.s0.p20" e1="DrugDDI.d500.s0.e1" e2="DrugDDI.d500.s0.e4" interaction="?"/><pair id="DrugDDI.d500.s0.p21" e1="DrugDDI.d500.s0.e1" e2="DrugDDI.d500.s0.e5" interaction="?"/><pair id="DrugDDI.d500.s0.p22" e1="DrugDDI.d500.s0.e1" e2="DrugDDI.d500.s0.e6" interaction="?"/><pair id="DrugDDI.d500.s0.p23" e1="DrugDDI.d500.s0.e1" e2="DrugDDI.d500.s0.e7" interaction="?"/><pair id="DrugDDI.d500.s0.p24" e1="DrugDDI.d500.s0.e1" e2="DrugDDI.d500.s0.e8" interaction="?"/><pair id="DrugDDI.d500.s0.p25" e1="DrugDDI.d500.s0.e1" e2="DrugDDI.d500.s0.e9" interaction="?"/><pair id="DrugDDI.d500.s0.p26" e1="DrugDDI.d500.s0.e1" e2="DrugDDI.d500.s0.e10" interaction="?"/><pair id="DrugDDI.d500.s0.p27" e1="DrugDDI.d500.s0.e1" e2="DrugDDI.d500.s0.e11" interaction="?"/><pair id="DrugDDI.d500.s0.p28" e1="DrugDDI.d500.s0.e1" e2="DrugDDI.d500.s0.e12" interaction="?"/><pair id="DrugDDI.d500.s0.p29" e1="DrugDDI.d500.s0.e1" e2="DrugDDI.d500.s0.e13" interaction="?"/><pair id="DrugDDI.d500.s0.p30" e1="DrugDDI.d500.s0.e1" e2="DrugDDI.d500.s0.e14" interaction="?"/><pair id="DrugDDI.d500.s0.p31" e1="DrugDDI.d500.s0.e1" e2="DrugDDI.d500.s0.e15" interaction="?"/><pair id="DrugDDI.d500.s0.p32" e1="DrugDDI.d500.s0.e1" e2="DrugDDI.d500.s0.e16" interaction="?"/><pair id="DrugDDI.d500.s0.p33" e1="DrugDDI.d500.s0.e1" e2="DrugDDI.d500.s0.e17" interaction="?"/><pair id="DrugDDI.d500.s0.p34" e1="DrugDDI.d500.s0.e1" e2="DrugDDI.d500.s0.e18" interaction="?"/><pair id="DrugDDI.d500.s0.p35" e1="DrugDDI.d500.s0.e2" e2="DrugDDI.d500.s0.e3" interaction="?"/><pair id="DrugDDI.d500.s0.p36" e1="DrugDDI.d500.s0.e2" e2="DrugDDI.d500.s0.e4" interaction="?"/><pair id="DrugDDI.d500.s0.p37" e1="DrugDDI.d500.s0.e2" e2="DrugDDI.d500.s0.e5" interaction="?"/><pair id="DrugDDI.d500.s0.p38" e1="DrugDDI.d500.s0.e2" e2="DrugDDI.d500.s0.e6" interaction="?"/><pair id="DrugDDI.d500.s0.p39" e1="DrugDDI.d500.s0.e2" e2="DrugDDI.d500.s0.e7" interaction="?"/><pair id="DrugDDI.d500.s0.p40" e1="DrugDDI.d500.s0.e2" e2="DrugDDI.d500.s0.e8" interaction="?"/><pair id="DrugDDI.d500.s0.p41" e1="DrugDDI.d500.s0.e2" e2="DrugDDI.d500.s0.e9" interaction="?"/><pair id="DrugDDI.d500.s0.p42" e1="DrugDDI.d500.s0.e2" e2="DrugDDI.d500.s0.e10" interaction="?"/><pair id="DrugDDI.d500.s0.p43" e1="DrugDDI.d500.s0.e2" e2="DrugDDI.d500.s0.e11" interaction="?"/><pair id="DrugDDI.d500.s0.p44" e1="DrugDDI.d500.s0.e2" e2="DrugDDI.d500.s0.e12" interaction="?"/><pair id="DrugDDI.d500.s0.p45" e1="DrugDDI.d500.s0.e2" e2="DrugDDI.d500.s0.e13" interaction="?"/><pair id="DrugDDI.d500.s0.p46" e1="DrugDDI.d500.s0.e2" e2="DrugDDI.d500.s0.e14" interaction="?"/><pair id="DrugDDI.d500.s0.p47" e1="DrugDDI.d500.s0.e2" e2="DrugDDI.d500.s0.e15" interaction="?"/><pair id="DrugDDI.d500.s0.p48" e1="DrugDDI.d500.s0.e2" e2="DrugDDI.d500.s0.e16" interaction="?"/><pair id="DrugDDI.d500.s0.p49" e1="DrugDDI.d500.s0.e2" e2="DrugDDI.d500.s0.e17" interaction="?"/><pair id="DrugDDI.d500.s0.p50" e1="DrugDDI.d500.s0.e2" e2="DrugDDI.d500.s0.e18" interaction="?"/><pair id="DrugDDI.d500.s0.p51" e1="DrugDDI.d500.s0.e3" e2="DrugDDI.d500.s0.e4" interaction="?"/><pair id="DrugDDI.d500.s0.p52" e1="DrugDDI.d500.s0.e3" e2="DrugDDI.d500.s0.e5" interaction="?"/><pair id="DrugDDI.d500.s0.p53" e1="DrugDDI.d500.s0.e3" e2="DrugDDI.d500.s0.e6" interaction="?"/><pair id="DrugDDI.d500.s0.p54" e1="DrugDDI.d500.s0.e3" e2="DrugDDI.d500.s0.e7" interaction="?"/><pair id="DrugDDI.d500.s0.p55" e1="DrugDDI.d500.s0.e3" e2="DrugDDI.d500.s0.e8" interaction="?"/><pair id="DrugDDI.d500.s0.p56" e1="DrugDDI.d500.s0.e3" e2="DrugDDI.d500.s0.e9" interaction="?"/><pair id="DrugDDI.d500.s0.p57" e1="DrugDDI.d500.s0.e3" e2="DrugDDI.d500.s0.e10" interaction="?"/><pair id="DrugDDI.d500.s0.p58" e1="DrugDDI.d500.s0.e3" e2="DrugDDI.d500.s0.e11" interaction="?"/><pair id="DrugDDI.d500.s0.p59" e1="DrugDDI.d500.s0.e3" e2="DrugDDI.d500.s0.e12" interaction="?"/><pair id="DrugDDI.d500.s0.p60" e1="DrugDDI.d500.s0.e3" e2="DrugDDI.d500.s0.e13" interaction="?"/><pair id="DrugDDI.d500.s0.p61" e1="DrugDDI.d500.s0.e3" e2="DrugDDI.d500.s0.e14" interaction="?"/><pair id="DrugDDI.d500.s0.p62" e1="DrugDDI.d500.s0.e3" e2="DrugDDI.d500.s0.e15" interaction="?"/><pair id="DrugDDI.d500.s0.p63" e1="DrugDDI.d500.s0.e3" e2="DrugDDI.d500.s0.e16" interaction="?"/><pair id="DrugDDI.d500.s0.p64" e1="DrugDDI.d500.s0.e3" e2="DrugDDI.d500.s0.e17" interaction="?"/><pair id="DrugDDI.d500.s0.p65" e1="DrugDDI.d500.s0.e3" e2="DrugDDI.d500.s0.e18" interaction="?"/><pair id="DrugDDI.d500.s0.p66" e1="DrugDDI.d500.s0.e4" e2="DrugDDI.d500.s0.e5" interaction="?"/><pair id="DrugDDI.d500.s0.p67" e1="DrugDDI.d500.s0.e4" e2="DrugDDI.d500.s0.e6" interaction="?"/><pair id="DrugDDI.d500.s0.p68" e1="DrugDDI.d500.s0.e4" e2="DrugDDI.d500.s0.e7" interaction="?"/><pair id="DrugDDI.d500.s0.p69" e1="DrugDDI.d500.s0.e4" e2="DrugDDI.d500.s0.e8" interaction="?"/><pair id="DrugDDI.d500.s0.p70" e1="DrugDDI.d500.s0.e4" e2="DrugDDI.d500.s0.e9" interaction="?"/><pair id="DrugDDI.d500.s0.p71" e1="DrugDDI.d500.s0.e4" e2="DrugDDI.d500.s0.e10" interaction="?"/><pair id="DrugDDI.d500.s0.p72" e1="DrugDDI.d500.s0.e4" e2="DrugDDI.d500.s0.e11" interaction="?"/><pair id="DrugDDI.d500.s0.p73" e1="DrugDDI.d500.s0.e4" e2="DrugDDI.d500.s0.e12" interaction="?"/><pair id="DrugDDI.d500.s0.p74" e1="DrugDDI.d500.s0.e4" e2="DrugDDI.d500.s0.e13" interaction="?"/><pair id="DrugDDI.d500.s0.p75" e1="DrugDDI.d500.s0.e4" e2="DrugDDI.d500.s0.e14" interaction="?"/><pair id="DrugDDI.d500.s0.p76" e1="DrugDDI.d500.s0.e4" e2="DrugDDI.d500.s0.e15" interaction="?"/><pair id="DrugDDI.d500.s0.p77" e1="DrugDDI.d500.s0.e4" e2="DrugDDI.d500.s0.e16" interaction="?"/><pair id="DrugDDI.d500.s0.p78" e1="DrugDDI.d500.s0.e4" e2="DrugDDI.d500.s0.e17" interaction="?"/><pair id="DrugDDI.d500.s0.p79" e1="DrugDDI.d500.s0.e4" e2="DrugDDI.d500.s0.e18" interaction="?"/><pair id="DrugDDI.d500.s0.p80" e1="DrugDDI.d500.s0.e5" e2="DrugDDI.d500.s0.e6" interaction="?"/><pair id="DrugDDI.d500.s0.p81" e1="DrugDDI.d500.s0.e5" e2="DrugDDI.d500.s0.e7" interaction="?"/><pair id="DrugDDI.d500.s0.p82" e1="DrugDDI.d500.s0.e5" e2="DrugDDI.d500.s0.e8" interaction="?"/><pair id="DrugDDI.d500.s0.p83" e1="DrugDDI.d500.s0.e5" e2="DrugDDI.d500.s0.e9" interaction="?"/><pair id="DrugDDI.d500.s0.p84" e1="DrugDDI.d500.s0.e5" e2="DrugDDI.d500.s0.e10" interaction="?"/><pair id="DrugDDI.d500.s0.p85" e1="DrugDDI.d500.s0.e5" e2="DrugDDI.d500.s0.e11" interaction="?"/><pair id="DrugDDI.d500.s0.p86" e1="DrugDDI.d500.s0.e5" e2="DrugDDI.d500.s0.e12" interaction="?"/><pair id="DrugDDI.d500.s0.p87" e1="DrugDDI.d500.s0.e5" e2="DrugDDI.d500.s0.e13" interaction="?"/><pair id="DrugDDI.d500.s0.p88" e1="DrugDDI.d500.s0.e5" e2="DrugDDI.d500.s0.e14" interaction="?"/><pair id="DrugDDI.d500.s0.p89" e1="DrugDDI.d500.s0.e5" e2="DrugDDI.d500.s0.e15" interaction="?"/><pair id="DrugDDI.d500.s0.p90" e1="DrugDDI.d500.s0.e5" e2="DrugDDI.d500.s0.e16" interaction="?"/><pair id="DrugDDI.d500.s0.p91" e1="DrugDDI.d500.s0.e5" e2="DrugDDI.d500.s0.e17" interaction="?"/><pair id="DrugDDI.d500.s0.p92" e1="DrugDDI.d500.s0.e5" e2="DrugDDI.d500.s0.e18" interaction="?"/><pair id="DrugDDI.d500.s0.p93" e1="DrugDDI.d500.s0.e6" e2="DrugDDI.d500.s0.e7" interaction="?"/><pair id="DrugDDI.d500.s0.p94" e1="DrugDDI.d500.s0.e6" e2="DrugDDI.d500.s0.e8" interaction="?"/><pair id="DrugDDI.d500.s0.p95" e1="DrugDDI.d500.s0.e6" e2="DrugDDI.d500.s0.e9" interaction="?"/><pair id="DrugDDI.d500.s0.p96" e1="DrugDDI.d500.s0.e6" e2="DrugDDI.d500.s0.e10" interaction="?"/><pair id="DrugDDI.d500.s0.p97" e1="DrugDDI.d500.s0.e6" e2="DrugDDI.d500.s0.e11" interaction="?"/><pair id="DrugDDI.d500.s0.p98" e1="DrugDDI.d500.s0.e6" e2="DrugDDI.d500.s0.e12" interaction="?"/><pair id="DrugDDI.d500.s0.p99" e1="DrugDDI.d500.s0.e6" e2="DrugDDI.d500.s0.e13" interaction="?"/><pair id="DrugDDI.d500.s0.p100" e1="DrugDDI.d500.s0.e6" e2="DrugDDI.d500.s0.e14" interaction="?"/><pair id="DrugDDI.d500.s0.p101" e1="DrugDDI.d500.s0.e6" e2="DrugDDI.d500.s0.e15" interaction="?"/><pair id="DrugDDI.d500.s0.p102" e1="DrugDDI.d500.s0.e6" e2="DrugDDI.d500.s0.e16" interaction="?"/><pair id="DrugDDI.d500.s0.p103" e1="DrugDDI.d500.s0.e6" e2="DrugDDI.d500.s0.e17" interaction="?"/><pair id="DrugDDI.d500.s0.p104" e1="DrugDDI.d500.s0.e6" e2="DrugDDI.d500.s0.e18" interaction="?"/><pair id="DrugDDI.d500.s0.p105" e1="DrugDDI.d500.s0.e7" e2="DrugDDI.d500.s0.e8" interaction="?"/><pair id="DrugDDI.d500.s0.p106" e1="DrugDDI.d500.s0.e7" e2="DrugDDI.d500.s0.e9" interaction="?"/><pair id="DrugDDI.d500.s0.p107" e1="DrugDDI.d500.s0.e7" e2="DrugDDI.d500.s0.e10" interaction="?"/><pair id="DrugDDI.d500.s0.p108" e1="DrugDDI.d500.s0.e7" e2="DrugDDI.d500.s0.e11" interaction="?"/><pair id="DrugDDI.d500.s0.p109" e1="DrugDDI.d500.s0.e7" e2="DrugDDI.d500.s0.e12" interaction="?"/><pair id="DrugDDI.d500.s0.p110" e1="DrugDDI.d500.s0.e7" e2="DrugDDI.d500.s0.e13" interaction="?"/><pair id="DrugDDI.d500.s0.p111" e1="DrugDDI.d500.s0.e7" e2="DrugDDI.d500.s0.e14" interaction="?"/><pair id="DrugDDI.d500.s0.p112" e1="DrugDDI.d500.s0.e7" e2="DrugDDI.d500.s0.e15" interaction="?"/><pair id="DrugDDI.d500.s0.p113" e1="DrugDDI.d500.s0.e7" e2="DrugDDI.d500.s0.e16" interaction="?"/><pair id="DrugDDI.d500.s0.p114" e1="DrugDDI.d500.s0.e7" e2="DrugDDI.d500.s0.e17" interaction="?"/><pair id="DrugDDI.d500.s0.p115" e1="DrugDDI.d500.s0.e7" e2="DrugDDI.d500.s0.e18" interaction="?"/><pair id="DrugDDI.d500.s0.p116" e1="DrugDDI.d500.s0.e8" e2="DrugDDI.d500.s0.e9" interaction="?"/><pair id="DrugDDI.d500.s0.p117" e1="DrugDDI.d500.s0.e8" e2="DrugDDI.d500.s0.e10" interaction="?"/><pair id="DrugDDI.d500.s0.p118" e1="DrugDDI.d500.s0.e8" e2="DrugDDI.d500.s0.e11" interaction="?"/><pair id="DrugDDI.d500.s0.p119" e1="DrugDDI.d500.s0.e8" e2="DrugDDI.d500.s0.e12" interaction="?"/><pair id="DrugDDI.d500.s0.p120" e1="DrugDDI.d500.s0.e8" e2="DrugDDI.d500.s0.e13" interaction="?"/><pair id="DrugDDI.d500.s0.p121" e1="DrugDDI.d500.s0.e8" e2="DrugDDI.d500.s0.e14" interaction="?"/><pair id="DrugDDI.d500.s0.p122" e1="DrugDDI.d500.s0.e8" e2="DrugDDI.d500.s0.e15" interaction="?"/><pair id="DrugDDI.d500.s0.p123" e1="DrugDDI.d500.s0.e8" e2="DrugDDI.d500.s0.e16" interaction="?"/><pair id="DrugDDI.d500.s0.p124" e1="DrugDDI.d500.s0.e8" e2="DrugDDI.d500.s0.e17" interaction="?"/><pair id="DrugDDI.d500.s0.p125" e1="DrugDDI.d500.s0.e8" e2="DrugDDI.d500.s0.e18" interaction="?"/><pair id="DrugDDI.d500.s0.p126" e1="DrugDDI.d500.s0.e9" e2="DrugDDI.d500.s0.e10" interaction="?"/><pair id="DrugDDI.d500.s0.p127" e1="DrugDDI.d500.s0.e9" e2="DrugDDI.d500.s0.e11" interaction="?"/><pair id="DrugDDI.d500.s0.p128" e1="DrugDDI.d500.s0.e9" e2="DrugDDI.d500.s0.e12" interaction="?"/><pair id="DrugDDI.d500.s0.p129" e1="DrugDDI.d500.s0.e9" e2="DrugDDI.d500.s0.e13" interaction="?"/><pair id="DrugDDI.d500.s0.p130" e1="DrugDDI.d500.s0.e9" e2="DrugDDI.d500.s0.e14" interaction="?"/><pair id="DrugDDI.d500.s0.p131" e1="DrugDDI.d500.s0.e9" e2="DrugDDI.d500.s0.e15" interaction="?"/><pair id="DrugDDI.d500.s0.p132" e1="DrugDDI.d500.s0.e9" e2="DrugDDI.d500.s0.e16" interaction="?"/><pair id="DrugDDI.d500.s0.p133" e1="DrugDDI.d500.s0.e9" e2="DrugDDI.d500.s0.e17" interaction="?"/><pair id="DrugDDI.d500.s0.p134" e1="DrugDDI.d500.s0.e9" e2="DrugDDI.d500.s0.e18" interaction="?"/><pair id="DrugDDI.d500.s0.p135" e1="DrugDDI.d500.s0.e10" e2="DrugDDI.d500.s0.e11" interaction="?"/><pair id="DrugDDI.d500.s0.p136" e1="DrugDDI.d500.s0.e10" e2="DrugDDI.d500.s0.e12" interaction="?"/><pair id="DrugDDI.d500.s0.p137" e1="DrugDDI.d500.s0.e10" e2="DrugDDI.d500.s0.e13" interaction="?"/><pair id="DrugDDI.d500.s0.p138" e1="DrugDDI.d500.s0.e10" e2="DrugDDI.d500.s0.e14" interaction="?"/><pair id="DrugDDI.d500.s0.p139" e1="DrugDDI.d500.s0.e10" e2="DrugDDI.d500.s0.e15" interaction="?"/><pair id="DrugDDI.d500.s0.p140" e1="DrugDDI.d500.s0.e10" e2="DrugDDI.d500.s0.e16" interaction="?"/><pair id="DrugDDI.d500.s0.p141" e1="DrugDDI.d500.s0.e10" e2="DrugDDI.d500.s0.e17" interaction="?"/><pair id="DrugDDI.d500.s0.p142" e1="DrugDDI.d500.s0.e10" e2="DrugDDI.d500.s0.e18" interaction="?"/><pair id="DrugDDI.d500.s0.p143" e1="DrugDDI.d500.s0.e11" e2="DrugDDI.d500.s0.e12" interaction="?"/><pair id="DrugDDI.d500.s0.p144" e1="DrugDDI.d500.s0.e11" e2="DrugDDI.d500.s0.e13" interaction="?"/><pair id="DrugDDI.d500.s0.p145" e1="DrugDDI.d500.s0.e11" e2="DrugDDI.d500.s0.e14" interaction="?"/><pair id="DrugDDI.d500.s0.p146" e1="DrugDDI.d500.s0.e11" e2="DrugDDI.d500.s0.e15" interaction="?"/><pair id="DrugDDI.d500.s0.p147" e1="DrugDDI.d500.s0.e11" e2="DrugDDI.d500.s0.e16" interaction="?"/><pair id="DrugDDI.d500.s0.p148" e1="DrugDDI.d500.s0.e11" e2="DrugDDI.d500.s0.e17" interaction="?"/><pair id="DrugDDI.d500.s0.p149" e1="DrugDDI.d500.s0.e11" e2="DrugDDI.d500.s0.e18" interaction="?"/><pair id="DrugDDI.d500.s0.p150" e1="DrugDDI.d500.s0.e12" e2="DrugDDI.d500.s0.e13" interaction="?"/><pair id="DrugDDI.d500.s0.p151" e1="DrugDDI.d500.s0.e12" e2="DrugDDI.d500.s0.e14" interaction="?"/><pair id="DrugDDI.d500.s0.p152" e1="DrugDDI.d500.s0.e12" e2="DrugDDI.d500.s0.e15" interaction="?"/><pair id="DrugDDI.d500.s0.p153" e1="DrugDDI.d500.s0.e12" e2="DrugDDI.d500.s0.e16" interaction="?"/><pair id="DrugDDI.d500.s0.p154" e1="DrugDDI.d500.s0.e12" e2="DrugDDI.d500.s0.e17" interaction="?"/><pair id="DrugDDI.d500.s0.p155" e1="DrugDDI.d500.s0.e12" e2="DrugDDI.d500.s0.e18" interaction="?"/><pair id="DrugDDI.d500.s0.p156" e1="DrugDDI.d500.s0.e13" e2="DrugDDI.d500.s0.e14" interaction="?"/><pair id="DrugDDI.d500.s0.p157" e1="DrugDDI.d500.s0.e13" e2="DrugDDI.d500.s0.e15" interaction="?"/><pair id="DrugDDI.d500.s0.p158" e1="DrugDDI.d500.s0.e13" e2="DrugDDI.d500.s0.e16" interaction="?"/><pair id="DrugDDI.d500.s0.p159" e1="DrugDDI.d500.s0.e13" e2="DrugDDI.d500.s0.e17" interaction="?"/><pair id="DrugDDI.d500.s0.p160" e1="DrugDDI.d500.s0.e13" e2="DrugDDI.d500.s0.e18" interaction="?"/><pair id="DrugDDI.d500.s0.p161" e1="DrugDDI.d500.s0.e14" e2="DrugDDI.d500.s0.e15" interaction="?"/><pair id="DrugDDI.d500.s0.p162" e1="DrugDDI.d500.s0.e14" e2="DrugDDI.d500.s0.e16" interaction="?"/><pair id="DrugDDI.d500.s0.p163" e1="DrugDDI.d500.s0.e14" e2="DrugDDI.d500.s0.e17" interaction="?"/><pair id="DrugDDI.d500.s0.p164" e1="DrugDDI.d500.s0.e14" e2="DrugDDI.d500.s0.e18" interaction="?"/><pair id="DrugDDI.d500.s0.p165" e1="DrugDDI.d500.s0.e15" e2="DrugDDI.d500.s0.e16" interaction="?"/><pair id="DrugDDI.d500.s0.p166" e1="DrugDDI.d500.s0.e15" e2="DrugDDI.d500.s0.e17" interaction="?"/><pair id="DrugDDI.d500.s0.p167" e1="DrugDDI.d500.s0.e15" e2="DrugDDI.d500.s0.e18" interaction="?"/><pair id="DrugDDI.d500.s0.p168" e1="DrugDDI.d500.s0.e16" e2="DrugDDI.d500.s0.e17" interaction="?"/><pair id="DrugDDI.d500.s0.p169" e1="DrugDDI.d500.s0.e16" e2="DrugDDI.d500.s0.e18" interaction="?"/><pair id="DrugDDI.d500.s0.p170" e1="DrugDDI.d500.s0.e17" e2="DrugDDI.d500.s0.e18" interaction="?"/></sentence></document>
