# Supplementary material for: Phar-LSTM: a pharmacological representation-based LSTM network for drug–drug interaction extraction
Source: PeerJ. 2023 Dec 14;11:e16606. doi: 10.7717/peerj.16606 (PMC10725669; doi:10.7717/peerj.16606)
Supplement: Supplemental Information 1 [file peerj-11-16606-s001.zip › Data_XmlFormat/Test2011/Benzphetamine_ddi.xml]

<?xml version="1.0" encoding="UTF-8"?>
<document id="DrugDDI.d194" origId="Benzphetamine"><sentence id="DrugDDI.d194.s0" origId="s0" text="Hypertensive crises have resulted when sympathomimetic amines have been used concomitantly within14 days following use of monoamine oxidase inhibitors."><entity id="DrugDDI.d194.s0.e0" origId="s0.p4" charOffset="39-61" type="drug" text="sympathomimetic amines"/><entity id="DrugDDI.d194.s0.e1" origId="s0.p11" charOffset="122-150" type="drug" text="monoamine oxidase inhibitors"/><pair id="DrugDDI.d194.s0.p0" e1="DrugDDI.d194.s0.e0" e2="DrugDDI.d194.s0.e1" interaction="?"/></sentence><sentence id="DrugDDI.d194.s1" origId="s1" text="DIDREX should not be used concomitantly with other CNS stimulants."><entity id="DrugDDI.d194.s1.e0" origId="s1.p12" charOffset="0-6" type="drug" text="DIDREX"/><entity id="DrugDDI.d194.s1.e1" origId="s1.p18" charOffset="51-65" type="drug" text="CNS stimulants"/><pair id="DrugDDI.d194.s1.p0" e1="DrugDDI.d194.s1.e0" e2="DrugDDI.d194.s1.e1" interaction="?"/></sentence><sentence id="DrugDDI.d194.s2" origId="s2" text="Amphetamines may decrease the hypotensive effect of antihypertensives."><entity id="DrugDDI.d194.s2.e0" origId="s2.p19" charOffset="0-12" type="drug" text="Amphetamines"/><entity id="DrugDDI.d194.s2.e1" origId="s2.p23" charOffset="52-69" type="drug" text="antihypertensives"/><pair id="DrugDDI.d194.s2.p0" e1="DrugDDI.d194.s2.e0" e2="DrugDDI.d194.s2.e1" interaction="?"/></sentence><sentence id="DrugDDI.d194.s3" origId="s3" text="Amphetamines may enhance the effects of tricyclic antidepressants."><entity id="DrugDDI.d194.s3.e0" origId="s3.p24" charOffset="0-12" type="drug" text="Amphetamines"/><entity id="DrugDDI.d194.s3.e1" origId="s3.p28" charOffset="40-65" type="drug" text="tricyclic antidepressants"/><pair id="DrugDDI.d194.s3.p0" e1="DrugDDI.d194.s3.e0" e2="DrugDDI.d194.s3.e1" interaction="?"/></sentence><sentence id="DrugDDI.d194.s4" origId="s4" text="Urinary alkalinizing agents increase blood levels and decrease excretion of amphetamines."><entity id="DrugDDI.d194.s4.e0" origId="s4.p29" charOffset="8-27" type="drug" text="alkalinizing agents"/><entity id="DrugDDI.d194.s4.e1" origId="s4.p34" charOffset="76-88" type="drug" text="amphetamines"/><pair id="DrugDDI.d194.s4.p0" e1="DrugDDI.d194.s4.e0" e2="DrugDDI.d194.s4.e1" interaction="?"/></sentence><sentence id="DrugDDI.d194.s5" origId="s5" text="Urinary acidifying agents decrease blood levels and increase excretion of amphetamines."><entity id="DrugDDI.d194.s5.e0" origId="s5.p35" charOffset="8-25" type="drug" text="acidifying agents"/><entity id="DrugDDI.d194.s5.e1" origId="s5.p40" charOffset="74-86" type="drug" text="amphetamines"/><pair id="DrugDDI.d194.s5.p0" e1="DrugDDI.d194.s5.e0" e2="DrugDDI.d194.s5.e1" interaction="?"/></sentence></document>
