# Supplementary material for: Phar-LSTM: a pharmacological representation-based LSTM network for drug–drug interaction extraction
Source: PeerJ. 2023 Dec 14;11:e16606. doi: 10.7717/peerj.16606 (PMC10725669; doi:10.7717/peerj.16606)
Supplement: Supplemental Information 1 [file peerj-11-16606-s001.zip › Data_XmlFormat/Test2011/Benzthiazide_ddi.xml]

<?xml version="1.0" encoding="UTF-8"?>
<document id="DrugDDI.d236" origId="Benzthiazide"><sentence id="DrugDDI.d236.s0" origId="s0" text="Benzthiazide may interact with alcohol, blood thinners, decongestant drugs (allergy, cold, and sinus medicines), diabetic drugs, lithium, norepinephrine, NSAIDs like Aleve or Ibuprofen, and high blood pressure medications."><entity id="DrugDDI.d236.s0.e0" origId="s0.p0" charOffset="0-12" type="drug" text="Benzthiazide"/><entity id="DrugDDI.d236.s0.e1" origId="s0.p3" charOffset="31-38" type="drug" text="alcohol"/><entity id="DrugDDI.d236.s0.e2" origId="s0.p4" charOffset="40-53" type="drug" text="blood thinner"/><entity id="DrugDDI.d236.s0.e3" origId="s0.p5" charOffset="56-74" type="drug" text="decongestant drugs"/><entity id="DrugDDI.d236.s0.e4" origId="s0.p10" charOffset="101-110" type="drug" text="medicines"/><entity id="DrugDDI.d236.s0.e5" origId="s0.p13" charOffset="122-127" type="drug" text="drugs"/><entity id="DrugDDI.d236.s0.e6" origId="s0.p14" charOffset="129-136" type="drug" text="lithium"/><entity id="DrugDDI.d236.s0.e7" origId="s0.p15" charOffset="138-152" type="drug" text="norepinephrine"/><entity id="DrugDDI.d236.s0.e8" origId="s0.p16" charOffset="154-160" type="drug" text="NSAIDs"/><entity id="DrugDDI.d236.s0.e9" origId="s0.p17" charOffset="166-171" type="drug" text="Aleve"/><entity id="DrugDDI.d236.s0.e10" origId="s0.p19" charOffset="175-184" type="drug" text="Ibuprofen"/><entity id="DrugDDI.d236.s0.e11" origId="s0.p21" charOffset="210-221" type="drug" text="medications"/><pair id="DrugDDI.d236.s0.p0" e1="DrugDDI.d236.s0.e0" e2="DrugDDI.d236.s0.e1" interaction="?"/><pair id="DrugDDI.d236.s0.p1" e1="DrugDDI.d236.s0.e0" e2="DrugDDI.d236.s0.e2" interaction="?"/><pair id="DrugDDI.d236.s0.p2" e1="DrugDDI.d236.s0.e0" e2="DrugDDI.d236.s0.e3" interaction="?"/><pair id="DrugDDI.d236.s0.p3" e1="DrugDDI.d236.s0.e0" e2="DrugDDI.d236.s0.e4" interaction="?"/><pair id="DrugDDI.d236.s0.p4" e1="DrugDDI.d236.s0.e0" e2="DrugDDI.d236.s0.e5" interaction="?"/><pair id="DrugDDI.d236.s0.p5" e1="DrugDDI.d236.s0.e0" e2="DrugDDI.d236.s0.e6" interaction="?"/><pair id="DrugDDI.d236.s0.p6" e1="DrugDDI.d236.s0.e0" e2="DrugDDI.d236.s0.e7" interaction="?"/><pair id="DrugDDI.d236.s0.p7" e1="DrugDDI.d236.s0.e0" e2="DrugDDI.d236.s0.e8" interaction="?"/><pair id="DrugDDI.d236.s0.p8" e1="DrugDDI.d236.s0.e0" e2="DrugDDI.d236.s0.e9" interaction="?"/><pair id="DrugDDI.d236.s0.p9" e1="DrugDDI.d236.s0.e0" e2="DrugDDI.d236.s0.e10" interaction="?"/><pair id="DrugDDI.d236.s0.p10" e1="DrugDDI.d236.s0.e0" e2="DrugDDI.d236.s0.e11" interaction="?"/><pair id="DrugDDI.d236.s0.p11" e1="DrugDDI.d236.s0.e1" e2="DrugDDI.d236.s0.e2" interaction="?"/><pair id="DrugDDI.d236.s0.p12" e1="DrugDDI.d236.s0.e1" e2="DrugDDI.d236.s0.e3" interaction="?"/><pair id="DrugDDI.d236.s0.p13" e1="DrugDDI.d236.s0.e1" e2="DrugDDI.d236.s0.e4" interaction="?"/><pair id="DrugDDI.d236.s0.p14" e1="DrugDDI.d236.s0.e1" e2="DrugDDI.d236.s0.e5" interaction="?"/><pair id="DrugDDI.d236.s0.p15" e1="DrugDDI.d236.s0.e1" e2="DrugDDI.d236.s0.e6" interaction="?"/><pair id="DrugDDI.d236.s0.p16" e1="DrugDDI.d236.s0.e1" e2="DrugDDI.d236.s0.e7" interaction="?"/><pair id="DrugDDI.d236.s0.p17" e1="DrugDDI.d236.s0.e1" e2="DrugDDI.d236.s0.e8" interaction="?"/><pair id="DrugDDI.d236.s0.p18" e1="DrugDDI.d236.s0.e1" e2="DrugDDI.d236.s0.e9" interaction="?"/><pair id="DrugDDI.d236.s0.p19" e1="DrugDDI.d236.s0.e1" e2="DrugDDI.d236.s0.e10" interaction="?"/><pair id="DrugDDI.d236.s0.p20" e1="DrugDDI.d236.s0.e1" e2="DrugDDI.d236.s0.e11" interaction="?"/><pair id="DrugDDI.d236.s0.p21" e1="DrugDDI.d236.s0.e2" e2="DrugDDI.d236.s0.e3" interaction="?"/><pair id="DrugDDI.d236.s0.p22" e1="DrugDDI.d236.s0.e2" e2="DrugDDI.d236.s0.e4" interaction="?"/><pair id="DrugDDI.d236.s0.p23" e1="DrugDDI.d236.s0.e2" e2="DrugDDI.d236.s0.e5" interaction="?"/><pair id="DrugDDI.d236.s0.p24" e1="DrugDDI.d236.s0.e2" e2="DrugDDI.d236.s0.e6" interaction="?"/><pair id="DrugDDI.d236.s0.p25" e1="DrugDDI.d236.s0.e2" e2="DrugDDI.d236.s0.e7" interaction="?"/><pair id="DrugDDI.d236.s0.p26" e1="DrugDDI.d236.s0.e2" e2="DrugDDI.d236.s0.e8" interaction="?"/><pair id="DrugDDI.d236.s0.p27" e1="DrugDDI.d236.s0.e2" e2="DrugDDI.d236.s0.e9" interaction="?"/><pair id="DrugDDI.d236.s0.p28" e1="DrugDDI.d236.s0.e2" e2="DrugDDI.d236.s0.e10" interaction="?"/><pair id="DrugDDI.d236.s0.p29" e1="DrugDDI.d236.s0.e2" e2="DrugDDI.d236.s0.e11" interaction="?"/><pair id="DrugDDI.d236.s0.p30" e1="DrugDDI.d236.s0.e3" e2="DrugDDI.d236.s0.e4" interaction="?"/><pair id="DrugDDI.d236.s0.p31" e1="DrugDDI.d236.s0.e3" e2="DrugDDI.d236.s0.e5" interaction="?"/><pair id="DrugDDI.d236.s0.p32" e1="DrugDDI.d236.s0.e3" e2="DrugDDI.d236.s0.e6" interaction="?"/><pair id="DrugDDI.d236.s0.p33" e1="DrugDDI.d236.s0.e3" e2="DrugDDI.d236.s0.e7" interaction="?"/><pair id="DrugDDI.d236.s0.p34" e1="DrugDDI.d236.s0.e3" e2="DrugDDI.d236.s0.e8" interaction="?"/><pair id="DrugDDI.d236.s0.p35" e1="DrugDDI.d236.s0.e3" e2="DrugDDI.d236.s0.e9" interaction="?"/><pair id="DrugDDI.d236.s0.p36" e1="DrugDDI.d236.s0.e3" e2="DrugDDI.d236.s0.e10" interaction="?"/><pair id="DrugDDI.d236.s0.p37" e1="DrugDDI.d236.s0.e3" e2="DrugDDI.d236.s0.e11" interaction="?"/><pair id="DrugDDI.d236.s0.p38" e1="DrugDDI.d236.s0.e4" e2="DrugDDI.d236.s0.e5" interaction="?"/><pair id="DrugDDI.d236.s0.p39" e1="DrugDDI.d236.s0.e4" e2="DrugDDI.d236.s0.e6" interaction="?"/><pair id="DrugDDI.d236.s0.p40" e1="DrugDDI.d236.s0.e4" e2="DrugDDI.d236.s0.e7" interaction="?"/><pair id="DrugDDI.d236.s0.p41" e1="DrugDDI.d236.s0.e4" e2="DrugDDI.d236.s0.e8" interaction="?"/><pair id="DrugDDI.d236.s0.p42" e1="DrugDDI.d236.s0.e4" e2="DrugDDI.d236.s0.e9" interaction="?"/><pair id="DrugDDI.d236.s0.p43" e1="DrugDDI.d236.s0.e4" e2="DrugDDI.d236.s0.e10" interaction="?"/><pair id="DrugDDI.d236.s0.p44" e1="DrugDDI.d236.s0.e4" e2="DrugDDI.d236.s0.e11" interaction="?"/><pair id="DrugDDI.d236.s0.p45" e1="DrugDDI.d236.s0.e5" e2="DrugDDI.d236.s0.e6" interaction="?"/><pair id="DrugDDI.d236.s0.p46" e1="DrugDDI.d236.s0.e5" e2="DrugDDI.d236.s0.e7" interaction="?"/><pair id="DrugDDI.d236.s0.p47" e1="DrugDDI.d236.s0.e5" e2="DrugDDI.d236.s0.e8" interaction="?"/><pair id="DrugDDI.d236.s0.p48" e1="DrugDDI.d236.s0.e5" e2="DrugDDI.d236.s0.e9" interaction="?"/><pair id="DrugDDI.d236.s0.p49" e1="DrugDDI.d236.s0.e5" e2="DrugDDI.d236.s0.e10" interaction="?"/><pair id="DrugDDI.d236.s0.p50" e1="DrugDDI.d236.s0.e5" e2="DrugDDI.d236.s0.e11" interaction="?"/><pair id="DrugDDI.d236.s0.p51" e1="DrugDDI.d236.s0.e6" e2="DrugDDI.d236.s0.e7" interaction="?"/><pair id="DrugDDI.d236.s0.p52" e1="DrugDDI.d236.s0.e6" e2="DrugDDI.d236.s0.e8" interaction="?"/><pair id="DrugDDI.d236.s0.p53" e1="DrugDDI.d236.s0.e6" e2="DrugDDI.d236.s0.e9" interaction="?"/><pair id="DrugDDI.d236.s0.p54" e1="DrugDDI.d236.s0.e6" e2="DrugDDI.d236.s0.e10" interaction="?"/><pair id="DrugDDI.d236.s0.p55" e1="DrugDDI.d236.s0.e6" e2="DrugDDI.d236.s0.e11" interaction="?"/><pair id="DrugDDI.d236.s0.p56" e1="DrugDDI.d236.s0.e7" e2="DrugDDI.d236.s0.e8" interaction="?"/><pair id="DrugDDI.d236.s0.p57" e1="DrugDDI.d236.s0.e7" e2="DrugDDI.d236.s0.e9" interaction="?"/><pair id="DrugDDI.d236.s0.p58" e1="DrugDDI.d236.s0.e7" e2="DrugDDI.d236.s0.e10" interaction="?"/><pair id="DrugDDI.d236.s0.p59" e1="DrugDDI.d236.s0.e7" e2="DrugDDI.d236.s0.e11" interaction="?"/><pair id="DrugDDI.d236.s0.p60" e1="DrugDDI.d236.s0.e8" e2="DrugDDI.d236.s0.e9" interaction="?"/><pair id="DrugDDI.d236.s0.p61" e1="DrugDDI.d236.s0.e8" e2="DrugDDI.d236.s0.e10" interaction="?"/><pair id="DrugDDI.d236.s0.p62" e1="DrugDDI.d236.s0.e8" e2="DrugDDI.d236.s0.e11" interaction="?"/><pair id="DrugDDI.d236.s0.p63" e1="DrugDDI.d236.s0.e9" e2="DrugDDI.d236.s0.e10" interaction="?"/><pair id="DrugDDI.d236.s0.p64" e1="DrugDDI.d236.s0.e9" e2="DrugDDI.d236.s0.e11" interaction="?"/><pair id="DrugDDI.d236.s0.p65" e1="DrugDDI.d236.s0.e10" e2="DrugDDI.d236.s0.e11" interaction="?"/></sentence></document>
