# Supplementary material for: Phar-LSTM: a pharmacological representation-based LSTM network for drug–drug interaction extraction
Source: PeerJ. 2023 Dec 14;11:e16606. doi: 10.7717/peerj.16606 (PMC10725669; doi:10.7717/peerj.16606)
Supplement: Supplemental Information 1 [file peerj-11-16606-s001.zip › Data_XmlFormat/Test2011/Bicalutamide_ddi.xml]

<?xml version="1.0" encoding="UTF-8"?>
<document id="DrugDDI.d498" origId="Bicalutamide"><sentence id="DrugDDI.d498.s0" origId="s0" text="In vitro studies have shown CASODEX can displace coumarin anticoagulants, such as warfarin, from their protein-binding sites."><entity id="DrugDDI.d498.s0.e0" origId="s0.p3" charOffset="28-35" type="drug" text="CASODEX"/><entity id="DrugDDI.d498.s0.e1" origId="s0.p6" charOffset="49-71" type="drug" text="coumarin anticoagulant"/><entity id="DrugDDI.d498.s0.e2" origId="s0.p7" charOffset="82-90" type="drug" text="warfarin"/><entity id="DrugDDI.d498.s0.e3" origId="s0.p8" charOffset="103-110" type="drug" text="protein"/><pair id="DrugDDI.d498.s0.p0" e1="DrugDDI.d498.s0.e0" e2="DrugDDI.d498.s0.e1" interaction="?"/><pair id="DrugDDI.d498.s0.p1" e1="DrugDDI.d498.s0.e0" e2="DrugDDI.d498.s0.e2" interaction="?"/><pair id="DrugDDI.d498.s0.p2" e1="DrugDDI.d498.s0.e0" e2="DrugDDI.d498.s0.e3" interaction="?"/><pair id="DrugDDI.d498.s0.p3" e1="DrugDDI.d498.s0.e1" e2="DrugDDI.d498.s0.e2" interaction="?"/><pair id="DrugDDI.d498.s0.p4" e1="DrugDDI.d498.s0.e1" e2="DrugDDI.d498.s0.e3" interaction="?"/><pair id="DrugDDI.d498.s0.p5" e1="DrugDDI.d498.s0.e2" e2="DrugDDI.d498.s0.e3" interaction="?"/></sentence><sentence id="DrugDDI.d498.s1" origId="s1" text="It is recommended that if CASODEX is started in patients already receiving coumarin anticoagulants, prothrombin times should be closely monitored and adjustment of the anticoagulant dose may be necessary."><entity id="DrugDDI.d498.s1.e0" origId="s1.p14" charOffset="26-33" type="drug" text="CASODEX"/><entity id="DrugDDI.d498.s1.e1" origId="s1.p19" charOffset="75-97" type="drug" text="coumarin anticoagulant"/><entity id="DrugDDI.d498.s1.e2" origId="s1.p27" charOffset="168-181" type="drug" text="anticoagulant"/><pair id="DrugDDI.d498.s1.p0" e1="DrugDDI.d498.s1.e0" e2="DrugDDI.d498.s1.e1" interaction="?"/><pair id="DrugDDI.d498.s1.p1" e1="DrugDDI.d498.s1.e0" e2="DrugDDI.d498.s1.e2" interaction="?"/><pair id="DrugDDI.d498.s1.p2" e1="DrugDDI.d498.s1.e1" e2="DrugDDI.d498.s1.e2" interaction="?"/></sentence></document>
