# Supplementary material for: Phar-LSTM: a pharmacological representation-based LSTM network for drug–drug interaction extraction
Source: PeerJ. 2023 Dec 14;11:e16606. doi: 10.7717/peerj.16606 (PMC10725669; doi:10.7717/peerj.16606)
Supplement: Supplemental Information 1 [file peerj-11-16606-s001.zip › Data_XmlFormat/Test2011/Bretylium_ddi.xml]

<?xml version="1.0" encoding="UTF-8"?>
<document id="DrugDDI.d398" origId="Bretylium"><sentence id="DrugDDI.d398.s0" origId="s0" text="Digitalis toxicity may be aggravated by the initial release of norepinephrine caused by Bretylium Tosylate Injection."><entity id="DrugDDI.d398.s0.e0" origId="s0.p5" charOffset="63-77" type="drug" text="norepinephrine"/><entity id="DrugDDI.d398.s0.e1" origId="s0.p7" charOffset="88-116" type="drug" text="Bretylium Tosylate Injection"/><pair id="DrugDDI.d398.s0.p0" e1="DrugDDI.d398.s0.e0" e2="DrugDDI.d398.s0.e1" interaction="?"/></sentence><sentence id="DrugDDI.d398.s1" origId="s1" text="The pressor effects of catecholamines such as dopamine or norepinephrine are enhanced by Bretylium Tosylate."><entity id="DrugDDI.d398.s1.e0" origId="s1.p8" charOffset="4-19" type="drug" text="pressor effects"/><entity id="DrugDDI.d398.s1.e1" origId="s1.p10" charOffset="46-54" type="drug" text="dopamine"/><entity id="DrugDDI.d398.s1.e2" origId="s1.p12" charOffset="58-72" type="drug" text="norepinephrine"/><entity id="DrugDDI.d398.s1.e3" origId="s1.p15" charOffset="89-107" type="drug" text="Bretylium Tosylate"/><pair id="DrugDDI.d398.s1.p0" e1="DrugDDI.d398.s1.e0" e2="DrugDDI.d398.s1.e1" interaction="?"/><pair id="DrugDDI.d398.s1.p1" e1="DrugDDI.d398.s1.e0" e2="DrugDDI.d398.s1.e2" interaction="?"/><pair id="DrugDDI.d398.s1.p2" e1="DrugDDI.d398.s1.e0" e2="DrugDDI.d398.s1.e3" interaction="?"/><pair id="DrugDDI.d398.s1.p3" e1="DrugDDI.d398.s1.e1" e2="DrugDDI.d398.s1.e2" interaction="?"/><pair id="DrugDDI.d398.s1.p4" e1="DrugDDI.d398.s1.e1" e2="DrugDDI.d398.s1.e3" interaction="?"/><pair id="DrugDDI.d398.s1.p5" e1="DrugDDI.d398.s1.e2" e2="DrugDDI.d398.s1.e3" interaction="?"/></sentence><sentence id="DrugDDI.d398.s2" origId="s2" text="When catecholamines are administered, dilute solutions should be used and blood pressure should be monitored closely."/><sentence id="DrugDDI.d398.s3" origId="s3" text="Although there is little published information on concomitant administration of lidocaine and Bretylium Tosylate, these drugs are often administered concurrently without any evidence of interactions resulting in adverse effects or diminished efficacy."><entity id="DrugDDI.d398.s3.e0" origId="s3.p36" charOffset="80-89" type="drug" text="lidocaine"/><entity id="DrugDDI.d398.s3.e1" origId="s3.p38" charOffset="94-112" type="drug" text="Bretylium Tosylate"/><entity id="DrugDDI.d398.s3.e2" origId="s3.p39" charOffset="120-125" type="drug" text="drugs"/><pair id="DrugDDI.d398.s3.p0" e1="DrugDDI.d398.s3.e0" e2="DrugDDI.d398.s3.e1" interaction="?"/><pair id="DrugDDI.d398.s3.p1" e1="DrugDDI.d398.s3.e0" e2="DrugDDI.d398.s3.e2" interaction="?"/><pair id="DrugDDI.d398.s3.p2" e1="DrugDDI.d398.s3.e1" e2="DrugDDI.d398.s3.e2" interaction="?"/></sentence></document>
