# Supplementary material for: Phar-LSTM: a pharmacological representation-based LSTM network for drug–drug interaction extraction
Source: PeerJ. 2023 Dec 14;11:e16606. doi: 10.7717/peerj.16606 (PMC10725669; doi:10.7717/peerj.16606)
Supplement: Supplemental Information 1 [file peerj-11-16606-s001.zip › Data_XmlFormat/Test2011/Budesonide_ddi.xml]

<?xml version="1.0" encoding="UTF-8"?>
<document id="DrugDDI.d316" origId="Budesonide"><sentence id="DrugDDI.d316.s0" origId="s0" text="Concomitant oral administration of ketoconazole (a known inhibitor of CYP3A4 activity in the liver and in the intestinal mucosa) caused an eight-fold increase of the systemic exposure to oral budesonide."><entity id="DrugDDI.d316.s0.e0" origId="s0.p1" charOffset="35-47" type="drug" text="ketoconazole"/><entity id="DrugDDI.d316.s0.e1" origId="s0.p4" charOffset="70-76" type="drug" text="CYP3A4"/><entity id="DrugDDI.d316.s0.e2" origId="s0.p5" charOffset="93-98" type="drug" text="liver"/><entity id="DrugDDI.d316.s0.e3" origId="s0.p12" charOffset="187-202" type="drug" text="oral budesonide"/><pair id="DrugDDI.d316.s0.p0" e1="DrugDDI.d316.s0.e0" e2="DrugDDI.d316.s0.e1" interaction="?"/><pair id="DrugDDI.d316.s0.p1" e1="DrugDDI.d316.s0.e0" e2="DrugDDI.d316.s0.e2" interaction="?"/><pair id="DrugDDI.d316.s0.p2" e1="DrugDDI.d316.s0.e0" e2="DrugDDI.d316.s0.e3" interaction="?"/><pair id="DrugDDI.d316.s0.p3" e1="DrugDDI.d316.s0.e1" e2="DrugDDI.d316.s0.e2" interaction="?"/><pair id="DrugDDI.d316.s0.p4" e1="DrugDDI.d316.s0.e1" e2="DrugDDI.d316.s0.e3" interaction="?"/><pair id="DrugDDI.d316.s0.p5" e1="DrugDDI.d316.s0.e2" e2="DrugDDI.d316.s0.e3" interaction="?"/></sentence><sentence id="DrugDDI.d316.s1" origId="s1" text="If treatment with inhibitors of CYP3A4 activity (such as ketoconazole, intraconazole, ritonavir, indinavir, saquinavir, erythromycin, etc.) is indicated, reduction of the budesonide dose should be considered."><entity id="DrugDDI.d316.s1.e0" origId="s1.p15" charOffset="32-38" type="drug" text="CYP3A4"/><entity id="DrugDDI.d316.s1.e1" origId="s1.p17" charOffset="57-69" type="drug" text="ketoconazole"/><entity id="DrugDDI.d316.s1.e2" origId="s1.p19" charOffset="86-95" type="drug" text="ritonavir"/><entity id="DrugDDI.d316.s1.e3" origId="s1.p20" charOffset="97-106" type="drug" text="indinavir"/><entity id="DrugDDI.d316.s1.e4" origId="s1.p21" charOffset="108-118" type="drug" text="saquinavir"/><entity id="DrugDDI.d316.s1.e5" origId="s1.p22" charOffset="120-132" type="drug" text="erythromycin"/><entity id="DrugDDI.d316.s1.e6" origId="s1.p29" charOffset="171-181" type="drug" text="budesonide"/><pair id="DrugDDI.d316.s1.p0" e1="DrugDDI.d316.s1.e0" e2="DrugDDI.d316.s1.e1" interaction="?"/><pair id="DrugDDI.d316.s1.p1" e1="DrugDDI.d316.s1.e0" e2="DrugDDI.d316.s1.e2" interaction="?"/><pair id="DrugDDI.d316.s1.p2" e1="DrugDDI.d316.s1.e0" e2="DrugDDI.d316.s1.e3" interaction="?"/><pair id="DrugDDI.d316.s1.p3" e1="DrugDDI.d316.s1.e0" e2="DrugDDI.d316.s1.e4" interaction="?"/><pair id="DrugDDI.d316.s1.p4" e1="DrugDDI.d316.s1.e0" e2="DrugDDI.d316.s1.e5" interaction="?"/><pair id="DrugDDI.d316.s1.p5" e1="DrugDDI.d316.s1.e0" e2="DrugDDI.d316.s1.e6" interaction="?"/><pair id="DrugDDI.d316.s1.p6" e1="DrugDDI.d316.s1.e1" e2="DrugDDI.d316.s1.e2" interaction="?"/><pair id="DrugDDI.d316.s1.p7" e1="DrugDDI.d316.s1.e1" e2="DrugDDI.d316.s1.e3" interaction="?"/><pair id="DrugDDI.d316.s1.p8" e1="DrugDDI.d316.s1.e1" e2="DrugDDI.d316.s1.e4" interaction="?"/><pair id="DrugDDI.d316.s1.p9" e1="DrugDDI.d316.s1.e1" e2="DrugDDI.d316.s1.e5" interaction="?"/><pair id="DrugDDI.d316.s1.p10" e1="DrugDDI.d316.s1.e1" e2="DrugDDI.d316.s1.e6" interaction="?"/><pair id="DrugDDI.d316.s1.p11" e1="DrugDDI.d316.s1.e2" e2="DrugDDI.d316.s1.e3" interaction="?"/><pair id="DrugDDI.d316.s1.p12" e1="DrugDDI.d316.s1.e2" e2="DrugDDI.d316.s1.e4" interaction="?"/><pair id="DrugDDI.d316.s1.p13" e1="DrugDDI.d316.s1.e2" e2="DrugDDI.d316.s1.e5" interaction="?"/><pair id="DrugDDI.d316.s1.p14" e1="DrugDDI.d316.s1.e2" e2="DrugDDI.d316.s1.e6" interaction="?"/><pair id="DrugDDI.d316.s1.p15" e1="DrugDDI.d316.s1.e3" e2="DrugDDI.d316.s1.e4" interaction="?"/><pair id="DrugDDI.d316.s1.p16" e1="DrugDDI.d316.s1.e3" e2="DrugDDI.d316.s1.e5" interaction="?"/><pair id="DrugDDI.d316.s1.p17" e1="DrugDDI.d316.s1.e3" e2="DrugDDI.d316.s1.e6" interaction="?"/><pair id="DrugDDI.d316.s1.p18" e1="DrugDDI.d316.s1.e4" e2="DrugDDI.d316.s1.e5" interaction="?"/><pair id="DrugDDI.d316.s1.p19" e1="DrugDDI.d316.s1.e4" e2="DrugDDI.d316.s1.e6" interaction="?"/><pair id="DrugDDI.d316.s1.p20" e1="DrugDDI.d316.s1.e5" e2="DrugDDI.d316.s1.e6" interaction="?"/></sentence><sentence id="DrugDDI.d316.s2" origId="s2" text="After extensive intake of grapefruit juice (which inhibits CYP3A4 activity predominantly in the intestinal mucosa), the systemic exposure for oral budesonide increased about two times."><entity id="DrugDDI.d316.s2.e0" origId="s2.p38" charOffset="59-65" type="drug" text="CYP3A4"/><entity id="DrugDDI.d316.s2.e1" origId="s2.p43" charOffset="142-157" type="drug" text="oral budesonide"/><pair id="DrugDDI.d316.s2.p0" e1="DrugDDI.d316.s2.e0" e2="DrugDDI.d316.s2.e1" interaction="?"/></sentence><sentence id="DrugDDI.d316.s3" origId="s3" text="As with other drugs primarily being metabolized through CYP3A4, ingestion of grapefruit or grapefruit juice should be avoided in connection with budesonide administration."><entity id="DrugDDI.d316.s3.e0" origId="s3.p47" charOffset="14-19" type="drug" text="drugs"/><entity id="DrugDDI.d316.s3.e1" origId="s3.p50" charOffset="56-62" type="drug" text="CYP3A4"/><entity id="DrugDDI.d316.s3.e2" origId="s3.p52" charOffset="77-87" type="drug" text="grapefruit"/><entity id="DrugDDI.d316.s3.e3" origId="s3.p59" charOffset="145-155" type="drug" text="budesonide"/><pair id="DrugDDI.d316.s3.p0" e1="DrugDDI.d316.s3.e0" e2="DrugDDI.d316.s3.e1" interaction="?"/><pair id="DrugDDI.d316.s3.p1" e1="DrugDDI.d316.s3.e0" e2="DrugDDI.d316.s3.e2" interaction="?"/><pair id="DrugDDI.d316.s3.p2" e1="DrugDDI.d316.s3.e0" e2="DrugDDI.d316.s3.e3" interaction="?"/><pair id="DrugDDI.d316.s3.p3" e1="DrugDDI.d316.s3.e1" e2="DrugDDI.d316.s3.e2" interaction="?"/><pair id="DrugDDI.d316.s3.p4" e1="DrugDDI.d316.s3.e1" e2="DrugDDI.d316.s3.e3" interaction="?"/><pair id="DrugDDI.d316.s3.p5" e1="DrugDDI.d316.s3.e2" e2="DrugDDI.d316.s3.e3" interaction="?"/></sentence></document>
