# Supplementary material for: Phar-LSTM: a pharmacological representation-based LSTM network for drug–drug interaction extraction
Source: PeerJ. 2023 Dec 14;11:e16606. doi: 10.7717/peerj.16606 (PMC10725669; doi:10.7717/peerj.16606)
Supplement: Supplemental Information 1 [file peerj-11-16606-s001.zip › Data_XmlFormat/Test2011/Butalbital_ddi.xml]

<?xml version="1.0" encoding="UTF-8"?>
<document id="DrugDDI.d223" origId="Butalbital"><sentence id="DrugDDI.d223.s0" origId="s0" text="The CNS effects of butalbital may be enhanced by monoamine oxidase (MAO) inhibitors."><entity id="DrugDDI.d223.s0.e0" origId="s0.p1" charOffset="19-29" type="drug" text="butalbital"/><entity id="DrugDDI.d223.s0.e1" origId="s0.p5" charOffset="49-66" type="drug" text="monoamine oxidase"/><pair id="DrugDDI.d223.s0.p0" e1="DrugDDI.d223.s0.e0" e2="DrugDDI.d223.s0.e1" interaction="?"/></sentence><sentence id="DrugDDI.d223.s1" origId="s1" text="Butalbital, acetaminophen and caffeine may enhance the effects of: other narcotic analgesics, alcohol, general anesthetics, tranquilizers such as chlordiazepoxide, sedative-hypnotics, or other CNS depressants, causing increased CNS depression."><entity id="DrugDDI.d223.s1.e0" origId="s1.p10" charOffset="0-10" type="drug" text="Butalbital"/><entity id="DrugDDI.d223.s1.e1" origId="s1.p12" charOffset="30-38" type="drug" text="caffeine"/><entity id="DrugDDI.d223.s1.e2" origId="s1.p18" charOffset="67-91" type="drug" text="other narcotic analgesic"/><entity id="DrugDDI.d223.s1.e3" origId="s1.p19" charOffset="94-101" type="drug" text="alcohol"/><entity id="DrugDDI.d223.s1.e4" origId="s1.p20" charOffset="103-122" type="drug" text="general anesthetics"/><entity id="DrugDDI.d223.s1.e5" origId="s1.p21" charOffset="124-137" type="drug" text="tranquilizers"/><entity id="DrugDDI.d223.s1.e6" origId="s1.p22" charOffset="146-162" type="drug" text="chlordiazepoxide"/><entity id="DrugDDI.d223.s1.e7" origId="s1.p23" charOffset="164-182" type="drug" text="sedative-hypnotics"/><entity id="DrugDDI.d223.s1.e8" origId="s1.p25" charOffset="193-208" type="drug" text="CNS depressants"/><pair id="DrugDDI.d223.s1.p0" e1="DrugDDI.d223.s1.e0" e2="DrugDDI.d223.s1.e1" interaction="?"/><pair id="DrugDDI.d223.s1.p1" e1="DrugDDI.d223.s1.e0" e2="DrugDDI.d223.s1.e2" interaction="?"/><pair id="DrugDDI.d223.s1.p2" e1="DrugDDI.d223.s1.e0" e2="DrugDDI.d223.s1.e3" interaction="?"/><pair id="DrugDDI.d223.s1.p3" e1="DrugDDI.d223.s1.e0" e2="DrugDDI.d223.s1.e4" interaction="?"/><pair id="DrugDDI.d223.s1.p4" e1="DrugDDI.d223.s1.e0" e2="DrugDDI.d223.s1.e5" interaction="?"/><pair id="DrugDDI.d223.s1.p5" e1="DrugDDI.d223.s1.e0" e2="DrugDDI.d223.s1.e6" interaction="?"/><pair id="DrugDDI.d223.s1.p6" e1="DrugDDI.d223.s1.e0" e2="DrugDDI.d223.s1.e7" interaction="?"/><pair id="DrugDDI.d223.s1.p7" e1="DrugDDI.d223.s1.e0" e2="DrugDDI.d223.s1.e8" interaction="?"/><pair id="DrugDDI.d223.s1.p8" e1="DrugDDI.d223.s1.e1" e2="DrugDDI.d223.s1.e2" interaction="?"/><pair id="DrugDDI.d223.s1.p9" e1="DrugDDI.d223.s1.e1" e2="DrugDDI.d223.s1.e3" interaction="?"/><pair id="DrugDDI.d223.s1.p10" e1="DrugDDI.d223.s1.e1" e2="DrugDDI.d223.s1.e4" interaction="?"/><pair id="DrugDDI.d223.s1.p11" e1="DrugDDI.d223.s1.e1" e2="DrugDDI.d223.s1.e5" interaction="?"/><pair id="DrugDDI.d223.s1.p12" e1="DrugDDI.d223.s1.e1" e2="DrugDDI.d223.s1.e6" interaction="?"/><pair id="DrugDDI.d223.s1.p13" e1="DrugDDI.d223.s1.e1" e2="DrugDDI.d223.s1.e7" interaction="?"/><pair id="DrugDDI.d223.s1.p14" e1="DrugDDI.d223.s1.e1" e2="DrugDDI.d223.s1.e8" interaction="?"/><pair id="DrugDDI.d223.s1.p15" e1="DrugDDI.d223.s1.e2" e2="DrugDDI.d223.s1.e3" interaction="?"/><pair id="DrugDDI.d223.s1.p16" e1="DrugDDI.d223.s1.e2" e2="DrugDDI.d223.s1.e4" interaction="?"/><pair id="DrugDDI.d223.s1.p17" e1="DrugDDI.d223.s1.e2" e2="DrugDDI.d223.s1.e5" interaction="?"/><pair id="DrugDDI.d223.s1.p18" e1="DrugDDI.d223.s1.e2" e2="DrugDDI.d223.s1.e6" interaction="?"/><pair id="DrugDDI.d223.s1.p19" e1="DrugDDI.d223.s1.e2" e2="DrugDDI.d223.s1.e7" interaction="?"/><pair id="DrugDDI.d223.s1.p20" e1="DrugDDI.d223.s1.e2" e2="DrugDDI.d223.s1.e8" interaction="?"/><pair id="DrugDDI.d223.s1.p21" e1="DrugDDI.d223.s1.e3" e2="DrugDDI.d223.s1.e4" interaction="?"/><pair id="DrugDDI.d223.s1.p22" e1="DrugDDI.d223.s1.e3" e2="DrugDDI.d223.s1.e5" interaction="?"/><pair id="DrugDDI.d223.s1.p23" e1="DrugDDI.d223.s1.e3" e2="DrugDDI.d223.s1.e6" interaction="?"/><pair id="DrugDDI.d223.s1.p24" e1="DrugDDI.d223.s1.e3" e2="DrugDDI.d223.s1.e7" interaction="?"/><pair id="DrugDDI.d223.s1.p25" e1="DrugDDI.d223.s1.e3" e2="DrugDDI.d223.s1.e8" interaction="?"/><pair id="DrugDDI.d223.s1.p26" e1="DrugDDI.d223.s1.e4" e2="DrugDDI.d223.s1.e5" interaction="?"/><pair id="DrugDDI.d223.s1.p27" e1="DrugDDI.d223.s1.e4" e2="DrugDDI.d223.s1.e6" interaction="?"/><pair id="DrugDDI.d223.s1.p28" e1="DrugDDI.d223.s1.e4" e2="DrugDDI.d223.s1.e7" interaction="?"/><pair id="DrugDDI.d223.s1.p29" e1="DrugDDI.d223.s1.e4" e2="DrugDDI.d223.s1.e8" interaction="?"/><pair id="DrugDDI.d223.s1.p30" e1="DrugDDI.d223.s1.e5" e2="DrugDDI.d223.s1.e6" interaction="?"/><pair id="DrugDDI.d223.s1.p31" e1="DrugDDI.d223.s1.e5" e2="DrugDDI.d223.s1.e7" interaction="?"/><pair id="DrugDDI.d223.s1.p32" e1="DrugDDI.d223.s1.e5" e2="DrugDDI.d223.s1.e8" interaction="?"/><pair id="DrugDDI.d223.s1.p33" e1="DrugDDI.d223.s1.e6" e2="DrugDDI.d223.s1.e7" interaction="?"/><pair id="DrugDDI.d223.s1.p34" e1="DrugDDI.d223.s1.e6" e2="DrugDDI.d223.s1.e8" interaction="?"/><pair id="DrugDDI.d223.s1.p35" e1="DrugDDI.d223.s1.e7" e2="DrugDDI.d223.s1.e8" interaction="?"/></sentence><sentence id="DrugDDI.d223.s2" origId="s2" text="Drug/Laboratory Test Interactions Acetaminophen may produce false-positive test results for urinary 5-hydroxyindoleacetic acid."><entity id="DrugDDI.d223.s2.e0" origId="s2.p28" charOffset="0-4" type="drug" text="Drug"/><entity id="DrugDDI.d223.s2.e1" origId="s2.p29" charOffset="34-47" type="drug" text="Acetaminophen"/><entity id="DrugDDI.d223.s2.e2" origId="s2.p34" charOffset="92-127" type="drug" text="urinary 5-hydroxyindoleacetic acid"/><pair id="DrugDDI.d223.s2.p0" e1="DrugDDI.d223.s2.e0" e2="DrugDDI.d223.s2.e1" interaction="?"/><pair id="DrugDDI.d223.s2.p1" e1="DrugDDI.d223.s2.e0" e2="DrugDDI.d223.s2.e2" interaction="?"/><pair id="DrugDDI.d223.s2.p2" e1="DrugDDI.d223.s2.e1" e2="DrugDDI.d223.s2.e2" interaction="?"/></sentence></document>
