# Supplementary material for: Phar-LSTM: a pharmacological representation-based LSTM network for drug–drug interaction extraction
Source: PeerJ. 2023 Dec 14;11:e16606. doi: 10.7717/peerj.16606 (PMC10725669; doi:10.7717/peerj.16606)
Supplement: Supplemental Information 1 [file peerj-11-16606-s001.zip › Data_XmlFormat/Test2011/Carbimazole_ddi.xml]

<?xml version="1.0" encoding="UTF-8"?>
<document id="DrugDDI.d156" origId="Carbimazole"><sentence id="DrugDDI.d156.s0" origId="s0" text="Iodine or iodine excess may decrease the effect of Carbimazole, and an iodine deficiency can increase the effect of Carbimazole."><entity id="DrugDDI.d156.s0.e0" origId="s0.p0" charOffset="0-6" type="drug" text="Iodine"/><entity id="DrugDDI.d156.s0.e1" origId="s0.p2" charOffset="10-16" type="drug" text="iodine"/><entity id="DrugDDI.d156.s0.e2" origId="s0.p6" charOffset="51-62" type="drug" text="Carbimazole"/><entity id="DrugDDI.d156.s0.e3" origId="s0.p12" charOffset="116-127" type="drug" text="Carbimazole"/><pair id="DrugDDI.d156.s0.p0" e1="DrugDDI.d156.s0.e0" e2="DrugDDI.d156.s0.e1" interaction="?"/><pair id="DrugDDI.d156.s0.p1" e1="DrugDDI.d156.s0.e0" e2="DrugDDI.d156.s0.e2" interaction="?"/><pair id="DrugDDI.d156.s0.p2" e1="DrugDDI.d156.s0.e0" e2="DrugDDI.d156.s0.e3" interaction="?"/><pair id="DrugDDI.d156.s0.p3" e1="DrugDDI.d156.s0.e1" e2="DrugDDI.d156.s0.e2" interaction="?"/><pair id="DrugDDI.d156.s0.p4" e1="DrugDDI.d156.s0.e1" e2="DrugDDI.d156.s0.e3" interaction="?"/><pair id="DrugDDI.d156.s0.p5" e1="DrugDDI.d156.s0.e2" e2="DrugDDI.d156.s0.e3" interaction="?"/></sentence><sentence id="DrugDDI.d156.s1" origId="s1" text="Serum concentration of digoxin and digitoxin may increase when patients take antithyroid agents."><entity id="DrugDDI.d156.s1.e0" origId="s1.p14" charOffset="23-30" type="drug" text="digoxin"/><entity id="DrugDDI.d156.s1.e1" origId="s1.p16" charOffset="35-44" type="drug" text="digitoxin"/><entity id="DrugDDI.d156.s1.e2" origId="s1.p22" charOffset="77-95" type="drug" text="antithyroid agents"/><pair id="DrugDDI.d156.s1.p0" e1="DrugDDI.d156.s1.e0" e2="DrugDDI.d156.s1.e1" interaction="?"/><pair id="DrugDDI.d156.s1.p1" e1="DrugDDI.d156.s1.e0" e2="DrugDDI.d156.s1.e2" interaction="?"/><pair id="DrugDDI.d156.s1.p2" e1="DrugDDI.d156.s1.e1" e2="DrugDDI.d156.s1.e2" interaction="?"/></sentence><sentence id="DrugDDI.d156.s2" origId="s2" text="A decrease of the dosage may be necessary when patient becomes euthyroid."/><sentence id="DrugDDI.d156.s3" origId="s3" text="Antithyroid agents may decrease thyroidal uptake of sodium iodide I131, a rebound in uptake may occur up to 5 days after sudden withdrawal of Carbimazole."><entity id="DrugDDI.d156.s3.e0" origId="s3.p32" charOffset="0-18" type="drug" text="Antithyroid agents"/><entity id="DrugDDI.d156.s3.e1" origId="s3.p35" charOffset="32-39" type="drug" text="thyroid"/><entity id="DrugDDI.d156.s3.e2" origId="s3.p36" charOffset="52-70" type="drug" text="sodium iodide I131"/><entity id="DrugDDI.d156.s3.e3" origId="s3.p43" charOffset="142-153" type="drug" text="Carbimazole"/><pair id="DrugDDI.d156.s3.p0" e1="DrugDDI.d156.s3.e0" e2="DrugDDI.d156.s3.e1" interaction="?"/><pair id="DrugDDI.d156.s3.p1" e1="DrugDDI.d156.s3.e0" e2="DrugDDI.d156.s3.e2" interaction="?"/><pair id="DrugDDI.d156.s3.p2" e1="DrugDDI.d156.s3.e0" e2="DrugDDI.d156.s3.e3" interaction="?"/><pair id="DrugDDI.d156.s3.p3" e1="DrugDDI.d156.s3.e1" e2="DrugDDI.d156.s3.e2" interaction="?"/><pair id="DrugDDI.d156.s3.p4" e1="DrugDDI.d156.s3.e1" e2="DrugDDI.d156.s3.e3" interaction="?"/><pair id="DrugDDI.d156.s3.p5" e1="DrugDDI.d156.s3.e2" e2="DrugDDI.d156.s3.e3" interaction="?"/></sentence><sentence id="DrugDDI.d156.s4" origId="s4" text="Patients response to oral anticoagulants may be affected by his/her thyroid and metabolic status."><entity id="DrugDDI.d156.s4.e0" origId="s4.p47" charOffset="21-40" type="drug" text="oral anticoagulants"/><entity id="DrugDDI.d156.s4.e1" origId="s4.p53" charOffset="68-75" type="drug" text="thyroid"/><pair id="DrugDDI.d156.s4.p0" e1="DrugDDI.d156.s4.e0" e2="DrugDDI.d156.s4.e1" interaction="?"/></sentence><sentence id="DrugDDI.d156.s5" origId="s5" text="An evaluation of prothrombin time and an adjustment of anticoagulant dosage are recommended"><entity id="DrugDDI.d156.s5.e0" origId="s5.p60" charOffset="55-68" type="drug" text="anticoagulant"/></sentence></document>
