# Supplementary material for: Phar-LSTM: a pharmacological representation-based LSTM network for drug–drug interaction extraction
Source: PeerJ. 2023 Dec 14;11:e16606. doi: 10.7717/peerj.16606 (PMC10725669; doi:10.7717/peerj.16606)
Supplement: Supplemental Information 1 [file peerj-11-16606-s001.zip › Data_XmlFormat/Test2011/Caspofungin_ddi.xml]

<?xml version="1.0" encoding="UTF-8"?>
<document id="DrugDDI.d59" origId="Caspofungin"><sentence id="DrugDDI.d59.s0" origId="s0" text="Studies in vitro show that caspofungin acetate is not an inhibitor of any enzyme in the cytochrome P450 (CYP) system."><entity id="DrugDDI.d59.s0.e0" origId="s0.p3" charOffset="27-46" type="drug" text="caspofungin acetate"/><entity id="DrugDDI.d59.s0.e1" origId="s0.p7" charOffset="88-103" type="drug" text="cytochrome P450"/><entity id="DrugDDI.d59.s0.e2" origId="s0.p9" charOffset="105-108" type="drug" text="CYP"/><pair id="DrugDDI.d59.s0.p0" e1="DrugDDI.d59.s0.e0" e2="DrugDDI.d59.s0.e1" interaction="?"/><pair id="DrugDDI.d59.s0.p1" e1="DrugDDI.d59.s0.e0" e2="DrugDDI.d59.s0.e2" interaction="?"/><pair id="DrugDDI.d59.s0.p2" e1="DrugDDI.d59.s0.e1" e2="DrugDDI.d59.s0.e2" interaction="?"/></sentence><sentence id="DrugDDI.d59.s1" origId="s1" text="In clinical studies, caspofungin did not induce the CYP3A4 metabolism of other drugs."><entity id="DrugDDI.d59.s1.e0" origId="s1.p13" charOffset="21-32" type="drug" text="caspofungin"/><entity id="DrugDDI.d59.s1.e1" origId="s1.p17" charOffset="52-58" type="drug" text="CYP3A4"/><entity id="DrugDDI.d59.s1.e2" origId="s1.p18" charOffset="79-84" type="drug" text="drugs"/><pair id="DrugDDI.d59.s1.p0" e1="DrugDDI.d59.s1.e0" e2="DrugDDI.d59.s1.e1" interaction="?"/><pair id="DrugDDI.d59.s1.p1" e1="DrugDDI.d59.s1.e0" e2="DrugDDI.d59.s1.e2" interaction="?"/><pair id="DrugDDI.d59.s1.p2" e1="DrugDDI.d59.s1.e1" e2="DrugDDI.d59.s1.e2" interaction="?"/></sentence><sentence id="DrugDDI.d59.s2" origId="s2" text="Caspofungin is not a substrate for P-glycoprotein and is a poor substrate for cytochrome P450 enzymes."><entity id="DrugDDI.d59.s2.e0" origId="s2.p19" charOffset="0-11" type="drug" text="Caspofungin"/><entity id="DrugDDI.d59.s2.e1" origId="s2.p22" charOffset="37-49" type="drug" text="glycoprotein"/><entity id="DrugDDI.d59.s2.e2" origId="s2.p26" charOffset="78-93" type="drug" text="cytochrome P450"/><pair id="DrugDDI.d59.s2.p0" e1="DrugDDI.d59.s2.e0" e2="DrugDDI.d59.s2.e1" interaction="?"/><pair id="DrugDDI.d59.s2.p1" e1="DrugDDI.d59.s2.e0" e2="DrugDDI.d59.s2.e2" interaction="?"/><pair id="DrugDDI.d59.s2.p2" e1="DrugDDI.d59.s2.e1" e2="DrugDDI.d59.s2.e2" interaction="?"/></sentence><sentence id="DrugDDI.d59.s3" origId="s3" text="Clinical studies in healthy volunteers show that the pharmacokinetics of CANCIDAS are not altered by itraconazole, amphotericin B, mycophenolate, nelfinavir, or tacrolimus."><entity id="DrugDDI.d59.s3.e0" origId="s3.p31" charOffset="73-81" type="drug" text="CANCIDAS"/><entity id="DrugDDI.d59.s3.e1" origId="s3.p35" charOffset="101-113" type="drug" text="itraconazole"/><entity id="DrugDDI.d59.s3.e2" origId="s3.p36" charOffset="115-129" type="drug" text="amphotericin B"/><entity id="DrugDDI.d59.s3.e3" origId="s3.p37" charOffset="131-144" type="drug" text="mycophenolate"/><entity id="DrugDDI.d59.s3.e4" origId="s3.p38" charOffset="146-156" type="drug" text="nelfinavir"/><entity id="DrugDDI.d59.s3.e5" origId="s3.p40" charOffset="161-171" type="drug" text="tacrolimus"/><pair id="DrugDDI.d59.s3.p0" e1="DrugDDI.d59.s3.e0" e2="DrugDDI.d59.s3.e1" interaction="?"/><pair id="DrugDDI.d59.s3.p1" e1="DrugDDI.d59.s3.e0" e2="DrugDDI.d59.s3.e2" interaction="?"/><pair id="DrugDDI.d59.s3.p2" e1="DrugDDI.d59.s3.e0" e2="DrugDDI.d59.s3.e3" interaction="?"/><pair id="DrugDDI.d59.s3.p3" e1="DrugDDI.d59.s3.e0" e2="DrugDDI.d59.s3.e4" interaction="?"/><pair id="DrugDDI.d59.s3.p4" e1="DrugDDI.d59.s3.e0" e2="DrugDDI.d59.s3.e5" interaction="?"/><pair id="DrugDDI.d59.s3.p5" e1="DrugDDI.d59.s3.e1" e2="DrugDDI.d59.s3.e2" interaction="?"/><pair id="DrugDDI.d59.s3.p6" e1="DrugDDI.d59.s3.e1" e2="DrugDDI.d59.s3.e3" interaction="?"/><pair id="DrugDDI.d59.s3.p7" e1="DrugDDI.d59.s3.e1" e2="DrugDDI.d59.s3.e4" interaction="?"/><pair id="DrugDDI.d59.s3.p8" e1="DrugDDI.d59.s3.e1" e2="DrugDDI.d59.s3.e5" interaction="?"/><pair id="DrugDDI.d59.s3.p9" e1="DrugDDI.d59.s3.e2" e2="DrugDDI.d59.s3.e3" interaction="?"/><pair id="DrugDDI.d59.s3.p10" e1="DrugDDI.d59.s3.e2" e2="DrugDDI.d59.s3.e4" interaction="?"/><pair id="DrugDDI.d59.s3.p11" e1="DrugDDI.d59.s3.e2" e2="DrugDDI.d59.s3.e5" interaction="?"/><pair id="DrugDDI.d59.s3.p12" e1="DrugDDI.d59.s3.e3" e2="DrugDDI.d59.s3.e4" interaction="?"/><pair id="DrugDDI.d59.s3.p13" e1="DrugDDI.d59.s3.e3" e2="DrugDDI.d59.s3.e5" interaction="?"/><pair id="DrugDDI.d59.s3.p14" e1="DrugDDI.d59.s3.e4" e2="DrugDDI.d59.s3.e5" interaction="?"/></sentence><sentence id="DrugDDI.d59.s4" origId="s4" text="CANCIDAS has no effect on the pharmacokinetics of itraconazole, amphotericin B, or the active metabolite of mycophenolate."><entity id="DrugDDI.d59.s4.e0" origId="s4.p41" charOffset="0-8" type="drug" text="CANCIDAS"/><entity id="DrugDDI.d59.s4.e1" origId="s4.p45" charOffset="50-62" type="drug" text="itraconazole"/><entity id="DrugDDI.d59.s4.e2" origId="s4.p46" charOffset="64-78" type="drug" text="amphotericin B"/><entity id="DrugDDI.d59.s4.e3" origId="s4.p48" charOffset="87-104" type="drug" text="active metabolite"/><entity id="DrugDDI.d59.s4.e4" origId="s4.p49" charOffset="108-121" type="drug" text="mycophenolate"/><pair id="DrugDDI.d59.s4.p0" e1="DrugDDI.d59.s4.e0" e2="DrugDDI.d59.s4.e1" interaction="?"/><pair id="DrugDDI.d59.s4.p1" e1="DrugDDI.d59.s4.e0" e2="DrugDDI.d59.s4.e2" interaction="?"/><pair id="DrugDDI.d59.s4.p2" e1="DrugDDI.d59.s4.e0" e2="DrugDDI.d59.s4.e3" interaction="?"/><pair id="DrugDDI.d59.s4.p3" e1="DrugDDI.d59.s4.e0" e2="DrugDDI.d59.s4.e4" interaction="?"/><pair id="DrugDDI.d59.s4.p4" e1="DrugDDI.d59.s4.e1" e2="DrugDDI.d59.s4.e2" interaction="?"/><pair id="DrugDDI.d59.s4.p5" e1="DrugDDI.d59.s4.e1" e2="DrugDDI.d59.s4.e3" interaction="?"/><pair id="DrugDDI.d59.s4.p6" e1="DrugDDI.d59.s4.e1" e2="DrugDDI.d59.s4.e4" interaction="?"/><pair id="DrugDDI.d59.s4.p7" e1="DrugDDI.d59.s4.e2" e2="DrugDDI.d59.s4.e3" interaction="?"/><pair id="DrugDDI.d59.s4.p8" e1="DrugDDI.d59.s4.e2" e2="DrugDDI.d59.s4.e4" interaction="?"/><pair id="DrugDDI.d59.s4.p9" e1="DrugDDI.d59.s4.e3" e2="DrugDDI.d59.s4.e4" interaction="?"/></sentence><sentence id="DrugDDI.d59.s5" origId="s5" text="CANCIDAS reduced the blood AUC0-12 of tacrolimus (FK-506, Prograf span class= c4 ?3) by approximately 20%, peak blood concentration (Cmax) by 16%, and 12-hour blood concentration (C12hr) by 26% in healthy subjects when tacrolimus (2 doses of 0.1 mg/kg 12 hours apart) was administered on the 10th day of CANCIDAS 70 mg daily, as compared to results from a control period in which tacrolimus was administered alone."><entity id="DrugDDI.d59.s5.e0" origId="s5.p50" charOffset="0-8" type="drug" text="CANCIDAS"/><entity id="DrugDDI.d59.s5.e1" origId="s5.p53" charOffset="38-48" type="drug" text="tacrolimus"/><entity id="DrugDDI.d59.s5.e2" origId="s5.p55" charOffset="50-56" type="drug" text="FK-506"/><entity id="DrugDDI.d59.s5.e3" origId="s5.p56" charOffset="78-80" type="drug" text="c4"/><entity id="DrugDDI.d59.s5.e4" origId="s5.p72" charOffset="219-229" type="drug" text="tacrolimus"/><entity id="DrugDDI.d59.s5.e5" origId="s5.p81" charOffset="304-312" type="drug" text="CANCIDAS"/><entity id="DrugDDI.d59.s5.e6" origId="s5.p86" charOffset="380-390" type="drug" text="tacrolimus"/><pair id="DrugDDI.d59.s5.p0" e1="DrugDDI.d59.s5.e0" e2="DrugDDI.d59.s5.e1" interaction="?"/><pair id="DrugDDI.d59.s5.p1" e1="DrugDDI.d59.s5.e0" e2="DrugDDI.d59.s5.e2" interaction="?"/><pair id="DrugDDI.d59.s5.p2" e1="DrugDDI.d59.s5.e0" e2="DrugDDI.d59.s5.e3" interaction="?"/><pair id="DrugDDI.d59.s5.p3" e1="DrugDDI.d59.s5.e0" e2="DrugDDI.d59.s5.e4" interaction="?"/><pair id="DrugDDI.d59.s5.p4" e1="DrugDDI.d59.s5.e0" e2="DrugDDI.d59.s5.e5" interaction="?"/><pair id="DrugDDI.d59.s5.p5" e1="DrugDDI.d59.s5.e0" e2="DrugDDI.d59.s5.e6" interaction="?"/><pair id="DrugDDI.d59.s5.p6" e1="DrugDDI.d59.s5.e1" e2="DrugDDI.d59.s5.e2" interaction="?"/><pair id="DrugDDI.d59.s5.p7" e1="DrugDDI.d59.s5.e1" e2="DrugDDI.d59.s5.e3" interaction="?"/><pair id="DrugDDI.d59.s5.p8" e1="DrugDDI.d59.s5.e1" e2="DrugDDI.d59.s5.e4" interaction="?"/><pair id="DrugDDI.d59.s5.p9" e1="DrugDDI.d59.s5.e1" e2="DrugDDI.d59.s5.e5" interaction="?"/><pair id="DrugDDI.d59.s5.p10" e1="DrugDDI.d59.s5.e1" e2="DrugDDI.d59.s5.e6" interaction="?"/><pair id="DrugDDI.d59.s5.p11" e1="DrugDDI.d59.s5.e2" e2="DrugDDI.d59.s5.e3" interaction="?"/><pair id="DrugDDI.d59.s5.p12" e1="DrugDDI.d59.s5.e2" e2="DrugDDI.d59.s5.e4" interaction="?"/><pair id="DrugDDI.d59.s5.p13" e1="DrugDDI.d59.s5.e2" e2="DrugDDI.d59.s5.e5" interaction="?"/><pair id="DrugDDI.d59.s5.p14" e1="DrugDDI.d59.s5.e2" e2="DrugDDI.d59.s5.e6" interaction="?"/><pair id="DrugDDI.d59.s5.p15" e1="DrugDDI.d59.s5.e3" e2="DrugDDI.d59.s5.e4" interaction="?"/><pair id="DrugDDI.d59.s5.p16" e1="DrugDDI.d59.s5.e3" e2="DrugDDI.d59.s5.e5" interaction="?"/><pair id="DrugDDI.d59.s5.p17" e1="DrugDDI.d59.s5.e3" e2="DrugDDI.d59.s5.e6" interaction="?"/><pair id="DrugDDI.d59.s5.p18" e1="DrugDDI.d59.s5.e4" e2="DrugDDI.d59.s5.e5" interaction="?"/><pair id="DrugDDI.d59.s5.p19" e1="DrugDDI.d59.s5.e4" e2="DrugDDI.d59.s5.e6" interaction="?"/><pair id="DrugDDI.d59.s5.p20" e1="DrugDDI.d59.s5.e5" e2="DrugDDI.d59.s5.e6" interaction="?"/></sentence><sentence id="DrugDDI.d59.s6" origId="s6" text="For patients receiving both therapies, standard monitoring of tacrolimus blood concentrations and appropriate tacrolimus dosage adjustments are recommended."><entity id="DrugDDI.d59.s6.e0" origId="s6.p95" charOffset="62-72" type="drug" text="tacrolimus"/><entity id="DrugDDI.d59.s6.e1" origId="s6.p97" charOffset="110-120" type="drug" text="tacrolimus"/><pair id="DrugDDI.d59.s6.p0" e1="DrugDDI.d59.s6.e0" e2="DrugDDI.d59.s6.e1" interaction="?"/></sentence><sentence id="DrugDDI.d59.s7" origId="s7" text="In two clinical studies, cyclosporine (one 4 mg/kg dose or two 3 mg/kg doses) increased the AUC of caspofungin by approximately 35%."><entity id="DrugDDI.d59.s7.e0" origId="s7.p101" charOffset="25-37" type="drug" text="cyclosporine"/><entity id="DrugDDI.d59.s7.e1" origId="s7.p111" charOffset="99-110" type="drug" text="caspofungin"/><pair id="DrugDDI.d59.s7.p0" e1="DrugDDI.d59.s7.e0" e2="DrugDDI.d59.s7.e1" interaction="?"/></sentence><sentence id="DrugDDI.d59.s8" origId="s8" text="CANCIDAS did not increase the plasma levels of cyclosporine."><entity id="DrugDDI.d59.s8.e0" origId="s8.p113" charOffset="0-8" type="drug" text="CANCIDAS"/><entity id="DrugDDI.d59.s8.e1" origId="s8.p118" charOffset="47-59" type="drug" text="cyclosporine"/><pair id="DrugDDI.d59.s8.p0" e1="DrugDDI.d59.s8.e0" e2="DrugDDI.d59.s8.e1" interaction="?"/></sentence><sentence id="DrugDDI.d59.s9" origId="s9" text="There were transient increases in liver ALT and AST when CANCIDAS and cyclosporine were co-administered."><entity id="DrugDDI.d59.s9.e0" origId="s9.p122" charOffset="34-39" type="drug" text="liver"/><entity id="DrugDDI.d59.s9.e1" origId="s9.p124" charOffset="48-51" type="drug" text="AST"/><entity id="DrugDDI.d59.s9.e2" origId="s9.p126" charOffset="57-65" type="drug" text="CANCIDAS"/><entity id="DrugDDI.d59.s9.e3" origId="s9.p128" charOffset="70-82" type="drug" text="cyclosporine"/><pair id="DrugDDI.d59.s9.p0" e1="DrugDDI.d59.s9.e0" e2="DrugDDI.d59.s9.e1" interaction="?"/><pair id="DrugDDI.d59.s9.p1" e1="DrugDDI.d59.s9.e0" e2="DrugDDI.d59.s9.e2" interaction="?"/><pair id="DrugDDI.d59.s9.p2" e1="DrugDDI.d59.s9.e0" e2="DrugDDI.d59.s9.e3" interaction="?"/><pair id="DrugDDI.d59.s9.p3" e1="DrugDDI.d59.s9.e1" e2="DrugDDI.d59.s9.e2" interaction="?"/><pair id="DrugDDI.d59.s9.p4" e1="DrugDDI.d59.s9.e1" e2="DrugDDI.d59.s9.e3" interaction="?"/><pair id="DrugDDI.d59.s9.p5" e1="DrugDDI.d59.s9.e2" e2="DrugDDI.d59.s9.e3" interaction="?"/></sentence><sentence id="DrugDDI.d59.s10" origId="s10" text="A drug-drug interaction study with rifampin in healthy volunteers has shown a 30% decrease in caspofungin trough concentrations."><entity id="DrugDDI.d59.s10.e0" origId="s10.p132" charOffset="35-43" type="drug" text="rifampin"/><entity id="DrugDDI.d59.s10.e1" origId="s10.p137" charOffset="94-105" type="drug" text="caspofungin"/><pair id="DrugDDI.d59.s10.p0" e1="DrugDDI.d59.s10.e0" e2="DrugDDI.d59.s10.e1" interaction="?"/></sentence><sentence id="DrugDDI.d59.s11" origId="s11" text="Patients on rifampin should receive 70 mg of CANCIDAS daily."><entity id="DrugDDI.d59.s11.e0" origId="s11.p139" charOffset="12-20" type="drug" text="rifampin"/><entity id="DrugDDI.d59.s11.e1" origId="s11.p143" charOffset="45-53" type="drug" text="CANCIDAS"/><pair id="DrugDDI.d59.s11.p0" e1="DrugDDI.d59.s11.e0" e2="DrugDDI.d59.s11.e1" interaction="?"/></sentence><sentence id="DrugDDI.d59.s12" origId="s12" text="In addition, results from regression analyses of patient pharmacokinetic data suggest that co-administration of other inducers of drug clearance (efavirenz, nevirapine, phenytoin, dexamethasone, or carbamazepine) with CANCIDAS may result in clinically meaningful reductions in caspofungin concentrations."><entity id="DrugDDI.d59.s12.e0" origId="s12.p154" charOffset="146-155" type="drug" text="efavirenz"/><entity id="DrugDDI.d59.s12.e1" origId="s12.p155" charOffset="157-167" type="drug" text="nevirapine"/><entity id="DrugDDI.d59.s12.e2" origId="s12.p156" charOffset="169-178" type="drug" text="phenytoin"/><entity id="DrugDDI.d59.s12.e3" origId="s12.p157" charOffset="180-193" type="drug" text="dexamethasone"/><entity id="DrugDDI.d59.s12.e4" origId="s12.p159" charOffset="198-211" type="drug" text="carbamazepine"/><entity id="DrugDDI.d59.s12.e5" origId="s12.p161" charOffset="218-226" type="drug" text="CANCIDAS"/><entity id="DrugDDI.d59.s12.e6" origId="s12.p165" charOffset="277-288" type="drug" text="caspofungin"/><pair id="DrugDDI.d59.s12.p0" e1="DrugDDI.d59.s12.e0" e2="DrugDDI.d59.s12.e1" interaction="?"/><pair id="DrugDDI.d59.s12.p1" e1="DrugDDI.d59.s12.e0" e2="DrugDDI.d59.s12.e2" interaction="?"/><pair id="DrugDDI.d59.s12.p2" e1="DrugDDI.d59.s12.e0" e2="DrugDDI.d59.s12.e3" interaction="?"/><pair id="DrugDDI.d59.s12.p3" e1="DrugDDI.d59.s12.e0" e2="DrugDDI.d59.s12.e4" interaction="?"/><pair id="DrugDDI.d59.s12.p4" e1="DrugDDI.d59.s12.e0" e2="DrugDDI.d59.s12.e5" interaction="?"/><pair id="DrugDDI.d59.s12.p5" e1="DrugDDI.d59.s12.e0" e2="DrugDDI.d59.s12.e6" interaction="?"/><pair id="DrugDDI.d59.s12.p6" e1="DrugDDI.d59.s12.e1" e2="DrugDDI.d59.s12.e2" interaction="?"/><pair id="DrugDDI.d59.s12.p7" e1="DrugDDI.d59.s12.e1" e2="DrugDDI.d59.s12.e3" interaction="?"/><pair id="DrugDDI.d59.s12.p8" e1="DrugDDI.d59.s12.e1" e2="DrugDDI.d59.s12.e4" interaction="?"/><pair id="DrugDDI.d59.s12.p9" e1="DrugDDI.d59.s12.e1" e2="DrugDDI.d59.s12.e5" interaction="?"/><pair id="DrugDDI.d59.s12.p10" e1="DrugDDI.d59.s12.e1" e2="DrugDDI.d59.s12.e6" interaction="?"/><pair id="DrugDDI.d59.s12.p11" e1="DrugDDI.d59.s12.e2" e2="DrugDDI.d59.s12.e3" interaction="?"/><pair id="DrugDDI.d59.s12.p12" e1="DrugDDI.d59.s12.e2" e2="DrugDDI.d59.s12.e4" interaction="?"/><pair id="DrugDDI.d59.s12.p13" e1="DrugDDI.d59.s12.e2" e2="DrugDDI.d59.s12.e5" interaction="?"/><pair id="DrugDDI.d59.s12.p14" e1="DrugDDI.d59.s12.e2" e2="DrugDDI.d59.s12.e6" interaction="?"/><pair id="DrugDDI.d59.s12.p15" e1="DrugDDI.d59.s12.e3" e2="DrugDDI.d59.s12.e4" interaction="?"/><pair id="DrugDDI.d59.s12.p16" e1="DrugDDI.d59.s12.e3" e2="DrugDDI.d59.s12.e5" interaction="?"/><pair id="DrugDDI.d59.s12.p17" e1="DrugDDI.d59.s12.e3" e2="DrugDDI.d59.s12.e6" interaction="?"/><pair id="DrugDDI.d59.s12.p18" e1="DrugDDI.d59.s12.e4" e2="DrugDDI.d59.s12.e5" interaction="?"/><pair id="DrugDDI.d59.s12.p19" e1="DrugDDI.d59.s12.e4" e2="DrugDDI.d59.s12.e6" interaction="?"/><pair id="DrugDDI.d59.s12.p20" e1="DrugDDI.d59.s12.e5" e2="DrugDDI.d59.s12.e6" interaction="?"/></sentence><sentence id="DrugDDI.d59.s13" origId="s13" text="It is not known which drug clearance mechanism involved in caspofungin disposition may be inducible."><entity id="DrugDDI.d59.s13.e0" origId="s13.p172" charOffset="59-70" type="drug" text="caspofungin"/></sentence><sentence id="DrugDDI.d59.s14" origId="s14" text="When CANCIDAS is co-administered with inducers of drug clearance, such as efavirenz, nevirapine, phenytoin, dexamethasone, or carbamazepine, use of a daily dose of 70 mg of CANCIDAS should be considered"><entity id="DrugDDI.d59.s14.e0" origId="s14.p177" charOffset="5-13" type="drug" text="CANCIDAS"/><entity id="DrugDDI.d59.s14.e1" origId="s14.p182" charOffset="74-83" type="drug" text="efavirenz"/><entity id="DrugDDI.d59.s14.e2" origId="s14.p183" charOffset="85-95" type="drug" text="nevirapine"/><entity id="DrugDDI.d59.s14.e3" origId="s14.p184" charOffset="97-106" type="drug" text="phenytoin"/><entity id="DrugDDI.d59.s14.e4" origId="s14.p185" charOffset="108-121" type="drug" text="dexamethasone"/><entity id="DrugDDI.d59.s14.e5" origId="s14.p187" charOffset="126-139" type="drug" text="carbamazepine"/><entity id="DrugDDI.d59.s14.e6" origId="s14.p191" charOffset="173-181" type="drug" text="CANCIDAS"/><pair id="DrugDDI.d59.s14.p0" e1="DrugDDI.d59.s14.e0" e2="DrugDDI.d59.s14.e1" interaction="?"/><pair id="DrugDDI.d59.s14.p1" e1="DrugDDI.d59.s14.e0" e2="DrugDDI.d59.s14.e2" interaction="?"/><pair id="DrugDDI.d59.s14.p2" e1="DrugDDI.d59.s14.e0" e2="DrugDDI.d59.s14.e3" interaction="?"/><pair id="DrugDDI.d59.s14.p3" e1="DrugDDI.d59.s14.e0" e2="DrugDDI.d59.s14.e4" interaction="?"/><pair id="DrugDDI.d59.s14.p4" e1="DrugDDI.d59.s14.e0" e2="DrugDDI.d59.s14.e5" interaction="?"/><pair id="DrugDDI.d59.s14.p5" e1="DrugDDI.d59.s14.e0" e2="DrugDDI.d59.s14.e6" interaction="?"/><pair id="DrugDDI.d59.s14.p6" e1="DrugDDI.d59.s14.e1" e2="DrugDDI.d59.s14.e2" interaction="?"/><pair id="DrugDDI.d59.s14.p7" e1="DrugDDI.d59.s14.e1" e2="DrugDDI.d59.s14.e3" interaction="?"/><pair id="DrugDDI.d59.s14.p8" e1="DrugDDI.d59.s14.e1" e2="DrugDDI.d59.s14.e4" interaction="?"/><pair id="DrugDDI.d59.s14.p9" e1="DrugDDI.d59.s14.e1" e2="DrugDDI.d59.s14.e5" interaction="?"/><pair id="DrugDDI.d59.s14.p10" e1="DrugDDI.d59.s14.e1" e2="DrugDDI.d59.s14.e6" interaction="?"/><pair id="DrugDDI.d59.s14.p11" e1="DrugDDI.d59.s14.e2" e2="DrugDDI.d59.s14.e3" interaction="?"/><pair id="DrugDDI.d59.s14.p12" e1="DrugDDI.d59.s14.e2" e2="DrugDDI.d59.s14.e4" interaction="?"/><pair id="DrugDDI.d59.s14.p13" e1="DrugDDI.d59.s14.e2" e2="DrugDDI.d59.s14.e5" interaction="?"/><pair id="DrugDDI.d59.s14.p14" e1="DrugDDI.d59.s14.e2" e2="DrugDDI.d59.s14.e6" interaction="?"/><pair id="DrugDDI.d59.s14.p15" e1="DrugDDI.d59.s14.e3" e2="DrugDDI.d59.s14.e4" interaction="?"/><pair id="DrugDDI.d59.s14.p16" e1="DrugDDI.d59.s14.e3" e2="DrugDDI.d59.s14.e5" interaction="?"/><pair id="DrugDDI.d59.s14.p17" e1="DrugDDI.d59.s14.e3" e2="DrugDDI.d59.s14.e6" interaction="?"/><pair id="DrugDDI.d59.s14.p18" e1="DrugDDI.d59.s14.e4" e2="DrugDDI.d59.s14.e5" interaction="?"/><pair id="DrugDDI.d59.s14.p19" e1="DrugDDI.d59.s14.e4" e2="DrugDDI.d59.s14.e6" interaction="?"/><pair id="DrugDDI.d59.s14.p20" e1="DrugDDI.d59.s14.e5" e2="DrugDDI.d59.s14.e6" interaction="?"/></sentence><sentence id="DrugDDI.d59.s15" origId="s15" text="."/><sentence id="DrugDDI.d59.s16" origId="s16" text="?"/></document>
