# Supplementary material for: Phar-LSTM: a pharmacological representation-based LSTM network for drug–drug interaction extraction
Source: PeerJ. 2023 Dec 14;11:e16606. doi: 10.7717/peerj.16606 (PMC10725669; doi:10.7717/peerj.16606)
Supplement: Supplemental Information 1 [file peerj-11-16606-s001.zip › Data_XmlFormat/Test2011/Cefazolin_ddi.xml]

<?xml version="1.0" encoding="UTF-8"?>
<document id="DrugDDI.d67" origId="Cefazolin"><sentence id="DrugDDI.d67.s0" origId="s0" text="Probenecid may decrease renal tubular secretion of cephalosporins when used concurrently, resulting in increased and more prolonged cephalosporin blood levels."><entity id="DrugDDI.d67.s0.e0" origId="s0.p0" charOffset="0-10" type="drug" text="Probenecid"/><entity id="DrugDDI.d67.s0.e1" origId="s0.p4" charOffset="51-65" type="drug" text="cephalosporins"/><entity id="DrugDDI.d67.s0.e2" origId="s0.p11" charOffset="132-145" type="drug" text="cephalosporin"/><pair id="DrugDDI.d67.s0.p0" e1="DrugDDI.d67.s0.e0" e2="DrugDDI.d67.s0.e1" interaction="?"/><pair id="DrugDDI.d67.s0.p1" e1="DrugDDI.d67.s0.e0" e2="DrugDDI.d67.s0.e2" interaction="?"/><pair id="DrugDDI.d67.s0.p2" e1="DrugDDI.d67.s0.e1" e2="DrugDDI.d67.s0.e2" interaction="?"/></sentence><sentence id="DrugDDI.d67.s1" origId="s1" text="Drug/Laboratory Test Interactions A false positive reaction for glucose in the urine may occur with Benedicts solution, Fehlings solution or with CLINITEST? tablets, but not with enzyme-based tests such as CLINISTIX?."><entity id="DrugDDI.d67.s1.e0" origId="s1.p12" charOffset="0-4" type="drug" text="Drug"/><entity id="DrugDDI.d67.s1.e1" origId="s1.p14" charOffset="64-71" type="drug" text="glucose"/><pair id="DrugDDI.d67.s1.p0" e1="DrugDDI.d67.s1.e0" e2="DrugDDI.d67.s1.e1" interaction="?"/></sentence><sentence id="DrugDDI.d67.s2" origId="s2" text="Positive direct and indirect antiglobulin (Coombs) tests have occurred;"><entity id="DrugDDI.d67.s2.e0" origId="s2.p34" charOffset="29-42" type="drug" text="antiglobulin"/></sentence><sentence id="DrugDDI.d67.s3" origId="s3" text="these may also occur in neonates whose mothers received cephalosporins before delivery."><entity id="DrugDDI.d67.s3.e0" origId="s3.p49" charOffset="56-70" type="drug" text="cephalosporins"/></sentence></document>
