# Supplementary material for: Phar-LSTM: a pharmacological representation-based LSTM network for drug–drug interaction extraction
Source: PeerJ. 2023 Dec 14;11:e16606. doi: 10.7717/peerj.16606 (PMC10725669; doi:10.7717/peerj.16606)
Supplement: Supplemental Information 1 [file peerj-11-16606-s001.zip › Data_XmlFormat/Test2011/Cefditoren_ddi.xml]

<?xml version="1.0" encoding="UTF-8"?>
<document id="DrugDDI.d152" origId="Cefditoren"><sentence id="DrugDDI.d152.s0" origId="s0" text="Oral Contraceptives Multiple doses of cefditoren pivoxil had no effect on the pharmacokinetics of ethinyl estradiol, the estrogenic component in most oral contraceptives."><entity id="DrugDDI.d152.s0.e0" origId="s0.p0" charOffset="0-19" type="drug" text="oral contraceptives"/><entity id="DrugDDI.d152.s0.e1" origId="s0.p1" charOffset="38-56" type="drug" text="cefditoren pivoxil"/><entity id="DrugDDI.d152.s0.e2" origId="s0.p5" charOffset="98-115" type="drug" text="ethinyl estradiol"/><entity id="DrugDDI.d152.s0.e3" origId="s0.p6" charOffset="121-131" type="drug" text="estrogenic"/><entity id="DrugDDI.d152.s0.e4" origId="s0.p7" charOffset="150-169" type="drug" text="oral contraceptives"/><pair id="DrugDDI.d152.s0.p0" e1="DrugDDI.d152.s0.e0" e2="DrugDDI.d152.s0.e1" interaction="?"/><pair id="DrugDDI.d152.s0.p1" e1="DrugDDI.d152.s0.e0" e2="DrugDDI.d152.s0.e2" interaction="?"/><pair id="DrugDDI.d152.s0.p2" e1="DrugDDI.d152.s0.e0" e2="DrugDDI.d152.s0.e3" interaction="?"/><pair id="DrugDDI.d152.s0.p3" e1="DrugDDI.d152.s0.e0" e2="DrugDDI.d152.s0.e4" interaction="?"/><pair id="DrugDDI.d152.s0.p4" e1="DrugDDI.d152.s0.e1" e2="DrugDDI.d152.s0.e2" interaction="?"/><pair id="DrugDDI.d152.s0.p5" e1="DrugDDI.d152.s0.e1" e2="DrugDDI.d152.s0.e3" interaction="?"/><pair id="DrugDDI.d152.s0.p6" e1="DrugDDI.d152.s0.e1" e2="DrugDDI.d152.s0.e4" interaction="?"/><pair id="DrugDDI.d152.s0.p7" e1="DrugDDI.d152.s0.e2" e2="DrugDDI.d152.s0.e3" interaction="?"/><pair id="DrugDDI.d152.s0.p8" e1="DrugDDI.d152.s0.e2" e2="DrugDDI.d152.s0.e4" interaction="?"/><pair id="DrugDDI.d152.s0.p9" e1="DrugDDI.d152.s0.e3" e2="DrugDDI.d152.s0.e4" interaction="?"/></sentence><sentence id="DrugDDI.d152.s1" origId="s1" text="Antacids Co-administration of a single dose of an antacid which contained both magnesium (800 mg) and aluminum (900 mg) hydroxides reduced the oral absorption of a single 400 mg dose of cefditoren pivoxil administered following a meal, as evidenced by a 14% decrease in mean Cmax and an 11% decrease in mean AUC."><entity id="DrugDDI.d152.s1.e0" origId="s1.p8" charOffset="0-8" type="drug" text="Antacids"/><entity id="DrugDDI.d152.s1.e1" origId="s1.p10" charOffset="50-57" type="drug" text="antacid"/><entity id="DrugDDI.d152.s1.e2" origId="s1.p14" charOffset="79-88" type="drug" text="magnesium"/><entity id="DrugDDI.d152.s1.e3" origId="s1.p27" charOffset="186-204" type="drug" text="cefditoren pivoxil"/><pair id="DrugDDI.d152.s1.p0" e1="DrugDDI.d152.s1.e0" e2="DrugDDI.d152.s1.e1" interaction="?"/><pair id="DrugDDI.d152.s1.p1" e1="DrugDDI.d152.s1.e0" e2="DrugDDI.d152.s1.e2" interaction="?"/><pair id="DrugDDI.d152.s1.p2" e1="DrugDDI.d152.s1.e0" e2="DrugDDI.d152.s1.e3" interaction="?"/><pair id="DrugDDI.d152.s1.p3" e1="DrugDDI.d152.s1.e1" e2="DrugDDI.d152.s1.e2" interaction="?"/><pair id="DrugDDI.d152.s1.p4" e1="DrugDDI.d152.s1.e1" e2="DrugDDI.d152.s1.e3" interaction="?"/><pair id="DrugDDI.d152.s1.p5" e1="DrugDDI.d152.s1.e2" e2="DrugDDI.d152.s1.e3" interaction="?"/></sentence><sentence id="DrugDDI.d152.s2" origId="s2" text="Although the clinical significance is not known, it is not recommended that cefditoren pivoxil be taken concomitantly with antacids."><entity id="DrugDDI.d152.s2.e0" origId="s2.p48" charOffset="76-94" type="drug" text="cefditoren pivoxil"/><entity id="DrugDDI.d152.s2.e1" origId="s2.p52" charOffset="123-131" type="drug" text="antacids"/><pair id="DrugDDI.d152.s2.p0" e1="DrugDDI.d152.s2.e0" e2="DrugDDI.d152.s2.e1" interaction="?"/></sentence><sentence id="DrugDDI.d152.s3" origId="s3" text="H2-Receptor Antagonists Co-administration of a single dose of intravenously administered famotidine (20 mg) reduced the oral absorption of a single 400 mg dose of cefditoren pivoxil administered following a meal, as evidenced by a 27% decrease in mean Cmax and a 22% decrease in mean AUC."><entity id="DrugDDI.d152.s3.e0" origId="s3.p53" charOffset="0-23" type="drug" text="h2-receptor antagonists"/><entity id="DrugDDI.d152.s3.e1" origId="s3.p55" charOffset="89-99" type="drug" text="famotidine"/><entity id="DrugDDI.d152.s3.e2" origId="s3.p62" charOffset="163-181" type="drug" text="cefditoren pivoxil"/><pair id="DrugDDI.d152.s3.p0" e1="DrugDDI.d152.s3.e0" e2="DrugDDI.d152.s3.e1" interaction="?"/><pair id="DrugDDI.d152.s3.p1" e1="DrugDDI.d152.s3.e0" e2="DrugDDI.d152.s3.e2" interaction="?"/><pair id="DrugDDI.d152.s3.p2" e1="DrugDDI.d152.s3.e1" e2="DrugDDI.d152.s3.e2" interaction="?"/></sentence><sentence id="DrugDDI.d152.s4" origId="s4" text="Although the clinical significance is not known, it is not recommended that cefditoren pivoxil be taken concomitantly with H2 receptor antagonists."><entity id="DrugDDI.d152.s4.e0" origId="s4.p83" charOffset="76-94" type="drug" text="cefditoren pivoxil"/><entity id="DrugDDI.d152.s4.e1" origId="s4.p87" charOffset="123-134" type="drug" text="H2 receptor"/><pair id="DrugDDI.d152.s4.p0" e1="DrugDDI.d152.s4.e0" e2="DrugDDI.d152.s4.e1" interaction="?"/></sentence><sentence id="DrugDDI.d152.s5" origId="s5" text="Probenecid As with other b-lactam antibiotics, co-administration of probenecid with cefditoren pivoxil resulted in an increase in the plasma exposure of cefditoren, with a 49% increase in mean Cmax, a 122% increase in mean AUC, and a 53% increase in half-life."><entity id="DrugDDI.d152.s5.e0" origId="s5.p88" charOffset="0-10" type="drug" text="Probenecid"/><entity id="DrugDDI.d152.s5.e1" origId="s5.p90" charOffset="25-45" type="drug" text="b-lactam antibiotics"/><entity id="DrugDDI.d152.s5.e2" origId="s5.p92" charOffset="68-78" type="drug" text="probenecid"/><entity id="DrugDDI.d152.s5.e3" origId="s5.p93" charOffset="84-102" type="drug" text="cefditoren pivoxil"/><entity id="DrugDDI.d152.s5.e4" origId="s5.p97" charOffset="153-163" type="drug" text="cefditoren"/><pair id="DrugDDI.d152.s5.p0" e1="DrugDDI.d152.s5.e0" e2="DrugDDI.d152.s5.e1" interaction="?"/><pair id="DrugDDI.d152.s5.p1" e1="DrugDDI.d152.s5.e0" e2="DrugDDI.d152.s5.e2" interaction="?"/><pair id="DrugDDI.d152.s5.p2" e1="DrugDDI.d152.s5.e0" e2="DrugDDI.d152.s5.e3" interaction="?"/><pair id="DrugDDI.d152.s5.p3" e1="DrugDDI.d152.s5.e0" e2="DrugDDI.d152.s5.e4" interaction="?"/><pair id="DrugDDI.d152.s5.p4" e1="DrugDDI.d152.s5.e1" e2="DrugDDI.d152.s5.e2" interaction="?"/><pair id="DrugDDI.d152.s5.p5" e1="DrugDDI.d152.s5.e1" e2="DrugDDI.d152.s5.e3" interaction="?"/><pair id="DrugDDI.d152.s5.p6" e1="DrugDDI.d152.s5.e1" e2="DrugDDI.d152.s5.e4" interaction="?"/><pair id="DrugDDI.d152.s5.p7" e1="DrugDDI.d152.s5.e2" e2="DrugDDI.d152.s5.e3" interaction="?"/><pair id="DrugDDI.d152.s5.p8" e1="DrugDDI.d152.s5.e2" e2="DrugDDI.d152.s5.e4" interaction="?"/><pair id="DrugDDI.d152.s5.p9" e1="DrugDDI.d152.s5.e3" e2="DrugDDI.d152.s5.e4" interaction="?"/></sentence><sentence id="DrugDDI.d152.s6" origId="s6" text="Drug/Laboratory Test Interactions Cephalosporins are known to occasionally induce a positive direct Coombs test."><entity id="DrugDDI.d152.s6.e0" origId="s6.p105" charOffset="0-4" type="drug" text="Drug"/><entity id="DrugDDI.d152.s6.e1" origId="s6.p106" charOffset="34-48" type="drug" text="Cephalosporins"/><pair id="DrugDDI.d152.s6.p0" e1="DrugDDI.d152.s6.e0" e2="DrugDDI.d152.s6.e1" interaction="?"/></sentence><sentence id="DrugDDI.d152.s7" origId="s7" text="A false-positive reaction for glucose in the urine may occur with copper reduction tests (Benedicts or Fehlings solution or with CLINITEST tablets), but not with enzyme-based tests for glycosuria (e.g., CLINISTIX, TES-TAPE)."><entity id="DrugDDI.d152.s7.e0" origId="s7.p113" charOffset="30-37" type="drug" text="glucose"/></sentence><sentence id="DrugDDI.d152.s8" origId="s8" text="As a false-negative result may occur in the ferricyanide test, it is recommended that either the glucose oxidase or hexokinase method be used to determine blood/plasma glucose levels in patients receiving cefditoren pivoxil."><entity id="DrugDDI.d152.s8.e0" origId="s8.p144" charOffset="97-112" type="drug" text="glucose oxidase"/><entity id="DrugDDI.d152.s8.e1" origId="s8.p146" charOffset="116-126" type="drug" text="hexokinase"/><entity id="DrugDDI.d152.s8.e2" origId="s8.p155" charOffset="205-223" type="drug" text="cefditoren pivoxil"/><pair id="DrugDDI.d152.s8.p0" e1="DrugDDI.d152.s8.e0" e2="DrugDDI.d152.s8.e1" interaction="?"/><pair id="DrugDDI.d152.s8.p1" e1="DrugDDI.d152.s8.e0" e2="DrugDDI.d152.s8.e2" interaction="?"/><pair id="DrugDDI.d152.s8.p2" e1="DrugDDI.d152.s8.e1" e2="DrugDDI.d152.s8.e2" interaction="?"/></sentence></document>
