# Supplementary material for: Phar-LSTM: a pharmacological representation-based LSTM network for drug–drug interaction extraction
Source: PeerJ. 2023 Dec 14;11:e16606. doi: 10.7717/peerj.16606 (PMC10725669; doi:10.7717/peerj.16606)
Supplement: Supplemental Information 1 [file peerj-11-16606-s001.zip › Data_XmlFormat/Test2011/Cefoxitin_ddi.xml]

<?xml version="1.0" encoding="UTF-8"?>
<document id="DrugDDI.d373" origId="Cefoxitin"><sentence id="DrugDDI.d373.s0" origId="s0" text="Increased nephrotoxicity has been reported following concomitant administration of cephalosporins and aminoglycoside antibiotics."><entity id="DrugDDI.d373.s0.e0" origId="s0.p6" charOffset="83-97" type="drug" text="cephalosporins"/><entity id="DrugDDI.d373.s0.e1" origId="s0.p8" charOffset="102-128" type="drug" text="aminoglycoside antibiotics"/><pair id="DrugDDI.d373.s0.p0" e1="DrugDDI.d373.s0.e0" e2="DrugDDI.d373.s0.e1" interaction="?"/></sentence><sentence id="DrugDDI.d373.s1" origId="s1" text="Drug/Laboratory Test Interactions As with cephalothin, high concentrations of cefoxitin ( 100 micrograms/mL) may interfere with measurement of serum and urine creatinine levels by the Jaff? reaction, and produce false increases of modest degree in the levels of creatinine reported."><entity id="DrugDDI.d373.s1.e0" origId="s1.p9" charOffset="0-4" type="drug" text="Drug"/><entity id="DrugDDI.d373.s1.e1" origId="s1.p12" charOffset="42-53" type="drug" text="cephalothin"/><entity id="DrugDDI.d373.s1.e2" origId="s1.p14" charOffset="78-87" type="drug" text="cefoxitin"/><entity id="DrugDDI.d373.s1.e3" origId="s1.p30" charOffset="262-272" type="drug" text="creatinine"/><pair id="DrugDDI.d373.s1.p0" e1="DrugDDI.d373.s1.e0" e2="DrugDDI.d373.s1.e1" interaction="?"/><pair id="DrugDDI.d373.s1.p1" e1="DrugDDI.d373.s1.e0" e2="DrugDDI.d373.s1.e2" interaction="?"/><pair id="DrugDDI.d373.s1.p2" e1="DrugDDI.d373.s1.e0" e2="DrugDDI.d373.s1.e3" interaction="?"/><pair id="DrugDDI.d373.s1.p3" e1="DrugDDI.d373.s1.e1" e2="DrugDDI.d373.s1.e2" interaction="?"/><pair id="DrugDDI.d373.s1.p4" e1="DrugDDI.d373.s1.e1" e2="DrugDDI.d373.s1.e3" interaction="?"/><pair id="DrugDDI.d373.s1.p5" e1="DrugDDI.d373.s1.e2" e2="DrugDDI.d373.s1.e3" interaction="?"/></sentence><sentence id="DrugDDI.d373.s2" origId="s2" text="Serum samples from patients treated with cefoxitin should not be analyzed for creatinine if withdrawn within 2 hours of drug administration."><entity id="DrugDDI.d373.s2.e0" origId="s2.p35" charOffset="41-50" type="drug" text="cefoxitin"/><entity id="DrugDDI.d373.s2.e1" origId="s2.p40" charOffset="78-88" type="drug" text="creatinine"/><pair id="DrugDDI.d373.s2.p0" e1="DrugDDI.d373.s2.e0" e2="DrugDDI.d373.s2.e1" interaction="?"/></sentence><sentence id="DrugDDI.d373.s3" origId="s3" text="High concentrations of cefoxitin in the urine may interfere with measurement of urinary 17-hydroxy-corticosteroids by the Porter-Silber reaction, and produce false increases of modest degree in the levels reported."><entity id="DrugDDI.d373.s3.e0" origId="s3.p46" charOffset="23-32" type="drug" text="cefoxitin"/><entity id="DrugDDI.d373.s3.e1" origId="s3.p51" charOffset="99-114" type="drug" text="corticosteroids"/><pair id="DrugDDI.d373.s3.p0" e1="DrugDDI.d373.s3.e0" e2="DrugDDI.d373.s3.e1" interaction="?"/></sentence><sentence id="DrugDDI.d373.s4" origId="s4" text="A false-positive reaction for glucose in the urine may occur."><entity id="DrugDDI.d373.s4.e0" origId="s4.p60" charOffset="30-37" type="drug" text="glucose"/></sentence><sentence id="DrugDDI.d373.s5" origId="s5" text="This has been observed with CLINITEST? reagent tablets"/><sentence id="DrugDDI.d373.s6" origId="s6" text="."/><sentence id="DrugDDI.d373.s7" origId="s7" text="? Registered trademark of Ames Company, Division of Miles Laboratories, Inc."><entity id="DrugDDI.d373.s7.e0" origId="s7.p70" charOffset="26-29" type="drug" text="Ame"/></sentence></document>
