# Supplementary material for: Phar-LSTM: a pharmacological representation-based LSTM network for drug–drug interaction extraction
Source: PeerJ. 2023 Dec 14;11:e16606. doi: 10.7717/peerj.16606 (PMC10725669; doi:10.7717/peerj.16606)
Supplement: Supplemental Information 1 [file peerj-11-16606-s001.zip › Data_XmlFormat/Test2011/Chlordiazepoxide_ddi.xml]

<?xml version="1.0" encoding="UTF-8"?>
<document id="DrugDDI.d125" origId="Chlordiazepoxide"><sentence id="DrugDDI.d125.s0" origId="s0" text="Although clinical studies have not established a cause and effect relationship, physicians should be aware that variable effects an blood coagulation have been reported very rarely in patients receiving oral anticoagulants and chlordiazepoxide."><entity id="DrugDDI.d125.s0.e0" origId="s0.p19" charOffset="203-222" type="drug" text="oral anticoagulants"/><entity id="DrugDDI.d125.s0.e1" origId="s0.p21" charOffset="227-243" type="drug" text="chlordiazepoxide"/><pair id="DrugDDI.d125.s0.p0" e1="DrugDDI.d125.s0.e0" e2="DrugDDI.d125.s0.e1" interaction="?"/></sentence><sentence id="DrugDDI.d125.s1" origId="s1" text="The concomitant use of alcohol or other central nervous system depressants may have an additive effect."><entity id="DrugDDI.d125.s1.e0" origId="s1.p23" charOffset="23-30" type="drug" text="alcohol"/><entity id="DrugDDI.d125.s1.e1" origId="s1.p25" charOffset="40-74" type="drug" text="central nervous system depressants"/><pair id="DrugDDI.d125.s1.p0" e1="DrugDDI.d125.s1.e0" e2="DrugDDI.d125.s1.e1" interaction="?"/></sentence></document>
