# Supplementary material for: Phar-LSTM: a pharmacological representation-based LSTM network for drug–drug interaction extraction
Source: PeerJ. 2023 Dec 14;11:e16606. doi: 10.7717/peerj.16606 (PMC10725669; doi:10.7717/peerj.16606)
Supplement: Supplemental Information 1 [file peerj-11-16606-s001.zip › Data_XmlFormat/Test2011/Chlorothiazide_ddi.xml]

<?xml version="1.0" encoding="UTF-8"?>
<document id="DrugDDI.d354" origId="Chlorothiazide"><sentence id="DrugDDI.d354.s0" origId="s0" text="When given concurrently the following drugs may interact with thiazide diuretics."><entity id="DrugDDI.d354.s0.e0" origId="s0.p2" charOffset="38-43" type="drug" text="drugs"/><entity id="DrugDDI.d354.s0.e1" origId="s0.p5" charOffset="62-80" type="drug" text="thiazide diuretics"/><pair id="DrugDDI.d354.s0.p0" e1="DrugDDI.d354.s0.e0" e2="DrugDDI.d354.s0.e1" interaction="?"/></sentence><sentence id="DrugDDI.d354.s1" origId="s1" text="- Alcohol, barbiturates, or narcotics: Potentiation of otthostatic hypotension may occur"><entity id="DrugDDI.d354.s1.e0" origId="s1.p6" charOffset="2-9" type="drug" text="Alcohol"/><entity id="DrugDDI.d354.s1.e1" origId="s1.p7" charOffset="11-23" type="drug" text="barbiturates"/><entity id="DrugDDI.d354.s1.e2" origId="s1.p9" charOffset="28-37" type="drug" text="narcotics"/><pair id="DrugDDI.d354.s1.p0" e1="DrugDDI.d354.s1.e0" e2="DrugDDI.d354.s1.e1" interaction="?"/><pair id="DrugDDI.d354.s1.p1" e1="DrugDDI.d354.s1.e0" e2="DrugDDI.d354.s1.e2" interaction="?"/><pair id="DrugDDI.d354.s1.p2" e1="DrugDDI.d354.s1.e1" e2="DrugDDI.d354.s1.e2" interaction="?"/></sentence><sentence id="DrugDDI.d354.s2" origId="s2" text="."/><sentence id="DrugDDI.d354.s3" origId="s3" text="- Antidiabetic drugs: (Oral agents and insulin) Dosage adjustment of the antidiabetic drug may be required"><entity id="DrugDDI.d354.s3.e0" origId="s3.p15" charOffset="2-20" type="drug" text="Antidiabetic drugs"/><entity id="DrugDDI.d354.s3.e1" origId="s3.p20" charOffset="39-46" type="drug" text="insulin"/><entity id="DrugDDI.d354.s3.e2" origId="s3.p23" charOffset="73-90" type="drug" text="antidiabetic drug"/><pair id="DrugDDI.d354.s3.p0" e1="DrugDDI.d354.s3.e0" e2="DrugDDI.d354.s3.e1" interaction="?"/><pair id="DrugDDI.d354.s3.p1" e1="DrugDDI.d354.s3.e0" e2="DrugDDI.d354.s3.e2" interaction="?"/><pair id="DrugDDI.d354.s3.p2" e1="DrugDDI.d354.s3.e1" e2="DrugDDI.d354.s3.e2" interaction="?"/></sentence><sentence id="DrugDDI.d354.s4" origId="s4" text="."/><sentence id="DrugDDI.d354.s5" origId="s5" text="- Other antihypertensive drugs: Additive effect or potentiation"><entity id="DrugDDI.d354.s5.e0" origId="s5.p27" charOffset="8-30" type="drug" text="antihypertensive drugs"/></sentence><sentence id="DrugDDI.d354.s6" origId="s6" text="."/><sentence id="DrugDDI.d354.s7" origId="s7" text="- Cholestyramine and colestipol resins: Cholestytamine and colestipol resins have the potential of binding thiazide diuretics and reducing diuretic absorption from the gastrointestinal tract"><entity id="DrugDDI.d354.s7.e0" origId="s7.p32" charOffset="2-16" type="drug" text="Cholestyramine"/><entity id="DrugDDI.d354.s7.e1" origId="s7.p34" charOffset="21-31" type="drug" text="colestipol"/><entity id="DrugDDI.d354.s7.e2" origId="s7.p38" charOffset="59-69" type="drug" text="colestipol"/><entity id="DrugDDI.d354.s7.e3" origId="s7.p41" charOffset="107-125" type="drug" text="thiazide diuretics"/><entity id="DrugDDI.d354.s7.e4" origId="s7.p43" charOffset="139-147" type="drug" text="diuretic"/><pair id="DrugDDI.d354.s7.p0" e1="DrugDDI.d354.s7.e0" e2="DrugDDI.d354.s7.e1" interaction="?"/><pair id="DrugDDI.d354.s7.p1" e1="DrugDDI.d354.s7.e0" e2="DrugDDI.d354.s7.e2" interaction="?"/><pair id="DrugDDI.d354.s7.p2" e1="DrugDDI.d354.s7.e0" e2="DrugDDI.d354.s7.e3" interaction="?"/><pair id="DrugDDI.d354.s7.p3" e1="DrugDDI.d354.s7.e0" e2="DrugDDI.d354.s7.e4" interaction="?"/><pair id="DrugDDI.d354.s7.p4" e1="DrugDDI.d354.s7.e1" e2="DrugDDI.d354.s7.e2" interaction="?"/><pair id="DrugDDI.d354.s7.p5" e1="DrugDDI.d354.s7.e1" e2="DrugDDI.d354.s7.e3" interaction="?"/><pair id="DrugDDI.d354.s7.p6" e1="DrugDDI.d354.s7.e1" e2="DrugDDI.d354.s7.e4" interaction="?"/><pair id="DrugDDI.d354.s7.p7" e1="DrugDDI.d354.s7.e2" e2="DrugDDI.d354.s7.e3" interaction="?"/><pair id="DrugDDI.d354.s7.p8" e1="DrugDDI.d354.s7.e2" e2="DrugDDI.d354.s7.e4" interaction="?"/><pair id="DrugDDI.d354.s7.p9" e1="DrugDDI.d354.s7.e3" e2="DrugDDI.d354.s7.e4" interaction="?"/></sentence><sentence id="DrugDDI.d354.s8" origId="s8" text="."/><sentence id="DrugDDI.d354.s9" origId="s9" text="- Corticosteroids, ACTH: Intensified electrolyte depletion, particularly hypokalemia"><entity id="DrugDDI.d354.s9.e0" origId="s9.p45" charOffset="2-17" type="drug" text="Corticosteroids"/><entity id="DrugDDI.d354.s9.e1" origId="s9.p46" charOffset="19-23" type="drug" text="ACTH"/><pair id="DrugDDI.d354.s9.p0" e1="DrugDDI.d354.s9.e0" e2="DrugDDI.d354.s9.e1" interaction="?"/></sentence><sentence id="DrugDDI.d354.s10" origId="s10" text="."/><sentence id="DrugDDI.d354.s11" origId="s11" text="- Pressor amines (e.g., norepinephrine): Possible decreased response to pressor amines but not sufficient to preclude their use"><entity id="DrugDDI.d354.s11.e0" origId="s11.p50" charOffset="2-16" type="drug" text="pressor amines"/><entity id="DrugDDI.d354.s11.e1" origId="s11.p53" charOffset="24-38" type="drug" text="norepinephrine"/><entity id="DrugDDI.d354.s11.e2" origId="s11.p57" charOffset="72-86" type="drug" text="pressor amines"/><pair id="DrugDDI.d354.s11.p0" e1="DrugDDI.d354.s11.e0" e2="DrugDDI.d354.s11.e1" interaction="?"/><pair id="DrugDDI.d354.s11.p1" e1="DrugDDI.d354.s11.e0" e2="DrugDDI.d354.s11.e2" interaction="?"/><pair id="DrugDDI.d354.s11.p2" e1="DrugDDI.d354.s11.e1" e2="DrugDDI.d354.s11.e2" interaction="?"/></sentence><sentence id="DrugDDI.d354.s12" origId="s12" text="."/><sentence id="DrugDDI.d354.s13" origId="s13" text="- Skeletal muscle relaxants, nondepolarizing (e.g., tubocurarine): Possible increased responsiveness to the muscle relaxant"><entity id="DrugDDI.d354.s13.e0" origId="s13.p62" charOffset="2-27" type="drug" text="Skeletal muscle relaxants"/><entity id="DrugDDI.d354.s13.e1" origId="s13.p66" charOffset="52-64" type="drug" text="tubocurarine"/><entity id="DrugDDI.d354.s13.e2" origId="s13.p70" charOffset="108-123" type="drug" text="muscle relaxant"/><pair id="DrugDDI.d354.s13.p0" e1="DrugDDI.d354.s13.e0" e2="DrugDDI.d354.s13.e1" interaction="?"/><pair id="DrugDDI.d354.s13.p1" e1="DrugDDI.d354.s13.e0" e2="DrugDDI.d354.s13.e2" interaction="?"/><pair id="DrugDDI.d354.s13.p2" e1="DrugDDI.d354.s13.e1" e2="DrugDDI.d354.s13.e2" interaction="?"/></sentence><sentence id="DrugDDI.d354.s14" origId="s14" text="."/><sentence id="DrugDDI.d354.s15" origId="s15" text="- Lithium: Generally should not be given with diuretics."><entity id="DrugDDI.d354.s15.e0" origId="s15.p71" charOffset="2-9" type="drug" text="Lithium"/><entity id="DrugDDI.d354.s15.e1" origId="s15.p78" charOffset="46-55" type="drug" text="diuretics"/><pair id="DrugDDI.d354.s15.p0" e1="DrugDDI.d354.s15.e0" e2="DrugDDI.d354.s15.e1" interaction="?"/></sentence><sentence id="DrugDDI.d354.s16" origId="s16" text="Diuretic agents reduce the renal clearance of lithium and add a high risk of lithium toxicity."><entity id="DrugDDI.d354.s16.e0" origId="s16.p79" charOffset="0-8" type="drug" text="Diuretic"/><entity id="DrugDDI.d354.s16.e1" origId="s16.p82" charOffset="46-53" type="drug" text="lithium"/><pair id="DrugDDI.d354.s16.p0" e1="DrugDDI.d354.s16.e0" e2="DrugDDI.d354.s16.e1" interaction="?"/></sentence><sentence id="DrugDDI.d354.s17" origId="s17" text="Refer to the package insert for lithium preparations before use of such preparations with chlorothiazide"><entity id="DrugDDI.d354.s17.e0" origId="s17.p89" charOffset="32-51" type="drug" text="lithium preparation"/><entity id="DrugDDI.d354.s17.e1" origId="s17.p92" charOffset="90-104" type="drug" text="chlorothiazide"/><pair id="DrugDDI.d354.s17.p0" e1="DrugDDI.d354.s17.e0" e2="DrugDDI.d354.s17.e1" interaction="?"/></sentence><sentence id="DrugDDI.d354.s18" origId="s18" text="."/><sentence id="DrugDDI.d354.s19" origId="s19" text="- Non-steroidal Anti-inflammatory Drugs: In some patients, the administration of a non-steroidal anti-inflammatory agent can reduce the diuretic, natriuretic, and antihypertensive effects of loop, potassium-sparing and thiazide diuretics."><entity id="DrugDDI.d354.s19.e0" origId="s19.p93" charOffset="2-39" type="drug" text="non-steroidal anti-inflammatory drugs"/><entity id="DrugDDI.d354.s19.e1" origId="s19.p97" charOffset="83-120" type="drug" text="non-steroidal anti-inflammatory agent"/><entity id="DrugDDI.d354.s19.e2" origId="s19.p100" charOffset="136-144" type="drug" text="diuretic"/><entity id="DrugDDI.d354.s19.e3" origId="s19.p102" charOffset="163-179" type="drug" text="antihypertensive"/><entity id="DrugDDI.d354.s19.e4" origId="s19.p104" charOffset="197-206" type="drug" text="potassium"/><entity id="DrugDDI.d354.s19.e5" origId="s19.p106" charOffset="219-237" type="drug" text="thiazide diuretics"/><pair id="DrugDDI.d354.s19.p0" e1="DrugDDI.d354.s19.e0" e2="DrugDDI.d354.s19.e1" interaction="?"/><pair id="DrugDDI.d354.s19.p1" e1="DrugDDI.d354.s19.e0" e2="DrugDDI.d354.s19.e2" interaction="?"/><pair id="DrugDDI.d354.s19.p2" e1="DrugDDI.d354.s19.e0" e2="DrugDDI.d354.s19.e3" interaction="?"/><pair id="DrugDDI.d354.s19.p3" e1="DrugDDI.d354.s19.e0" e2="DrugDDI.d354.s19.e4" interaction="?"/><pair id="DrugDDI.d354.s19.p4" e1="DrugDDI.d354.s19.e0" e2="DrugDDI.d354.s19.e5" interaction="?"/><pair id="DrugDDI.d354.s19.p5" e1="DrugDDI.d354.s19.e1" e2="DrugDDI.d354.s19.e2" interaction="?"/><pair id="DrugDDI.d354.s19.p6" e1="DrugDDI.d354.s19.e1" e2="DrugDDI.d354.s19.e3" interaction="?"/><pair id="DrugDDI.d354.s19.p7" e1="DrugDDI.d354.s19.e1" e2="DrugDDI.d354.s19.e4" interaction="?"/><pair id="DrugDDI.d354.s19.p8" e1="DrugDDI.d354.s19.e1" e2="DrugDDI.d354.s19.e5" interaction="?"/><pair id="DrugDDI.d354.s19.p9" e1="DrugDDI.d354.s19.e2" e2="DrugDDI.d354.s19.e3" interaction="?"/><pair id="DrugDDI.d354.s19.p10" e1="DrugDDI.d354.s19.e2" e2="DrugDDI.d354.s19.e4" interaction="?"/><pair id="DrugDDI.d354.s19.p11" e1="DrugDDI.d354.s19.e2" e2="DrugDDI.d354.s19.e5" interaction="?"/><pair id="DrugDDI.d354.s19.p12" e1="DrugDDI.d354.s19.e3" e2="DrugDDI.d354.s19.e4" interaction="?"/><pair id="DrugDDI.d354.s19.p13" e1="DrugDDI.d354.s19.e3" e2="DrugDDI.d354.s19.e5" interaction="?"/><pair id="DrugDDI.d354.s19.p14" e1="DrugDDI.d354.s19.e4" e2="DrugDDI.d354.s19.e5" interaction="?"/></sentence><sentence id="DrugDDI.d354.s20" origId="s20" text="Therefore, when chlorothiazide and non-steroidal anti-inflammatory agents are used concomitantly, the patient should be observed closely to determine if the desired effect of the diuretic is obtained"><entity id="DrugDDI.d354.s20.e0" origId="s20.p109" charOffset="16-30" type="drug" text="chlorothiazide"/><entity id="DrugDDI.d354.s20.e1" origId="s20.p111" charOffset="35-73" type="drug" text="non-steroidal anti-inflammatory agents"/><entity id="DrugDDI.d354.s20.e2" origId="s20.p122" charOffset="179-187" type="drug" text="diuretic"/><pair id="DrugDDI.d354.s20.p0" e1="DrugDDI.d354.s20.e0" e2="DrugDDI.d354.s20.e1" interaction="?"/><pair id="DrugDDI.d354.s20.p1" e1="DrugDDI.d354.s20.e0" e2="DrugDDI.d354.s20.e2" interaction="?"/><pair id="DrugDDI.d354.s20.p2" e1="DrugDDI.d354.s20.e1" e2="DrugDDI.d354.s20.e2" interaction="?"/></sentence><sentence id="DrugDDI.d354.s21" origId="s21" text="."/><sentence id="DrugDDI.d354.s22" origId="s22" text="- Drug/Laboratory Test Interactions: Thiazides should be discontinued before carrying out tests for parathyroid function."><entity id="DrugDDI.d354.s22.e0" origId="s22.p125" charOffset="2-6" type="drug" text="Drug"/><entity id="DrugDDI.d354.s22.e1" origId="s22.p128" charOffset="37-46" type="drug" text="Thiazides"/><entity id="DrugDDI.d354.s22.e2" origId="s22.p134" charOffset="100-111" type="drug" text="parathyroid"/><pair id="DrugDDI.d354.s22.p0" e1="DrugDDI.d354.s22.e0" e2="DrugDDI.d354.s22.e1" interaction="?"/><pair id="DrugDDI.d354.s22.p1" e1="DrugDDI.d354.s22.e0" e2="DrugDDI.d354.s22.e2" interaction="?"/><pair id="DrugDDI.d354.s22.p2" e1="DrugDDI.d354.s22.e1" e2="DrugDDI.d354.s22.e2" interaction="?"/></sentence></document>
