# Supplementary material for: Phar-LSTM: a pharmacological representation-based LSTM network for drug–drug interaction extraction
Source: PeerJ. 2023 Dec 14;11:e16606. doi: 10.7717/peerj.16606 (PMC10725669; doi:10.7717/peerj.16606)
Supplement: Supplemental Information 1 [file peerj-11-16606-s001.zip › Data_XmlFormat/Test2011/Cholecalciferol_ddi.xml]

<?xml version="1.0" encoding="UTF-8"?>
<document id="DrugDDI.d113" origId="Cholecalciferol"><sentence id="DrugDDI.d113.s0" origId="s0" text="Interactions for vitamin D analogues (Vitamin D2, Vitamin D3, Calcitriol, and Calcidiol): Cholestyramine: Cholestyramine has been reported to reduce intestinal absorption of fat soluble vitamins;"><entity id="DrugDDI.d113.s0.e0" origId="s0.p3" charOffset="38-48" type="drug" text="Vitamin D2"/><entity id="DrugDDI.d113.s0.e1" origId="s0.p4" charOffset="50-60" type="drug" text="Vitamin D3"/><entity id="DrugDDI.d113.s0.e2" origId="s0.p5" charOffset="62-72" type="drug" text="Calcitriol"/><entity id="DrugDDI.d113.s0.e3" origId="s0.p7" charOffset="78-87" type="drug" text="Calcidiol"/><entity id="DrugDDI.d113.s0.e4" origId="s0.p10" charOffset="90-104" type="drug" text="Cholestyramine"/><entity id="DrugDDI.d113.s0.e5" origId="s0.p12" charOffset="106-120" type="drug" text="Cholestyramine"/><pair id="DrugDDI.d113.s0.p0" e1="DrugDDI.d113.s0.e0" e2="DrugDDI.d113.s0.e1" interaction="?"/><pair id="DrugDDI.d113.s0.p1" e1="DrugDDI.d113.s0.e0" e2="DrugDDI.d113.s0.e2" interaction="?"/><pair id="DrugDDI.d113.s0.p2" e1="DrugDDI.d113.s0.e0" e2="DrugDDI.d113.s0.e3" interaction="?"/><pair id="DrugDDI.d113.s0.p3" e1="DrugDDI.d113.s0.e0" e2="DrugDDI.d113.s0.e4" interaction="?"/><pair id="DrugDDI.d113.s0.p4" e1="DrugDDI.d113.s0.e0" e2="DrugDDI.d113.s0.e5" interaction="?"/><pair id="DrugDDI.d113.s0.p5" e1="DrugDDI.d113.s0.e1" e2="DrugDDI.d113.s0.e2" interaction="?"/><pair id="DrugDDI.d113.s0.p6" e1="DrugDDI.d113.s0.e1" e2="DrugDDI.d113.s0.e3" interaction="?"/><pair id="DrugDDI.d113.s0.p7" e1="DrugDDI.d113.s0.e1" e2="DrugDDI.d113.s0.e4" interaction="?"/><pair id="DrugDDI.d113.s0.p8" e1="DrugDDI.d113.s0.e1" e2="DrugDDI.d113.s0.e5" interaction="?"/><pair id="DrugDDI.d113.s0.p9" e1="DrugDDI.d113.s0.e2" e2="DrugDDI.d113.s0.e3" interaction="?"/><pair id="DrugDDI.d113.s0.p10" e1="DrugDDI.d113.s0.e2" e2="DrugDDI.d113.s0.e4" interaction="?"/><pair id="DrugDDI.d113.s0.p11" e1="DrugDDI.d113.s0.e2" e2="DrugDDI.d113.s0.e5" interaction="?"/><pair id="DrugDDI.d113.s0.p12" e1="DrugDDI.d113.s0.e3" e2="DrugDDI.d113.s0.e4" interaction="?"/><pair id="DrugDDI.d113.s0.p13" e1="DrugDDI.d113.s0.e3" e2="DrugDDI.d113.s0.e5" interaction="?"/><pair id="DrugDDI.d113.s0.p14" e1="DrugDDI.d113.s0.e4" e2="DrugDDI.d113.s0.e5" interaction="?"/></sentence><sentence id="DrugDDI.d113.s1" origId="s1" text="as such it may impair intestinal absorption of any of vitamin D."><entity id="DrugDDI.d113.s1.e0" origId="s1.p27" charOffset="54-63" type="drug" text="vitamin D"/></sentence><sentence id="DrugDDI.d113.s2" origId="s2" text="Phenytoin/Phenobarbital: The coadministration of phenytoin or phenobarbital will not affect plasma concentrations of vitamin D, but may reduce endogenous plasma levels of calcitriol/ergocalcitriol by accelerating metabolism."><entity id="DrugDDI.d113.s2.e0" origId="s2.p28" charOffset="0-9" type="drug" text="Phenytoin"/><entity id="DrugDDI.d113.s2.e1" origId="s2.p29" charOffset="10-23" type="drug" text="Phenobarbital"/><entity id="DrugDDI.d113.s2.e2" origId="s2.p32" charOffset="49-58" type="drug" text="phenytoin"/><entity id="DrugDDI.d113.s2.e3" origId="s2.p34" charOffset="62-75" type="drug" text="phenobarbital"/><entity id="DrugDDI.d113.s2.e4" origId="s2.p39" charOffset="117-126" type="drug" text="vitamin D"/><entity id="DrugDDI.d113.s2.e5" origId="s2.p44" charOffset="171-181" type="drug" text="calcitriol"/><pair id="DrugDDI.d113.s2.p0" e1="DrugDDI.d113.s2.e0" e2="DrugDDI.d113.s2.e1" interaction="?"/><pair id="DrugDDI.d113.s2.p1" e1="DrugDDI.d113.s2.e0" e2="DrugDDI.d113.s2.e2" interaction="?"/><pair id="DrugDDI.d113.s2.p2" e1="DrugDDI.d113.s2.e0" e2="DrugDDI.d113.s2.e3" interaction="?"/><pair id="DrugDDI.d113.s2.p3" e1="DrugDDI.d113.s2.e0" e2="DrugDDI.d113.s2.e4" interaction="?"/><pair id="DrugDDI.d113.s2.p4" e1="DrugDDI.d113.s2.e0" e2="DrugDDI.d113.s2.e5" interaction="?"/><pair id="DrugDDI.d113.s2.p5" e1="DrugDDI.d113.s2.e1" e2="DrugDDI.d113.s2.e2" interaction="?"/><pair id="DrugDDI.d113.s2.p6" e1="DrugDDI.d113.s2.e1" e2="DrugDDI.d113.s2.e3" interaction="?"/><pair id="DrugDDI.d113.s2.p7" e1="DrugDDI.d113.s2.e1" e2="DrugDDI.d113.s2.e4" interaction="?"/><pair id="DrugDDI.d113.s2.p8" e1="DrugDDI.d113.s2.e1" e2="DrugDDI.d113.s2.e5" interaction="?"/><pair id="DrugDDI.d113.s2.p9" e1="DrugDDI.d113.s2.e2" e2="DrugDDI.d113.s2.e3" interaction="?"/><pair id="DrugDDI.d113.s2.p10" e1="DrugDDI.d113.s2.e2" e2="DrugDDI.d113.s2.e4" interaction="?"/><pair id="DrugDDI.d113.s2.p11" e1="DrugDDI.d113.s2.e2" e2="DrugDDI.d113.s2.e5" interaction="?"/><pair id="DrugDDI.d113.s2.p12" e1="DrugDDI.d113.s2.e3" e2="DrugDDI.d113.s2.e4" interaction="?"/><pair id="DrugDDI.d113.s2.p13" e1="DrugDDI.d113.s2.e3" e2="DrugDDI.d113.s2.e5" interaction="?"/><pair id="DrugDDI.d113.s2.p14" e1="DrugDDI.d113.s2.e4" e2="DrugDDI.d113.s2.e5" interaction="?"/></sentence><sentence id="DrugDDI.d113.s3" origId="s3" text="Since blood level of calcitriol/ergocalcitriol will be reduced, higher doses of Rocaltrol may be necessary if these drugs are administered simultaneously."><entity id="DrugDDI.d113.s3.e0" origId="s3.p49" charOffset="21-31" type="drug" text="calcitriol"/><entity id="DrugDDI.d113.s3.e1" origId="s3.p56" charOffset="80-89" type="drug" text="Rocaltrol"/><entity id="DrugDDI.d113.s3.e2" origId="s3.p61" charOffset="116-121" type="drug" text="drugs"/><pair id="DrugDDI.d113.s3.p0" e1="DrugDDI.d113.s3.e0" e2="DrugDDI.d113.s3.e1" interaction="?"/><pair id="DrugDDI.d113.s3.p1" e1="DrugDDI.d113.s3.e0" e2="DrugDDI.d113.s3.e2" interaction="?"/><pair id="DrugDDI.d113.s3.p2" e1="DrugDDI.d113.s3.e1" e2="DrugDDI.d113.s3.e2" interaction="?"/></sentence><sentence id="DrugDDI.d113.s4" origId="s4" text="Thiazides: Thiazides are known to induce hypercalcemia by the reduction of calcium excretion in urine."><entity id="DrugDDI.d113.s4.e0" origId="s4.p65" charOffset="0-9" type="drug" text="Thiazides"/><entity id="DrugDDI.d113.s4.e1" origId="s4.p67" charOffset="11-20" type="drug" text="Thiazides"/><entity id="DrugDDI.d113.s4.e2" origId="s4.p74" charOffset="75-82" type="drug" text="calcium"/><pair id="DrugDDI.d113.s4.p0" e1="DrugDDI.d113.s4.e0" e2="DrugDDI.d113.s4.e1" interaction="?"/><pair id="DrugDDI.d113.s4.p1" e1="DrugDDI.d113.s4.e0" e2="DrugDDI.d113.s4.e2" interaction="?"/><pair id="DrugDDI.d113.s4.p2" e1="DrugDDI.d113.s4.e1" e2="DrugDDI.d113.s4.e2" interaction="?"/></sentence><sentence id="DrugDDI.d113.s5" origId="s5" text="Some reports have shown that the concomitant administration of thiazides with vitamin D causes hypercalcemia."><entity id="DrugDDI.d113.s5.e0" origId="s5.p80" charOffset="63-72" type="drug" text="thiazides"/><entity id="DrugDDI.d113.s5.e1" origId="s5.p81" charOffset="78-87" type="drug" text="vitamin D"/><pair id="DrugDDI.d113.s5.p0" e1="DrugDDI.d113.s5.e0" e2="DrugDDI.d113.s5.e1" interaction="?"/></sentence><sentence id="DrugDDI.d113.s6" origId="s6" text="Therefore, precaution should be taken when coadministration is necessary."/><sentence id="DrugDDI.d113.s7" origId="s7" text="Digitalis: Vitamin D dosage must be determined with care in patients undergoing treatment with digitalis, as hypercalcemia in such patients may precipitate cardiac arrhythmias."><entity id="DrugDDI.d113.s7.e0" origId="s7.p93" charOffset="0-9" type="drug" text="Digitalis"/><entity id="DrugDDI.d113.s7.e1" origId="s7.p95" charOffset="11-20" type="drug" text="Vitamin D"/><entity id="DrugDDI.d113.s7.e2" origId="s7.p101" charOffset="95-104" type="drug" text="digitalis"/><pair id="DrugDDI.d113.s7.p0" e1="DrugDDI.d113.s7.e0" e2="DrugDDI.d113.s7.e1" interaction="?"/><pair id="DrugDDI.d113.s7.p1" e1="DrugDDI.d113.s7.e0" e2="DrugDDI.d113.s7.e2" interaction="?"/><pair id="DrugDDI.d113.s7.p2" e1="DrugDDI.d113.s7.e1" e2="DrugDDI.d113.s7.e2" interaction="?"/></sentence><sentence id="DrugDDI.d113.s8" origId="s8" text="Ketoconazole: Ketoconazole may inhibit both synthetic and catabolic enzymes of vitamin D."><entity id="DrugDDI.d113.s8.e0" origId="s8.p108" charOffset="0-12" type="drug" text="Ketoconazole"/><entity id="DrugDDI.d113.s8.e1" origId="s8.p110" charOffset="14-26" type="drug" text="Ketoconazole"/><entity id="DrugDDI.d113.s8.e2" origId="s8.p117" charOffset="79-88" type="drug" text="vitamin D"/><pair id="DrugDDI.d113.s8.p0" e1="DrugDDI.d113.s8.e0" e2="DrugDDI.d113.s8.e1" interaction="?"/><pair id="DrugDDI.d113.s8.p1" e1="DrugDDI.d113.s8.e0" e2="DrugDDI.d113.s8.e2" interaction="?"/><pair id="DrugDDI.d113.s8.p2" e1="DrugDDI.d113.s8.e1" e2="DrugDDI.d113.s8.e2" interaction="?"/></sentence><sentence id="DrugDDI.d113.s9" origId="s9" text="Reductions in serum endogenous vitamin D concentrations have been observed following the administration of 300 mg/day to 1200 mg/day ketoconazole for a week to healthy men."><entity id="DrugDDI.d113.s9.e0" origId="s9.p128" charOffset="133-145" type="drug" text="ketoconazole"/></sentence><sentence id="DrugDDI.d113.s10" origId="s10" text="However, in vivo drug interaction studies of ketoconazole with vitamin D have not been investigated."><entity id="DrugDDI.d113.s10.e0" origId="s10.p134" charOffset="45-57" type="drug" text="ketoconazole"/><entity id="DrugDDI.d113.s10.e1" origId="s10.p135" charOffset="63-72" type="drug" text="vitamin D"/><pair id="DrugDDI.d113.s10.p0" e1="DrugDDI.d113.s10.e0" e2="DrugDDI.d113.s10.e1" interaction="?"/></sentence><sentence id="DrugDDI.d113.s11" origId="s11" text="Corticosteroids: A relationship of functional antagonism exists between vitamin D analogues, which promote calcium absorption, and corticosteroids, which inhibit calcium absorption."><entity id="DrugDDI.d113.s11.e0" origId="s11.p140" charOffset="0-15" type="drug" text="Corticosteroids"/><entity id="DrugDDI.d113.s11.e1" origId="s11.p148" charOffset="107-114" type="drug" text="calcium"/><entity id="DrugDDI.d113.s11.e2" origId="s11.p150" charOffset="131-146" type="drug" text="corticosteroids"/><entity id="DrugDDI.d113.s11.e3" origId="s11.p153" charOffset="162-169" type="drug" text="calcium"/><pair id="DrugDDI.d113.s11.p0" e1="DrugDDI.d113.s11.e0" e2="DrugDDI.d113.s11.e1" interaction="?"/><pair id="DrugDDI.d113.s11.p1" e1="DrugDDI.d113.s11.e0" e2="DrugDDI.d113.s11.e2" interaction="?"/><pair id="DrugDDI.d113.s11.p2" e1="DrugDDI.d113.s11.e0" e2="DrugDDI.d113.s11.e3" interaction="?"/><pair id="DrugDDI.d113.s11.p3" e1="DrugDDI.d113.s11.e1" e2="DrugDDI.d113.s11.e2" interaction="?"/><pair id="DrugDDI.d113.s11.p4" e1="DrugDDI.d113.s11.e1" e2="DrugDDI.d113.s11.e3" interaction="?"/><pair id="DrugDDI.d113.s11.p5" e1="DrugDDI.d113.s11.e2" e2="DrugDDI.d113.s11.e3" interaction="?"/></sentence><sentence id="DrugDDI.d113.s12" origId="s12" text="Phosphate-Binding Agents: Since vitamin D also has an effect on phosphate transport in the intestine, kidneys and bones, the dosage of phosphate-binding agents must be adjusted in accordance with the serum phosphate concentration."><entity id="DrugDDI.d113.s12.e0" origId="s12.p154" charOffset="0-24" type="drug" text="phosphate-binding agents"/><entity id="DrugDDI.d113.s12.e1" origId="s12.p157" charOffset="32-41" type="drug" text="vitamin D"/><entity id="DrugDDI.d113.s12.e2" origId="s12.p166" charOffset="135-159" type="drug" text="phosphate-binding agents"/><pair id="DrugDDI.d113.s12.p0" e1="DrugDDI.d113.s12.e0" e2="DrugDDI.d113.s12.e1" interaction="?"/><pair id="DrugDDI.d113.s12.p1" e1="DrugDDI.d113.s12.e0" e2="DrugDDI.d113.s12.e2" interaction="?"/><pair id="DrugDDI.d113.s12.p2" e1="DrugDDI.d113.s12.e1" e2="DrugDDI.d113.s12.e2" interaction="?"/></sentence><sentence id="DrugDDI.d113.s13" origId="s13" text="Vitamin D: The coadministration of any of the vitamin D analogues should be avoided as this could create possible additive effects and hypercalcemia."><entity id="DrugDDI.d113.s13.e0" origId="s13.p172" charOffset="0-9" type="drug" text="Vitamin D"/></sentence><sentence id="DrugDDI.d113.s14" origId="s14" text="Calcium Supplements: Uncontrolled intake of additional calcium-containing preparations should be avoided."><entity id="DrugDDI.d113.s14.e0" origId="s14.p186" charOffset="0-7" type="drug" text="Calcium"/><entity id="DrugDDI.d113.s14.e1" origId="s14.p189" charOffset="55-86" type="drug" text="calcium-containing preparations"/><pair id="DrugDDI.d113.s14.p0" e1="DrugDDI.d113.s14.e0" e2="DrugDDI.d113.s14.e1" interaction="?"/></sentence><sentence id="DrugDDI.d113.s15" origId="s15" text="Magnesium: Magnesium-containing preparations (eg, antacids) may cause hypermagnesemia and should therefore not be taken during therapy with vitamin D by patients on chronic renal dialysis."><entity id="DrugDDI.d113.s15.e0" origId="s15.p193" charOffset="0-9" type="drug" text="Magnesium"/><entity id="DrugDDI.d113.s15.e1" origId="s15.p195" charOffset="11-44" type="drug" text="magnesium-containing preparations"/><entity id="DrugDDI.d113.s15.e2" origId="s15.p198" charOffset="50-58" type="drug" text="antacids"/><entity id="DrugDDI.d113.s15.e3" origId="s15.p210" charOffset="140-149" type="drug" text="vitamin D"/><pair id="DrugDDI.d113.s15.p0" e1="DrugDDI.d113.s15.e0" e2="DrugDDI.d113.s15.e1" interaction="?"/><pair id="DrugDDI.d113.s15.p1" e1="DrugDDI.d113.s15.e0" e2="DrugDDI.d113.s15.e2" interaction="?"/><pair id="DrugDDI.d113.s15.p2" e1="DrugDDI.d113.s15.e0" e2="DrugDDI.d113.s15.e3" interaction="?"/><pair id="DrugDDI.d113.s15.p3" e1="DrugDDI.d113.s15.e1" e2="DrugDDI.d113.s15.e2" interaction="?"/><pair id="DrugDDI.d113.s15.p4" e1="DrugDDI.d113.s15.e1" e2="DrugDDI.d113.s15.e3" interaction="?"/><pair id="DrugDDI.d113.s15.p5" e1="DrugDDI.d113.s15.e2" e2="DrugDDI.d113.s15.e3" interaction="?"/></sentence></document>
