# Supplementary material for: Phar-LSTM: a pharmacological representation-based LSTM network for drug–drug interaction extraction
Source: PeerJ. 2023 Dec 14;11:e16606. doi: 10.7717/peerj.16606 (PMC10725669; doi:10.7717/peerj.16606)
Supplement: Supplemental Information 1 [file peerj-11-16606-s001.zip › Data_XmlFormat/Test2011/Cinoxacin_ddi.xml]

<?xml version="1.0" encoding="UTF-8"?>
<document id="DrugDDI.d462" origId="Cinoxacin"><sentence id="DrugDDI.d462.s0" origId="s0" text="Elevated plasma levels of theophylline have been reported with concomitant use of some quinolones."><entity id="DrugDDI.d462.s0.e0" origId="s0.p1" charOffset="26-38" type="drug" text="theophylline"/><entity id="DrugDDI.d462.s0.e1" origId="s0.p6" charOffset="87-97" type="drug" text="quinolones"/><pair id="DrugDDI.d462.s0.p0" e1="DrugDDI.d462.s0.e0" e2="DrugDDI.d462.s0.e1" interaction="?"/></sentence><sentence id="DrugDDI.d462.s1" origId="s1" text="There have been reports of theophylline-related side-effects in patients on concomitant theophylline-quinolone therapy."><entity id="DrugDDI.d462.s1.e0" origId="s1.p11" charOffset="27-39" type="drug" text="theophylline"/><entity id="DrugDDI.d462.s1.e1" origId="s1.p13" charOffset="88-100" type="drug" text="theophylline"/><pair id="DrugDDI.d462.s1.p0" e1="DrugDDI.d462.s1.e0" e2="DrugDDI.d462.s1.e1" interaction="?"/></sentence><sentence id="DrugDDI.d462.s2" origId="s2" text="Therefore, monitoring of theophylline plasma levels should be considered and dosage of theophylline adjusted as required."><entity id="DrugDDI.d462.s2.e0" origId="s2.p22" charOffset="25-37" type="drug" text="theophylline"/></sentence><sentence id="DrugDDI.d462.s3" origId="s3" text="Quinolones have also been shown to interfere with the metabolism of caffeine."><entity id="DrugDDI.d462.s3.e0" origId="s3.p26" charOffset="0-10" type="drug" text="Quinolones"/><entity id="DrugDDI.d462.s3.e1" origId="s3.p34" charOffset="68-76" type="drug" text="caffeine"/><pair id="DrugDDI.d462.s3.p0" e1="DrugDDI.d462.s3.e0" e2="DrugDDI.d462.s3.e1" interaction="?"/></sentence><sentence id="DrugDDI.d462.s4" origId="s4" text="This may lead to reduced clearance of caffeine and a prolongation of its plasma half-life."><entity id="DrugDDI.d462.s4.e0" origId="s4.p39" charOffset="38-46" type="drug" text="caffeine"/></sentence><sentence id="DrugDDI.d462.s5" origId="s5" text="Although this interaction has not been reported with cinoxacin, caution should be exercised when cinoxacin is given concomitantly with caffeine-containing products."><entity id="DrugDDI.d462.s5.e0" origId="s5.p49" charOffset="53-62" type="drug" text="cinoxacin"/><entity id="DrugDDI.d462.s5.e1" origId="s5.p55" charOffset="97-106" type="drug" text="cinoxacin"/><entity id="DrugDDI.d462.s5.e2" origId="s5.p59" charOffset="135-155" type="drug" text="caffeine-containing"/><pair id="DrugDDI.d462.s5.p0" e1="DrugDDI.d462.s5.e0" e2="DrugDDI.d462.s5.e1" interaction="?"/><pair id="DrugDDI.d462.s5.p1" e1="DrugDDI.d462.s5.e0" e2="DrugDDI.d462.s5.e2" interaction="?"/><pair id="DrugDDI.d462.s5.p2" e1="DrugDDI.d462.s5.e1" e2="DrugDDI.d462.s5.e2" interaction="?"/></sentence><sentence id="DrugDDI.d462.s6" origId="s6" text="Antacids or sucralfate substantially interfere with the absorption of some quinolones, resulting in low urine levels."><entity id="DrugDDI.d462.s6.e0" origId="s6.p60" charOffset="0-8" type="drug" text="Antacids"/><entity id="DrugDDI.d462.s6.e1" origId="s6.p62" charOffset="12-22" type="drug" text="sucralfate"/><entity id="DrugDDI.d462.s6.e2" origId="s6.p65" charOffset="75-85" type="drug" text="quinolones"/><pair id="DrugDDI.d462.s6.p0" e1="DrugDDI.d462.s6.e0" e2="DrugDDI.d462.s6.e1" interaction="?"/><pair id="DrugDDI.d462.s6.p1" e1="DrugDDI.d462.s6.e0" e2="DrugDDI.d462.s6.e2" interaction="?"/><pair id="DrugDDI.d462.s6.p2" e1="DrugDDI.d462.s6.e1" e2="DrugDDI.d462.s6.e2" interaction="?"/></sentence><sentence id="DrugDDI.d462.s7" origId="s7" text="Also, concomitant administration of quinolones with products containing iron, multivitamins containing zinc, or Videx (didanosine) chewable/buffered tablets or the pediatric powder for oral solution may result in low urine levels."><entity id="DrugDDI.d462.s7.e0" origId="s7.p70" charOffset="36-46" type="drug" text="quinolones"/><entity id="DrugDDI.d462.s7.e1" origId="s7.p73" charOffset="72-76" type="drug" text="iron"/><entity id="DrugDDI.d462.s7.e2" origId="s7.p74" charOffset="78-91" type="drug" text="multivitamins"/><entity id="DrugDDI.d462.s7.e3" origId="s7.p76" charOffset="103-107" type="drug" text="zinc"/><entity id="DrugDDI.d462.s7.e4" origId="s7.p78" charOffset="112-117" type="drug" text="Videx"/><entity id="DrugDDI.d462.s7.e5" origId="s7.p80" charOffset="119-129" type="drug" text="didanosine"/><entity id="DrugDDI.d462.s7.e6" origId="s7.p83" charOffset="140-146" type="drug" text="buffer"/><entity id="DrugDDI.d462.s7.e7" origId="s7.p85" charOffset="164-173" type="drug" text="pediatric"/><pair id="DrugDDI.d462.s7.p0" e1="DrugDDI.d462.s7.e0" e2="DrugDDI.d462.s7.e1" interaction="?"/><pair id="DrugDDI.d462.s7.p1" e1="DrugDDI.d462.s7.e0" e2="DrugDDI.d462.s7.e2" interaction="?"/><pair id="DrugDDI.d462.s7.p2" e1="DrugDDI.d462.s7.e0" e2="DrugDDI.d462.s7.e3" interaction="?"/><pair id="DrugDDI.d462.s7.p3" e1="DrugDDI.d462.s7.e0" e2="DrugDDI.d462.s7.e4" interaction="?"/><pair id="DrugDDI.d462.s7.p4" e1="DrugDDI.d462.s7.e0" e2="DrugDDI.d462.s7.e5" interaction="?"/><pair id="DrugDDI.d462.s7.p5" e1="DrugDDI.d462.s7.e0" e2="DrugDDI.d462.s7.e6" interaction="?"/><pair id="DrugDDI.d462.s7.p6" e1="DrugDDI.d462.s7.e0" e2="DrugDDI.d462.s7.e7" interaction="?"/><pair id="DrugDDI.d462.s7.p7" e1="DrugDDI.d462.s7.e1" e2="DrugDDI.d462.s7.e2" interaction="?"/><pair id="DrugDDI.d462.s7.p8" e1="DrugDDI.d462.s7.e1" e2="DrugDDI.d462.s7.e3" interaction="?"/><pair id="DrugDDI.d462.s7.p9" e1="DrugDDI.d462.s7.e1" e2="DrugDDI.d462.s7.e4" interaction="?"/><pair id="DrugDDI.d462.s7.p10" e1="DrugDDI.d462.s7.e1" e2="DrugDDI.d462.s7.e5" interaction="?"/><pair id="DrugDDI.d462.s7.p11" e1="DrugDDI.d462.s7.e1" e2="DrugDDI.d462.s7.e6" interaction="?"/><pair id="DrugDDI.d462.s7.p12" e1="DrugDDI.d462.s7.e1" e2="DrugDDI.d462.s7.e7" interaction="?"/><pair id="DrugDDI.d462.s7.p13" e1="DrugDDI.d462.s7.e2" e2="DrugDDI.d462.s7.e3" interaction="?"/><pair id="DrugDDI.d462.s7.p14" e1="DrugDDI.d462.s7.e2" e2="DrugDDI.d462.s7.e4" interaction="?"/><pair id="DrugDDI.d462.s7.p15" e1="DrugDDI.d462.s7.e2" e2="DrugDDI.d462.s7.e5" interaction="?"/><pair id="DrugDDI.d462.s7.p16" e1="DrugDDI.d462.s7.e2" e2="DrugDDI.d462.s7.e6" interaction="?"/><pair id="DrugDDI.d462.s7.p17" e1="DrugDDI.d462.s7.e2" e2="DrugDDI.d462.s7.e7" interaction="?"/><pair id="DrugDDI.d462.s7.p18" e1="DrugDDI.d462.s7.e3" e2="DrugDDI.d462.s7.e4" interaction="?"/><pair id="DrugDDI.d462.s7.p19" e1="DrugDDI.d462.s7.e3" e2="DrugDDI.d462.s7.e5" interaction="?"/><pair id="DrugDDI.d462.s7.p20" e1="DrugDDI.d462.s7.e3" e2="DrugDDI.d462.s7.e6" interaction="?"/><pair id="DrugDDI.d462.s7.p21" e1="DrugDDI.d462.s7.e3" e2="DrugDDI.d462.s7.e7" interaction="?"/><pair id="DrugDDI.d462.s7.p22" e1="DrugDDI.d462.s7.e4" e2="DrugDDI.d462.s7.e5" interaction="?"/><pair id="DrugDDI.d462.s7.p23" e1="DrugDDI.d462.s7.e4" e2="DrugDDI.d462.s7.e6" interaction="?"/><pair id="DrugDDI.d462.s7.p24" e1="DrugDDI.d462.s7.e4" e2="DrugDDI.d462.s7.e7" interaction="?"/><pair id="DrugDDI.d462.s7.p25" e1="DrugDDI.d462.s7.e5" e2="DrugDDI.d462.s7.e6" interaction="?"/><pair id="DrugDDI.d462.s7.p26" e1="DrugDDI.d462.s7.e5" e2="DrugDDI.d462.s7.e7" interaction="?"/><pair id="DrugDDI.d462.s7.p27" e1="DrugDDI.d462.s7.e6" e2="DrugDDI.d462.s7.e7" interaction="?"/></sentence><sentence id="DrugDDI.d462.s8" origId="s8" text="Quinolones, including cinoxacin, may enhance the effects of oral anticoagulants, such as warfarin or its derivatives."><entity id="DrugDDI.d462.s8.e0" origId="s8.p90" charOffset="0-10" type="drug" text="Quinolones"/><entity id="DrugDDI.d462.s8.e1" origId="s8.p92" charOffset="22-31" type="drug" text="cinoxacin"/><entity id="DrugDDI.d462.s8.e2" origId="s8.p96" charOffset="60-79" type="drug" text="oral anticoagulants"/><entity id="DrugDDI.d462.s8.e3" origId="s8.p97" charOffset="89-97" type="drug" text="warfarin"/><entity id="DrugDDI.d462.s8.e4" origId="s8.p99" charOffset="105-116" type="drug" text="derivatives"/><pair id="DrugDDI.d462.s8.p0" e1="DrugDDI.d462.s8.e0" e2="DrugDDI.d462.s8.e1" interaction="?"/><pair id="DrugDDI.d462.s8.p1" e1="DrugDDI.d462.s8.e0" e2="DrugDDI.d462.s8.e2" interaction="?"/><pair id="DrugDDI.d462.s8.p2" e1="DrugDDI.d462.s8.e0" e2="DrugDDI.d462.s8.e3" interaction="?"/><pair id="DrugDDI.d462.s8.p3" e1="DrugDDI.d462.s8.e0" e2="DrugDDI.d462.s8.e4" interaction="?"/><pair id="DrugDDI.d462.s8.p4" e1="DrugDDI.d462.s8.e1" e2="DrugDDI.d462.s8.e2" interaction="?"/><pair id="DrugDDI.d462.s8.p5" e1="DrugDDI.d462.s8.e1" e2="DrugDDI.d462.s8.e3" interaction="?"/><pair id="DrugDDI.d462.s8.p6" e1="DrugDDI.d462.s8.e1" e2="DrugDDI.d462.s8.e4" interaction="?"/><pair id="DrugDDI.d462.s8.p7" e1="DrugDDI.d462.s8.e2" e2="DrugDDI.d462.s8.e3" interaction="?"/><pair id="DrugDDI.d462.s8.p8" e1="DrugDDI.d462.s8.e2" e2="DrugDDI.d462.s8.e4" interaction="?"/><pair id="DrugDDI.d462.s8.p9" e1="DrugDDI.d462.s8.e3" e2="DrugDDI.d462.s8.e4" interaction="?"/></sentence><sentence id="DrugDDI.d462.s9" origId="s9" text="When these products are administered concomitantly, prothrombin time or other suitable coagulation tests should be closely monitored."/><sentence id="DrugDDI.d462.s10" origId="s10" text="Seizures have been reported in patients taking another quinolone class antimicrobial and the nonsteroidal anti-inflammatory drug fenbufen concurrently."><entity id="DrugDDI.d462.s10.e0" origId="s10.p118" charOffset="55-85" type="drug" text="quinolone class antimicrobial"/><entity id="DrugDDI.d462.s10.e1" origId="s10.p120" charOffset="93-128" type="drug" text="nonsteroidal anti-inflammatory drug"/><pair id="DrugDDI.d462.s10.p0" e1="DrugDDI.d462.s10.e0" e2="DrugDDI.d462.s10.e1" interaction="?"/></sentence><sentence id="DrugDDI.d462.s11" origId="s11" text="Animal studies also suggest an increased potential for seizures when these 2 drugs are given concomitantly."><entity id="DrugDDI.d462.s11.e0" origId="s11.p128" charOffset="77-82" type="drug" text="drugs"/></sentence><sentence id="DrugDDI.d462.s12" origId="s12" text="Fenbufen is not approved in the United States at this time."><entity id="DrugDDI.d462.s12.e0" origId="s12.p132" charOffset="0-8" type="drug" text="Fenbufen"/></sentence><sentence id="DrugDDI.d462.s13" origId="s13" text="Physicians are provided this information to increase awareness of the potential for serious interactions when cinoxacin and certain nonsteroidal anti-inflammatory agents are administered concomitantly."><entity id="DrugDDI.d462.s13.e0" origId="s13.p147" charOffset="110-119" type="drug" text="cinoxacin"/><entity id="DrugDDI.d462.s13.e1" origId="s13.p149" charOffset="132-169" type="drug" text="nonsteroidal anti-inflammatory agents"/><pair id="DrugDDI.d462.s13.p0" e1="DrugDDI.d462.s13.e0" e2="DrugDDI.d462.s13.e1" interaction="?"/></sentence><sentence id="DrugDDI.d462.s14" origId="s14" text="Elevated cyclosporine serum levels have been reported with the concomitant use of quinolones and cyclosporine."><entity id="DrugDDI.d462.s14.e0" origId="s14.p153" charOffset="9-21" type="drug" text="cyclosporine"/><entity id="DrugDDI.d462.s14.e1" origId="s14.p158" charOffset="82-92" type="drug" text="quinolones"/><entity id="DrugDDI.d462.s14.e2" origId="s14.p160" charOffset="97-109" type="drug" text="cyclosporine"/><pair id="DrugDDI.d462.s14.p0" e1="DrugDDI.d462.s14.e0" e2="DrugDDI.d462.s14.e1" interaction="?"/><pair id="DrugDDI.d462.s14.p1" e1="DrugDDI.d462.s14.e0" e2="DrugDDI.d462.s14.e2" interaction="?"/><pair id="DrugDDI.d462.s14.p2" e1="DrugDDI.d462.s14.e1" e2="DrugDDI.d462.s14.e2" interaction="?"/></sentence></document>
