# Supplementary material for: Phar-LSTM: a pharmacological representation-based LSTM network for drug–drug interaction extraction
Source: PeerJ. 2023 Dec 14;11:e16606. doi: 10.7717/peerj.16606 (PMC10725669; doi:10.7717/peerj.16606)
Supplement: Supplemental Information 1 [file peerj-11-16606-s001.zip › Data_XmlFormat/Test2011/Citalopram_ddi.xml]

<?xml version="1.0" encoding="UTF-8"?>
<document id="DrugDDI.d430" origId="Citalopram"><sentence id="DrugDDI.d430.s0" origId="s0" text="Central nervous system depressant (CNS) drugs including alcohol, antidepressants, antihistamines, antipsychotics, blood pressure medications (reserpine, methyldopa, beta-blockers), motion sickness medications, muscle relaxants, narcotics, sedatives, sleeping pills and tranquilizers"><entity id="DrugDDI.d430.s0.e0" origId="s0.p0" charOffset="0-33" type="drug" text="Central nervous system depressant"/><entity id="DrugDDI.d430.s0.e1" origId="s0.p4" charOffset="40-45" type="drug" text="drugs"/><entity id="DrugDDI.d430.s0.e2" origId="s0.p6" charOffset="56-63" type="drug" text="alcohol"/><entity id="DrugDDI.d430.s0.e3" origId="s0.p7" charOffset="65-80" type="drug" text="antidepressants"/><entity id="DrugDDI.d430.s0.e4" origId="s0.p8" charOffset="82-96" type="drug" text="antihistamines"/><entity id="DrugDDI.d430.s0.e5" origId="s0.p9" charOffset="98-112" type="drug" text="antipsychotics"/><entity id="DrugDDI.d430.s0.e6" origId="s0.p10" charOffset="129-140" type="drug" text="medications"/><entity id="DrugDDI.d430.s0.e7" origId="s0.p12" charOffset="142-151" type="drug" text="reserpine"/><entity id="DrugDDI.d430.s0.e8" origId="s0.p13" charOffset="153-163" type="drug" text="methyldopa"/><entity id="DrugDDI.d430.s0.e9" origId="s0.p14" charOffset="165-179" type="drug" text="beta-blockers"/><entity id="DrugDDI.d430.s0.e10" origId="s0.p17" charOffset="197-208" type="drug" text="medications"/><entity id="DrugDDI.d430.s0.e11" origId="s0.p18" charOffset="210-226" type="drug" text="muscle relaxants"/><entity id="DrugDDI.d430.s0.e12" origId="s0.p19" charOffset="228-237" type="drug" text="narcotics"/><entity id="DrugDDI.d430.s0.e13" origId="s0.p20" charOffset="239-248" type="drug" text="sedatives"/><entity id="DrugDDI.d430.s0.e14" origId="s0.p23" charOffset="269-282" type="drug" text="tranquilizers"/><pair id="DrugDDI.d430.s0.p0" e1="DrugDDI.d430.s0.e0" e2="DrugDDI.d430.s0.e1" interaction="?"/><pair id="DrugDDI.d430.s0.p1" e1="DrugDDI.d430.s0.e0" e2="DrugDDI.d430.s0.e2" interaction="?"/><pair id="DrugDDI.d430.s0.p2" e1="DrugDDI.d430.s0.e0" e2="DrugDDI.d430.s0.e3" interaction="?"/><pair id="DrugDDI.d430.s0.p3" e1="DrugDDI.d430.s0.e0" e2="DrugDDI.d430.s0.e4" interaction="?"/><pair id="DrugDDI.d430.s0.p4" e1="DrugDDI.d430.s0.e0" e2="DrugDDI.d430.s0.e5" interaction="?"/><pair id="DrugDDI.d430.s0.p5" e1="DrugDDI.d430.s0.e0" e2="DrugDDI.d430.s0.e6" interaction="?"/><pair id="DrugDDI.d430.s0.p6" e1="DrugDDI.d430.s0.e0" e2="DrugDDI.d430.s0.e7" interaction="?"/><pair id="DrugDDI.d430.s0.p7" e1="DrugDDI.d430.s0.e0" e2="DrugDDI.d430.s0.e8" interaction="?"/><pair id="DrugDDI.d430.s0.p8" e1="DrugDDI.d430.s0.e0" e2="DrugDDI.d430.s0.e9" interaction="?"/><pair id="DrugDDI.d430.s0.p9" e1="DrugDDI.d430.s0.e0" e2="DrugDDI.d430.s0.e10" interaction="?"/><pair id="DrugDDI.d430.s0.p10" e1="DrugDDI.d430.s0.e0" e2="DrugDDI.d430.s0.e11" interaction="?"/><pair id="DrugDDI.d430.s0.p11" e1="DrugDDI.d430.s0.e0" e2="DrugDDI.d430.s0.e12" interaction="?"/><pair id="DrugDDI.d430.s0.p12" e1="DrugDDI.d430.s0.e0" e2="DrugDDI.d430.s0.e13" interaction="?"/><pair id="DrugDDI.d430.s0.p13" e1="DrugDDI.d430.s0.e0" e2="DrugDDI.d430.s0.e14" interaction="?"/><pair id="DrugDDI.d430.s0.p14" e1="DrugDDI.d430.s0.e1" e2="DrugDDI.d430.s0.e2" interaction="?"/><pair id="DrugDDI.d430.s0.p15" e1="DrugDDI.d430.s0.e1" e2="DrugDDI.d430.s0.e3" interaction="?"/><pair id="DrugDDI.d430.s0.p16" e1="DrugDDI.d430.s0.e1" e2="DrugDDI.d430.s0.e4" interaction="?"/><pair id="DrugDDI.d430.s0.p17" e1="DrugDDI.d430.s0.e1" e2="DrugDDI.d430.s0.e5" interaction="?"/><pair id="DrugDDI.d430.s0.p18" e1="DrugDDI.d430.s0.e1" e2="DrugDDI.d430.s0.e6" interaction="?"/><pair id="DrugDDI.d430.s0.p19" e1="DrugDDI.d430.s0.e1" e2="DrugDDI.d430.s0.e7" interaction="?"/><pair id="DrugDDI.d430.s0.p20" e1="DrugDDI.d430.s0.e1" e2="DrugDDI.d430.s0.e8" interaction="?"/><pair id="DrugDDI.d430.s0.p21" e1="DrugDDI.d430.s0.e1" e2="DrugDDI.d430.s0.e9" interaction="?"/><pair id="DrugDDI.d430.s0.p22" e1="DrugDDI.d430.s0.e1" e2="DrugDDI.d430.s0.e10" interaction="?"/><pair id="DrugDDI.d430.s0.p23" e1="DrugDDI.d430.s0.e1" e2="DrugDDI.d430.s0.e11" interaction="?"/><pair id="DrugDDI.d430.s0.p24" e1="DrugDDI.d430.s0.e1" e2="DrugDDI.d430.s0.e12" interaction="?"/><pair id="DrugDDI.d430.s0.p25" e1="DrugDDI.d430.s0.e1" e2="DrugDDI.d430.s0.e13" interaction="?"/><pair id="DrugDDI.d430.s0.p26" e1="DrugDDI.d430.s0.e1" e2="DrugDDI.d430.s0.e14" interaction="?"/><pair id="DrugDDI.d430.s0.p27" e1="DrugDDI.d430.s0.e2" e2="DrugDDI.d430.s0.e3" interaction="?"/><pair id="DrugDDI.d430.s0.p28" e1="DrugDDI.d430.s0.e2" e2="DrugDDI.d430.s0.e4" interaction="?"/><pair id="DrugDDI.d430.s0.p29" e1="DrugDDI.d430.s0.e2" e2="DrugDDI.d430.s0.e5" interaction="?"/><pair id="DrugDDI.d430.s0.p30" e1="DrugDDI.d430.s0.e2" e2="DrugDDI.d430.s0.e6" interaction="?"/><pair id="DrugDDI.d430.s0.p31" e1="DrugDDI.d430.s0.e2" e2="DrugDDI.d430.s0.e7" interaction="?"/><pair id="DrugDDI.d430.s0.p32" e1="DrugDDI.d430.s0.e2" e2="DrugDDI.d430.s0.e8" interaction="?"/><pair id="DrugDDI.d430.s0.p33" e1="DrugDDI.d430.s0.e2" e2="DrugDDI.d430.s0.e9" interaction="?"/><pair id="DrugDDI.d430.s0.p34" e1="DrugDDI.d430.s0.e2" e2="DrugDDI.d430.s0.e10" interaction="?"/><pair id="DrugDDI.d430.s0.p35" e1="DrugDDI.d430.s0.e2" e2="DrugDDI.d430.s0.e11" interaction="?"/><pair id="DrugDDI.d430.s0.p36" e1="DrugDDI.d430.s0.e2" e2="DrugDDI.d430.s0.e12" interaction="?"/><pair id="DrugDDI.d430.s0.p37" e1="DrugDDI.d430.s0.e2" e2="DrugDDI.d430.s0.e13" interaction="?"/><pair id="DrugDDI.d430.s0.p38" e1="DrugDDI.d430.s0.e2" e2="DrugDDI.d430.s0.e14" interaction="?"/><pair id="DrugDDI.d430.s0.p39" e1="DrugDDI.d430.s0.e3" e2="DrugDDI.d430.s0.e4" interaction="?"/><pair id="DrugDDI.d430.s0.p40" e1="DrugDDI.d430.s0.e3" e2="DrugDDI.d430.s0.e5" interaction="?"/><pair id="DrugDDI.d430.s0.p41" e1="DrugDDI.d430.s0.e3" e2="DrugDDI.d430.s0.e6" interaction="?"/><pair id="DrugDDI.d430.s0.p42" e1="DrugDDI.d430.s0.e3" e2="DrugDDI.d430.s0.e7" interaction="?"/><pair id="DrugDDI.d430.s0.p43" e1="DrugDDI.d430.s0.e3" e2="DrugDDI.d430.s0.e8" interaction="?"/><pair id="DrugDDI.d430.s0.p44" e1="DrugDDI.d430.s0.e3" e2="DrugDDI.d430.s0.e9" interaction="?"/><pair id="DrugDDI.d430.s0.p45" e1="DrugDDI.d430.s0.e3" e2="DrugDDI.d430.s0.e10" interaction="?"/><pair id="DrugDDI.d430.s0.p46" e1="DrugDDI.d430.s0.e3" e2="DrugDDI.d430.s0.e11" interaction="?"/><pair id="DrugDDI.d430.s0.p47" e1="DrugDDI.d430.s0.e3" e2="DrugDDI.d430.s0.e12" interaction="?"/><pair id="DrugDDI.d430.s0.p48" e1="DrugDDI.d430.s0.e3" e2="DrugDDI.d430.s0.e13" interaction="?"/><pair id="DrugDDI.d430.s0.p49" e1="DrugDDI.d430.s0.e3" e2="DrugDDI.d430.s0.e14" interaction="?"/><pair id="DrugDDI.d430.s0.p50" e1="DrugDDI.d430.s0.e4" e2="DrugDDI.d430.s0.e5" interaction="?"/><pair id="DrugDDI.d430.s0.p51" e1="DrugDDI.d430.s0.e4" e2="DrugDDI.d430.s0.e6" interaction="?"/><pair id="DrugDDI.d430.s0.p52" e1="DrugDDI.d430.s0.e4" e2="DrugDDI.d430.s0.e7" interaction="?"/><pair id="DrugDDI.d430.s0.p53" e1="DrugDDI.d430.s0.e4" e2="DrugDDI.d430.s0.e8" interaction="?"/><pair id="DrugDDI.d430.s0.p54" e1="DrugDDI.d430.s0.e4" e2="DrugDDI.d430.s0.e9" interaction="?"/><pair id="DrugDDI.d430.s0.p55" e1="DrugDDI.d430.s0.e4" e2="DrugDDI.d430.s0.e10" interaction="?"/><pair id="DrugDDI.d430.s0.p56" e1="DrugDDI.d430.s0.e4" e2="DrugDDI.d430.s0.e11" interaction="?"/><pair id="DrugDDI.d430.s0.p57" e1="DrugDDI.d430.s0.e4" e2="DrugDDI.d430.s0.e12" interaction="?"/><pair id="DrugDDI.d430.s0.p58" e1="DrugDDI.d430.s0.e4" e2="DrugDDI.d430.s0.e13" interaction="?"/><pair id="DrugDDI.d430.s0.p59" e1="DrugDDI.d430.s0.e4" e2="DrugDDI.d430.s0.e14" interaction="?"/><pair id="DrugDDI.d430.s0.p60" e1="DrugDDI.d430.s0.e5" e2="DrugDDI.d430.s0.e6" interaction="?"/><pair id="DrugDDI.d430.s0.p61" e1="DrugDDI.d430.s0.e5" e2="DrugDDI.d430.s0.e7" interaction="?"/><pair id="DrugDDI.d430.s0.p62" e1="DrugDDI.d430.s0.e5" e2="DrugDDI.d430.s0.e8" interaction="?"/><pair id="DrugDDI.d430.s0.p63" e1="DrugDDI.d430.s0.e5" e2="DrugDDI.d430.s0.e9" interaction="?"/><pair id="DrugDDI.d430.s0.p64" e1="DrugDDI.d430.s0.e5" e2="DrugDDI.d430.s0.e10" interaction="?"/><pair id="DrugDDI.d430.s0.p65" e1="DrugDDI.d430.s0.e5" e2="DrugDDI.d430.s0.e11" interaction="?"/><pair id="DrugDDI.d430.s0.p66" e1="DrugDDI.d430.s0.e5" e2="DrugDDI.d430.s0.e12" interaction="?"/><pair id="DrugDDI.d430.s0.p67" e1="DrugDDI.d430.s0.e5" e2="DrugDDI.d430.s0.e13" interaction="?"/><pair id="DrugDDI.d430.s0.p68" e1="DrugDDI.d430.s0.e5" e2="DrugDDI.d430.s0.e14" interaction="?"/><pair id="DrugDDI.d430.s0.p69" e1="DrugDDI.d430.s0.e6" e2="DrugDDI.d430.s0.e7" interaction="?"/><pair id="DrugDDI.d430.s0.p70" e1="DrugDDI.d430.s0.e6" e2="DrugDDI.d430.s0.e8" interaction="?"/><pair id="DrugDDI.d430.s0.p71" e1="DrugDDI.d430.s0.e6" e2="DrugDDI.d430.s0.e9" interaction="?"/><pair id="DrugDDI.d430.s0.p72" e1="DrugDDI.d430.s0.e6" e2="DrugDDI.d430.s0.e10" interaction="?"/><pair id="DrugDDI.d430.s0.p73" e1="DrugDDI.d430.s0.e6" e2="DrugDDI.d430.s0.e11" interaction="?"/><pair id="DrugDDI.d430.s0.p74" e1="DrugDDI.d430.s0.e6" e2="DrugDDI.d430.s0.e12" interaction="?"/><pair id="DrugDDI.d430.s0.p75" e1="DrugDDI.d430.s0.e6" e2="DrugDDI.d430.s0.e13" interaction="?"/><pair id="DrugDDI.d430.s0.p76" e1="DrugDDI.d430.s0.e6" e2="DrugDDI.d430.s0.e14" interaction="?"/><pair id="DrugDDI.d430.s0.p77" e1="DrugDDI.d430.s0.e7" e2="DrugDDI.d430.s0.e8" interaction="?"/><pair id="DrugDDI.d430.s0.p78" e1="DrugDDI.d430.s0.e7" e2="DrugDDI.d430.s0.e9" interaction="?"/><pair id="DrugDDI.d430.s0.p79" e1="DrugDDI.d430.s0.e7" e2="DrugDDI.d430.s0.e10" interaction="?"/><pair id="DrugDDI.d430.s0.p80" e1="DrugDDI.d430.s0.e7" e2="DrugDDI.d430.s0.e11" interaction="?"/><pair id="DrugDDI.d430.s0.p81" e1="DrugDDI.d430.s0.e7" e2="DrugDDI.d430.s0.e12" interaction="?"/><pair id="DrugDDI.d430.s0.p82" e1="DrugDDI.d430.s0.e7" e2="DrugDDI.d430.s0.e13" interaction="?"/><pair id="DrugDDI.d430.s0.p83" e1="DrugDDI.d430.s0.e7" e2="DrugDDI.d430.s0.e14" interaction="?"/><pair id="DrugDDI.d430.s0.p84" e1="DrugDDI.d430.s0.e8" e2="DrugDDI.d430.s0.e9" interaction="?"/><pair id="DrugDDI.d430.s0.p85" e1="DrugDDI.d430.s0.e8" e2="DrugDDI.d430.s0.e10" interaction="?"/><pair id="DrugDDI.d430.s0.p86" e1="DrugDDI.d430.s0.e8" e2="DrugDDI.d430.s0.e11" interaction="?"/><pair id="DrugDDI.d430.s0.p87" e1="DrugDDI.d430.s0.e8" e2="DrugDDI.d430.s0.e12" interaction="?"/><pair id="DrugDDI.d430.s0.p88" e1="DrugDDI.d430.s0.e8" e2="DrugDDI.d430.s0.e13" interaction="?"/><pair id="DrugDDI.d430.s0.p89" e1="DrugDDI.d430.s0.e8" e2="DrugDDI.d430.s0.e14" interaction="?"/><pair id="DrugDDI.d430.s0.p90" e1="DrugDDI.d430.s0.e9" e2="DrugDDI.d430.s0.e10" interaction="?"/><pair id="DrugDDI.d430.s0.p91" e1="DrugDDI.d430.s0.e9" e2="DrugDDI.d430.s0.e11" interaction="?"/><pair id="DrugDDI.d430.s0.p92" e1="DrugDDI.d430.s0.e9" e2="DrugDDI.d430.s0.e12" interaction="?"/><pair id="DrugDDI.d430.s0.p93" e1="DrugDDI.d430.s0.e9" e2="DrugDDI.d430.s0.e13" interaction="?"/><pair id="DrugDDI.d430.s0.p94" e1="DrugDDI.d430.s0.e9" e2="DrugDDI.d430.s0.e14" interaction="?"/><pair id="DrugDDI.d430.s0.p95" e1="DrugDDI.d430.s0.e10" e2="DrugDDI.d430.s0.e11" interaction="?"/><pair id="DrugDDI.d430.s0.p96" e1="DrugDDI.d430.s0.e10" e2="DrugDDI.d430.s0.e12" interaction="?"/><pair id="DrugDDI.d430.s0.p97" e1="DrugDDI.d430.s0.e10" e2="DrugDDI.d430.s0.e13" interaction="?"/><pair id="DrugDDI.d430.s0.p98" e1="DrugDDI.d430.s0.e10" e2="DrugDDI.d430.s0.e14" interaction="?"/><pair id="DrugDDI.d430.s0.p99" e1="DrugDDI.d430.s0.e11" e2="DrugDDI.d430.s0.e12" interaction="?"/><pair id="DrugDDI.d430.s0.p100" e1="DrugDDI.d430.s0.e11" e2="DrugDDI.d430.s0.e13" interaction="?"/><pair id="DrugDDI.d430.s0.p101" e1="DrugDDI.d430.s0.e11" e2="DrugDDI.d430.s0.e14" interaction="?"/><pair id="DrugDDI.d430.s0.p102" e1="DrugDDI.d430.s0.e12" e2="DrugDDI.d430.s0.e13" interaction="?"/><pair id="DrugDDI.d430.s0.p103" e1="DrugDDI.d430.s0.e12" e2="DrugDDI.d430.s0.e14" interaction="?"/><pair id="DrugDDI.d430.s0.p104" e1="DrugDDI.d430.s0.e13" e2="DrugDDI.d430.s0.e14" interaction="?"/></sentence></document>
