# Supplementary material for: Phar-LSTM: a pharmacological representation-based LSTM network for drug–drug interaction extraction
Source: PeerJ. 2023 Dec 14;11:e16606. doi: 10.7717/peerj.16606 (PMC10725669; doi:10.7717/peerj.16606)
Supplement: Supplemental Information 1 [file peerj-11-16606-s001.zip › Data_XmlFormat/Test2011/Clidinium_ddi.xml]

<?xml version="1.0" encoding="UTF-8"?>
<document id="DrugDDI.d425" origId="Clidinium"><sentence id="DrugDDI.d425.s0" origId="s0" text="Amantadine, tricyclic antidepressants, and MAOIs may increase anticholinergic effect of clidinium."><entity id="DrugDDI.d425.s0.e0" origId="s0.p0" charOffset="0-10" type="drug" text="Amantadine"/><entity id="DrugDDI.d425.s0.e1" origId="s0.p1" charOffset="12-37" type="drug" text="tricyclic antidepressants"/><entity id="DrugDDI.d425.s0.e2" origId="s0.p6" charOffset="62-77" type="drug" text="anticholinergic"/><entity id="DrugDDI.d425.s0.e3" origId="s0.p7" charOffset="88-97" type="drug" text="clidinium"/><pair id="DrugDDI.d425.s0.p0" e1="DrugDDI.d425.s0.e0" e2="DrugDDI.d425.s0.e1" interaction="?"/><pair id="DrugDDI.d425.s0.p1" e1="DrugDDI.d425.s0.e0" e2="DrugDDI.d425.s0.e2" interaction="?"/><pair id="DrugDDI.d425.s0.p2" e1="DrugDDI.d425.s0.e0" e2="DrugDDI.d425.s0.e3" interaction="?"/><pair id="DrugDDI.d425.s0.p3" e1="DrugDDI.d425.s0.e1" e2="DrugDDI.d425.s0.e2" interaction="?"/><pair id="DrugDDI.d425.s0.p4" e1="DrugDDI.d425.s0.e1" e2="DrugDDI.d425.s0.e3" interaction="?"/><pair id="DrugDDI.d425.s0.p5" e1="DrugDDI.d425.s0.e2" e2="DrugDDI.d425.s0.e3" interaction="?"/></sentence><sentence id="DrugDDI.d425.s1" origId="s1" text="Clidinium may decrease the effect of phenothiazines, levodopa, and ketoconazole."><entity id="DrugDDI.d425.s1.e0" origId="s1.p8" charOffset="0-9" type="drug" text="Clidinium"/><entity id="DrugDDI.d425.s1.e1" origId="s1.p12" charOffset="37-51" type="drug" text="phenothiazines"/><entity id="DrugDDI.d425.s1.e2" origId="s1.p13" charOffset="53-61" type="drug" text="levodopa"/><entity id="DrugDDI.d425.s1.e3" origId="s1.p15" charOffset="67-79" type="drug" text="ketoconazole"/><pair id="DrugDDI.d425.s1.p0" e1="DrugDDI.d425.s1.e0" e2="DrugDDI.d425.s1.e1" interaction="?"/><pair id="DrugDDI.d425.s1.p1" e1="DrugDDI.d425.s1.e0" e2="DrugDDI.d425.s1.e2" interaction="?"/><pair id="DrugDDI.d425.s1.p2" e1="DrugDDI.d425.s1.e0" e2="DrugDDI.d425.s1.e3" interaction="?"/><pair id="DrugDDI.d425.s1.p3" e1="DrugDDI.d425.s1.e1" e2="DrugDDI.d425.s1.e2" interaction="?"/><pair id="DrugDDI.d425.s1.p4" e1="DrugDDI.d425.s1.e1" e2="DrugDDI.d425.s1.e3" interaction="?"/><pair id="DrugDDI.d425.s1.p5" e1="DrugDDI.d425.s1.e2" e2="DrugDDI.d425.s1.e3" interaction="?"/></sentence></document>
