# Supplementary material for: Phar-LSTM: a pharmacological representation-based LSTM network for drug–drug interaction extraction
Source: PeerJ. 2023 Dec 14;11:e16606. doi: 10.7717/peerj.16606 (PMC10725669; doi:10.7717/peerj.16606)
Supplement: Supplemental Information 1 [file peerj-11-16606-s001.zip › Data_XmlFormat/Test2011/Clindamycin_ddi.xml]

<?xml version="1.0" encoding="UTF-8"?>
<document id="DrugDDI.d40" origId="Clindamycin"><sentence id="DrugDDI.d40.s0" origId="s0" text="Clindamycin has been shown to have neuromuscular blocking properties that may enhance the action of other neuromuscular blocking agents."><entity id="DrugDDI.d40.s0.e0" origId="s0.p0" charOffset="0-11" type="drug" text="Clindamycin"/><entity id="DrugDDI.d40.s0.e1" origId="s0.p11" charOffset="106-135" type="drug" text="neuromuscular blocking agents"/><pair id="DrugDDI.d40.s0.p0" e1="DrugDDI.d40.s0.e0" e2="DrugDDI.d40.s0.e1" interaction="?"/></sentence><sentence id="DrugDDI.d40.s1" origId="s1" text="Therefore, it should be used with caution in patients receiving such agents."/><sentence id="DrugDDI.d40.s2" origId="s2" text="Antagonism has been demonstrated between clindamycin and erythromycin in vitro."><entity id="DrugDDI.d40.s2.e0" origId="s2.p25" charOffset="41-52" type="drug" text="clindamycin"/><entity id="DrugDDI.d40.s2.e1" origId="s2.p27" charOffset="57-69" type="drug" text="erythromycin"/><pair id="DrugDDI.d40.s2.p0" e1="DrugDDI.d40.s2.e0" e2="DrugDDI.d40.s2.e1" interaction="?"/></sentence><sentence id="DrugDDI.d40.s3" origId="s3" text="Because of possible clinical significance, these two drugs should not be administered concurrently."><entity id="DrugDDI.d40.s3.e0" origId="s3.p29" charOffset="53-58" type="drug" text="drugs"/></sentence></document>
