# Supplementary material for: Phar-LSTM: a pharmacological representation-based LSTM network for drug–drug interaction extraction
Source: PeerJ. 2023 Dec 14;11:e16606. doi: 10.7717/peerj.16606 (PMC10725669; doi:10.7717/peerj.16606)
Supplement: Supplemental Information 1 [file peerj-11-16606-s001.zip › Data_XmlFormat/Test2011/Clobazam_ddi.xml]

<?xml version="1.0" encoding="UTF-8"?>
<document id="DrugDDI.d119" origId="Clobazam"><sentence id="DrugDDI.d119.s0" origId="s0" text="Alcohol (increases bioavailability by 50%), cimetidine, and valproates."><entity id="DrugDDI.d119.s0.e0" origId="s0.p0" charOffset="0-7" type="drug" text="Alcohol"/><entity id="DrugDDI.d119.s0.e1" origId="s0.p6" charOffset="44-54" type="drug" text="cimetidine"/><pair id="DrugDDI.d119.s0.p0" e1="DrugDDI.d119.s0.e0" e2="DrugDDI.d119.s0.e1" interaction="?"/></sentence></document>
