# Supplementary material for: Phar-LSTM: a pharmacological representation-based LSTM network for drug–drug interaction extraction
Source: PeerJ. 2023 Dec 14;11:e16606. doi: 10.7717/peerj.16606 (PMC10725669; doi:10.7717/peerj.16606)
Supplement: Supplemental Information 1 [file peerj-11-16606-s001.zip › Data_XmlFormat/Test2011/Clofarabine_ddi.xml]

<?xml version="1.0" encoding="UTF-8"?>
<document id="DrugDDI.d118" origId="Clofarabine"><sentence id="DrugDDI.d118.s0" origId="s0" text="Although no clinical drug-drug interaction studies have been conducted to date, on the basis of the in vitro studies, cytochrome p450 inhibitors and inducers are unlikely to affect the metabolism of clofarabine."><entity id="DrugDDI.d118.s0.e0" origId="s0.p8" charOffset="118-133" type="drug" text="cytochrome p450"/><entity id="DrugDDI.d118.s0.e1" origId="s0.p15" charOffset="199-210" type="drug" text="clofarabine"/><pair id="DrugDDI.d118.s0.p0" e1="DrugDDI.d118.s0.e0" e2="DrugDDI.d118.s0.e1" interaction="?"/></sentence><sentence id="DrugDDI.d118.s1" origId="s1" text="The effect of clofarabine on the metabolism of cytochrome p450 substrates has not been studied."><entity id="DrugDDI.d118.s1.e0" origId="s1.p17" charOffset="14-25" type="drug" text="clofarabine"/><entity id="DrugDDI.d118.s1.e1" origId="s1.p19" charOffset="47-62" type="drug" text="cytochrome p450"/><pair id="DrugDDI.d118.s1.p0" e1="DrugDDI.d118.s1.e0" e2="DrugDDI.d118.s1.e1" interaction="?"/></sentence><sentence id="DrugDDI.d118.s2" origId="s2" text="Drug/Laboratory Tests Interactions There are no known clinically significant interactions of CLOLAR? with other medications or laboratory tests."><entity id="DrugDDI.d118.s2.e0" origId="s2.p24" charOffset="0-4" type="drug" text="Drug"/><entity id="DrugDDI.d118.s2.e1" origId="s2.p29" charOffset="112-123" type="drug" text="medications"/><pair id="DrugDDI.d118.s2.p0" e1="DrugDDI.d118.s2.e0" e2="DrugDDI.d118.s2.e1" interaction="?"/></sentence><sentence id="DrugDDI.d118.s3" origId="s3" text="No formal drug/laboratory test interaction studies have been conducted with CLOLAR? ."><entity id="DrugDDI.d118.s3.e0" origId="s3.p32" charOffset="10-14" type="drug" text="drug"/></sentence></document>
