# Supplementary material for: Phar-LSTM: a pharmacological representation-based LSTM network for drug–drug interaction extraction
Source: PeerJ. 2023 Dec 14;11:e16606. doi: 10.7717/peerj.16606 (PMC10725669; doi:10.7717/peerj.16606)
Supplement: Supplemental Information 1 [file peerj-11-16606-s001.zip › Data_XmlFormat/Test2011/Clofazimine_ddi.xml]

<?xml version="1.0" encoding="UTF-8"?>
<document id="DrugDDI.d558" origId="Clofazimine"><sentence id="DrugDDI.d558.s0" origId="s0" text="Preliminary data which suggest that dapsone may inhibit the anti-inflammatory activity of Lamprene have not been confirmed."><entity id="DrugDDI.d558.s0.e0" origId="s0.p3" charOffset="36-43" type="drug" text="dapsone"/><entity id="DrugDDI.d558.s0.e1" origId="s0.p7" charOffset="90-98" type="drug" text="Lamprene"/><pair id="DrugDDI.d558.s0.p0" e1="DrugDDI.d558.s0.e0" e2="DrugDDI.d558.s0.e1" interaction="?"/></sentence><sentence id="DrugDDI.d558.s1" origId="s1" text="If leprosy-associated inflammatory reactions develop in patients being treated with dapsone and clofazimine, it is still advisable to continue treatment with both drugs."><entity id="DrugDDI.d558.s1.e0" origId="s1.p12" charOffset="3-10" type="drug" text="leprosy"/><entity id="DrugDDI.d558.s1.e1" origId="s1.p17" charOffset="84-91" type="drug" text="dapsone"/><entity id="DrugDDI.d558.s1.e2" origId="s1.p19" charOffset="96-107" type="drug" text="clofazimine"/><entity id="DrugDDI.d558.s1.e3" origId="s1.p27" charOffset="163-168" type="drug" text="drugs"/><pair id="DrugDDI.d558.s1.p0" e1="DrugDDI.d558.s1.e0" e2="DrugDDI.d558.s1.e1" interaction="?"/><pair id="DrugDDI.d558.s1.p1" e1="DrugDDI.d558.s1.e0" e2="DrugDDI.d558.s1.e2" interaction="?"/><pair id="DrugDDI.d558.s1.p2" e1="DrugDDI.d558.s1.e0" e2="DrugDDI.d558.s1.e3" interaction="?"/><pair id="DrugDDI.d558.s1.p3" e1="DrugDDI.d558.s1.e1" e2="DrugDDI.d558.s1.e2" interaction="?"/><pair id="DrugDDI.d558.s1.p4" e1="DrugDDI.d558.s1.e1" e2="DrugDDI.d558.s1.e3" interaction="?"/><pair id="DrugDDI.d558.s1.p5" e1="DrugDDI.d558.s1.e2" e2="DrugDDI.d558.s1.e3" interaction="?"/></sentence></document>
