# Supplementary material for: Phar-LSTM: a pharmacological representation-based LSTM network for drug–drug interaction extraction
Source: PeerJ. 2023 Dec 14;11:e16606. doi: 10.7717/peerj.16606 (PMC10725669; doi:10.7717/peerj.16606)
Supplement: Supplemental Information 1 [file peerj-11-16606-s001.zip › Data_XmlFormat/Test2011/Colchicine_ddi.xml]

<?xml version="1.0" encoding="UTF-8"?>
<document id="DrugDDI.d474" origId="Colchicine"><sentence id="DrugDDI.d474.s0" origId="s0" text="Colchicine is inhibited by acidifying agents."><entity id="DrugDDI.d474.s0.e0" origId="s0.p0" charOffset="0-10" type="drug" text="Colchicine"/><entity id="DrugDDI.d474.s0.e1" origId="s0.p3" charOffset="27-44" type="drug" text="acidifying agents"/><pair id="DrugDDI.d474.s0.p0" e1="DrugDDI.d474.s0.e0" e2="DrugDDI.d474.s0.e1" interaction="?"/></sentence><sentence id="DrugDDI.d474.s1" origId="s1" text="The action of colchicine is potentiated by alkalinizing agents."><entity id="DrugDDI.d474.s1.e0" origId="s1.p5" charOffset="14-24" type="drug" text="colchicine"/><entity id="DrugDDI.d474.s1.e1" origId="s1.p8" charOffset="43-62" type="drug" text="alkalinizing agents"/><pair id="DrugDDI.d474.s1.p0" e1="DrugDDI.d474.s1.e0" e2="DrugDDI.d474.s1.e1" interaction="?"/></sentence><sentence id="DrugDDI.d474.s2" origId="s2" text="Colchicine may increase sensitivity to the CNS depressants."><entity id="DrugDDI.d474.s2.e0" origId="s2.p9" charOffset="0-10" type="drug" text="Colchicine"/><entity id="DrugDDI.d474.s2.e1" origId="s2.p13" charOffset="43-58" type="drug" text="CNS depressants"/><pair id="DrugDDI.d474.s2.p0" e1="DrugDDI.d474.s2.e0" e2="DrugDDI.d474.s2.e1" interaction="?"/></sentence><sentence id="DrugDDI.d474.s3" origId="s3" text="Response to sympathomimetic agents may be enhanced by colchicine."><entity id="DrugDDI.d474.s3.e0" origId="s3.p15" charOffset="12-34" type="drug" text="sympathomimetic agents"/><entity id="DrugDDI.d474.s3.e1" origId="s3.p19" charOffset="54-64" type="drug" text="colchicine"/><pair id="DrugDDI.d474.s3.p0" e1="DrugDDI.d474.s3.e0" e2="DrugDDI.d474.s3.e1" interaction="?"/></sentence></document>
