# Supplementary material for: Phar-LSTM: a pharmacological representation-based LSTM network for drug–drug interaction extraction
Source: PeerJ. 2023 Dec 14;11:e16606. doi: 10.7717/peerj.16606 (PMC10725669; doi:10.7717/peerj.16606)
Supplement: Supplemental Information 1 [file peerj-11-16606-s001.zip › Data_XmlFormat/Test2011/Corticotropin_ddi.xml]

<?xml version="1.0" encoding="UTF-8"?>
<document id="DrugDDI.d469" origId="Corticotropin"><sentence id="DrugDDI.d469.s0" origId="s0" text="Corticotropin may accentuate the electrolyte loss associated with diuretic therapy."><entity id="DrugDDI.d469.s0.e0" origId="s0.p0" charOffset="0-13" type="drug" text="Corticotropin"/></sentence></document>
