# Supplementary material for: Phar-LSTM: a pharmacological representation-based LSTM network for drug–drug interaction extraction
Source: PeerJ. 2023 Dec 14;11:e16606. doi: 10.7717/peerj.16606 (PMC10725669; doi:10.7717/peerj.16606)
Supplement: Supplemental Information 1 [file peerj-11-16606-s001.zip › Data_XmlFormat/Test2011/Cortisone acetate_ddi.xml]

<?xml version="1.0" encoding="UTF-8"?>
<document id="DrugDDI.d191" origId="Cortisone acetate"><sentence id="DrugDDI.d191.s0" origId="s0" text="The pharmacokinetic interactions listed below are potentially clinically important."/><sentence id="DrugDDI.d191.s1" origId="s1" text="Drugs that induce hepatic enzymes such as phenobarbital, phenytoin and rifampin may increase the clearance of corticosteroids and may require increases in corticosteroid dose to achieve the desired response."><entity id="DrugDDI.d191.s1.e0" origId="s1.p5" charOffset="0-5" type="drug" text="Drugs"/><entity id="DrugDDI.d191.s1.e1" origId="s1.p9" charOffset="42-55" type="drug" text="phenobarbital"/><entity id="DrugDDI.d191.s1.e2" origId="s1.p10" charOffset="57-66" type="drug" text="phenytoin"/><entity id="DrugDDI.d191.s1.e3" origId="s1.p12" charOffset="71-79" type="drug" text="rifampin"/><entity id="DrugDDI.d191.s1.e4" origId="s1.p16" charOffset="110-125" type="drug" text="corticosteroids"/><entity id="DrugDDI.d191.s1.e5" origId="s1.p21" charOffset="155-169" type="drug" text="corticosteroid"/><pair id="DrugDDI.d191.s1.p0" e1="DrugDDI.d191.s1.e0" e2="DrugDDI.d191.s1.e1" interaction="?"/><pair id="DrugDDI.d191.s1.p1" e1="DrugDDI.d191.s1.e0" e2="DrugDDI.d191.s1.e2" interaction="?"/><pair id="DrugDDI.d191.s1.p2" e1="DrugDDI.d191.s1.e0" e2="DrugDDI.d191.s1.e3" interaction="?"/><pair id="DrugDDI.d191.s1.p3" e1="DrugDDI.d191.s1.e0" e2="DrugDDI.d191.s1.e4" interaction="?"/><pair id="DrugDDI.d191.s1.p4" e1="DrugDDI.d191.s1.e0" e2="DrugDDI.d191.s1.e5" interaction="?"/><pair id="DrugDDI.d191.s1.p5" e1="DrugDDI.d191.s1.e1" e2="DrugDDI.d191.s1.e2" interaction="?"/><pair id="DrugDDI.d191.s1.p6" e1="DrugDDI.d191.s1.e1" e2="DrugDDI.d191.s1.e3" interaction="?"/><pair id="DrugDDI.d191.s1.p7" e1="DrugDDI.d191.s1.e1" e2="DrugDDI.d191.s1.e4" interaction="?"/><pair id="DrugDDI.d191.s1.p8" e1="DrugDDI.d191.s1.e1" e2="DrugDDI.d191.s1.e5" interaction="?"/><pair id="DrugDDI.d191.s1.p9" e1="DrugDDI.d191.s1.e2" e2="DrugDDI.d191.s1.e3" interaction="?"/><pair id="DrugDDI.d191.s1.p10" e1="DrugDDI.d191.s1.e2" e2="DrugDDI.d191.s1.e4" interaction="?"/><pair id="DrugDDI.d191.s1.p11" e1="DrugDDI.d191.s1.e2" e2="DrugDDI.d191.s1.e5" interaction="?"/><pair id="DrugDDI.d191.s1.p12" e1="DrugDDI.d191.s1.e3" e2="DrugDDI.d191.s1.e4" interaction="?"/><pair id="DrugDDI.d191.s1.p13" e1="DrugDDI.d191.s1.e3" e2="DrugDDI.d191.s1.e5" interaction="?"/><pair id="DrugDDI.d191.s1.p14" e1="DrugDDI.d191.s1.e4" e2="DrugDDI.d191.s1.e5" interaction="?"/></sentence><sentence id="DrugDDI.d191.s2" origId="s2" text="Drugs such as troleandomycin and ketoconazole may inhibit the metabolism of corticosteroids and thus decrease their clearance."><entity id="DrugDDI.d191.s2.e0" origId="s2.p24" charOffset="0-5" type="drug" text="Drugs"/><entity id="DrugDDI.d191.s2.e1" origId="s2.p25" charOffset="14-28" type="drug" text="troleandomycin"/><entity id="DrugDDI.d191.s2.e2" origId="s2.p27" charOffset="33-45" type="drug" text="ketoconazole"/><entity id="DrugDDI.d191.s2.e3" origId="s2.p31" charOffset="76-91" type="drug" text="corticosteroids"/><pair id="DrugDDI.d191.s2.p0" e1="DrugDDI.d191.s2.e0" e2="DrugDDI.d191.s2.e1" interaction="?"/><pair id="DrugDDI.d191.s2.p1" e1="DrugDDI.d191.s2.e0" e2="DrugDDI.d191.s2.e2" interaction="?"/><pair id="DrugDDI.d191.s2.p2" e1="DrugDDI.d191.s2.e0" e2="DrugDDI.d191.s2.e3" interaction="?"/><pair id="DrugDDI.d191.s2.p3" e1="DrugDDI.d191.s2.e1" e2="DrugDDI.d191.s2.e2" interaction="?"/><pair id="DrugDDI.d191.s2.p4" e1="DrugDDI.d191.s2.e1" e2="DrugDDI.d191.s2.e3" interaction="?"/><pair id="DrugDDI.d191.s2.p5" e1="DrugDDI.d191.s2.e2" e2="DrugDDI.d191.s2.e3" interaction="?"/></sentence><sentence id="DrugDDI.d191.s3" origId="s3" text="Therefore, the dose of corticosteroid should be titrated to avoid steroid toxicity."><entity id="DrugDDI.d191.s3.e0" origId="s3.p38" charOffset="23-37" type="drug" text="corticosteroid"/></sentence><sentence id="DrugDDI.d191.s4" origId="s4" text="Corticosteroids may increase the clearance of chronic high dose aspirin."><entity id="DrugDDI.d191.s4.e0" origId="s4.p45" charOffset="0-15" type="drug" text="Corticosteroids"/><entity id="DrugDDI.d191.s4.e1" origId="s4.p49" charOffset="64-71" type="drug" text="aspirin"/><pair id="DrugDDI.d191.s4.p0" e1="DrugDDI.d191.s4.e0" e2="DrugDDI.d191.s4.e1" interaction="?"/></sentence><sentence id="DrugDDI.d191.s5" origId="s5" text="This could lead to decreased salicylate serum levels or increase the risk of salicylate toxicity when corticosteroid is withdrawn."><entity id="DrugDDI.d191.s5.e0" origId="s5.p59" charOffset="102-116" type="drug" text="corticosteroid"/></sentence><sentence id="DrugDDI.d191.s6" origId="s6" text="Aspirin should be used cautiously in conjunction with cortico-steroids in patients suffering from hypopro-thrombinemia."><entity id="DrugDDI.d191.s6.e0" origId="s6.p62" charOffset="0-7" type="drug" text="Aspirin"/><entity id="DrugDDI.d191.s6.e1" origId="s6.p67" charOffset="54-71" type="drug" text="cortico-steroids"/><pair id="DrugDDI.d191.s6.p0" e1="DrugDDI.d191.s6.e0" e2="DrugDDI.d191.s6.e1" interaction="?"/></sentence><sentence id="DrugDDI.d191.s7" origId="s7" text="The effect of corticosteroids on oral anticoagulants is variable."><entity id="DrugDDI.d191.s7.e0" origId="s7.p72" charOffset="14-29" type="drug" text="corticosteroids"/><entity id="DrugDDI.d191.s7.e1" origId="s7.p73" charOffset="33-52" type="drug" text="oral anticoagulants"/><pair id="DrugDDI.d191.s7.p0" e1="DrugDDI.d191.s7.e0" e2="DrugDDI.d191.s7.e1" interaction="?"/></sentence><sentence id="DrugDDI.d191.s8" origId="s8" text="There are reports of enhanced as well as diminished effects of anticoagulants when given concurrently with corticosteroids."><entity id="DrugDDI.d191.s8.e0" origId="s8.p82" charOffset="63-77" type="drug" text="anticoagulants"/><entity id="DrugDDI.d191.s8.e1" origId="s8.p86" charOffset="107-122" type="drug" text="corticosteroids"/><pair id="DrugDDI.d191.s8.p0" e1="DrugDDI.d191.s8.e0" e2="DrugDDI.d191.s8.e1" interaction="?"/></sentence><sentence id="DrugDDI.d191.s9" origId="s9" text="Therefore, coagulation indices should be monitored to maintain the desired anticoagulant effect."/></document>
