# Supplementary material for: Phar-LSTM: a pharmacological representation-based LSTM network for drug–drug interaction extraction
Source: PeerJ. 2023 Dec 14;11:e16606. doi: 10.7717/peerj.16606 (PMC10725669; doi:10.7717/peerj.16606)
Supplement: Supplemental Information 1 [file peerj-11-16606-s001.zip › Data_XmlFormat/Test2011/Cromoglicate_ddi.xml]

<?xml version="1.0" encoding="UTF-8"?>
<document id="DrugDDI.d25" origId="Cromoglicate"><sentence id="DrugDDI.d25.s0" origId="s0" text="Drug Interaction During Pregnancy: Cromolyn sodium and isoproterenol were studied following subcutaneous injections in pregnant mice."><entity id="DrugDDI.d25.s0.e0" origId="s0.p3" charOffset="35-50" type="drug" text="Cromolyn sodium"/><entity id="DrugDDI.d25.s0.e1" origId="s0.p5" charOffset="55-68" type="drug" text="isoproterenol"/><pair id="DrugDDI.d25.s0.p0" e1="DrugDDI.d25.s0.e0" e2="DrugDDI.d25.s0.e1" interaction="?"/></sentence><sentence id="DrugDDI.d25.s1" origId="s1" text="Cromolyn sodium alone in doses up to 540 mg/kg/day (approximately 340 times the maximum recommended daily inhalation dose in adults on a mg/m2 basis) did not cause significant increases in resorptions or major malformations."><entity id="DrugDDI.d25.s1.e0" origId="s1.p11" charOffset="0-15" type="drug" text="Cromolyn sodium"/></sentence><sentence id="DrugDDI.d25.s2" origId="s2" text="Isoproterenol alone at a dose of 2.7 mg/kg/day (approximately 7 times the maximum recommended daily inhalation dose in adults on a mg/m2 basis) increased both resorptions and malformations."><entity id="DrugDDI.d25.s2.e0" origId="s2.p32" charOffset="0-13" type="drug" text="Isoproterenol"/></sentence><sentence id="DrugDDI.d25.s3" origId="s3" text="The addition of 540 mg/kg/day of cromolyn sodium (approximately 340 times the maximum recommended daily inhalation dose in adults on a mg/m2 basis) to 2.7 mg/kg/day of isoproterenol (approximately 7 times the maximum recommended daily inhalation dose in adults on a mg/m2 basis) appears to have increased the incidence of both resorptions and malformations."><entity id="DrugDDI.d25.s3.e0" origId="s3.p55" charOffset="33-48" type="drug" text="cromolyn sodium"/><entity id="DrugDDI.d25.s3.e1" origId="s3.p68" charOffset="168-181" type="drug" text="isoproterenol"/><pair id="DrugDDI.d25.s3.p0" e1="DrugDDI.d25.s3.e0" e2="DrugDDI.d25.s3.e1" interaction="?"/></sentence></document>
