# Supplementary material for: Phar-LSTM: a pharmacological representation-based LSTM network for drug–drug interaction extraction
Source: PeerJ. 2023 Dec 14;11:e16606. doi: 10.7717/peerj.16606 (PMC10725669; doi:10.7717/peerj.16606)
Supplement: Supplemental Information 1 [file peerj-11-16606-s001.zip › Data_XmlFormat/Test2011/Cycloserine_ddi.xml]

<?xml version="1.0" encoding="UTF-8"?>
<document id="DrugDDI.d230" origId="Cycloserine"><sentence id="DrugDDI.d230.s0" origId="s0" text="May interact with wthionamide (Trecator-SC) and isoniazid (Nydrazid)."><entity id="DrugDDI.d230.s0.e0" origId="s0.p4" charOffset="31-42" type="drug" text="Trecator-SC"/><entity id="DrugDDI.d230.s0.e1" origId="s0.p7" charOffset="48-57" type="drug" text="isoniazid"/><entity id="DrugDDI.d230.s0.e2" origId="s0.p9" charOffset="59-67" type="drug" text="Nydrazid"/><pair id="DrugDDI.d230.s0.p0" e1="DrugDDI.d230.s0.e0" e2="DrugDDI.d230.s0.e1" interaction="?"/><pair id="DrugDDI.d230.s0.p1" e1="DrugDDI.d230.s0.e0" e2="DrugDDI.d230.s0.e2" interaction="?"/><pair id="DrugDDI.d230.s0.p2" e1="DrugDDI.d230.s0.e1" e2="DrugDDI.d230.s0.e2" interaction="?"/></sentence></document>
