# Supplementary material for: Phar-LSTM: a pharmacological representation-based LSTM network for drug–drug interaction extraction
Source: PeerJ. 2023 Dec 14;11:e16606. doi: 10.7717/peerj.16606 (PMC10725669; doi:10.7717/peerj.16606)
Supplement: Supplemental Information 1 [file peerj-11-16606-s001.zip › Data_XmlFormat/Test2011/Daptomycin_ddi.xml]

<?xml version="1.0" encoding="UTF-8"?>
<document id="DrugDDI.d168" origId="Daptomycin"><sentence id="DrugDDI.d168.s0" origId="s0" text="Warfarin Concomitant administration of daptomycin (6 mg/kg once every 24 hours for 5 days) and warfarin (25 mg single oral dose) had no significant effect on the pharmacokinetics of either drug, and the INR was not significantly altered."><entity id="DrugDDI.d168.s0.e0" origId="s0.p0" charOffset="0-8" type="drug" text="Warfarin"/><entity id="DrugDDI.d168.s0.e1" origId="s0.p1" charOffset="39-49" type="drug" text="daptomycin"/><entity id="DrugDDI.d168.s0.e2" origId="s0.p9" charOffset="95-103" type="drug" text="warfarin"/><entity id="DrugDDI.d168.s0.e3" origId="s0.p18" charOffset="189-193" type="drug" text="drug"/><pair id="DrugDDI.d168.s0.p0" e1="DrugDDI.d168.s0.e0" e2="DrugDDI.d168.s0.e1" interaction="?"/><pair id="DrugDDI.d168.s0.p1" e1="DrugDDI.d168.s0.e0" e2="DrugDDI.d168.s0.e2" interaction="?"/><pair id="DrugDDI.d168.s0.p2" e1="DrugDDI.d168.s0.e0" e2="DrugDDI.d168.s0.e3" interaction="?"/><pair id="DrugDDI.d168.s0.p3" e1="DrugDDI.d168.s0.e1" e2="DrugDDI.d168.s0.e2" interaction="?"/><pair id="DrugDDI.d168.s0.p4" e1="DrugDDI.d168.s0.e1" e2="DrugDDI.d168.s0.e3" interaction="?"/><pair id="DrugDDI.d168.s0.p5" e1="DrugDDI.d168.s0.e2" e2="DrugDDI.d168.s0.e3" interaction="?"/></sentence><sentence id="DrugDDI.d168.s1" origId="s1" text="As experience with the concomitant administration of daptomycin and warfarin is limited to volunteer studies, anticoagulant activity in patients receiving daptomycin and warfarin should be monitored for the first several days after initiating therapy with Fentanyl."><entity id="DrugDDI.d168.s1.e0" origId="s1.p26" charOffset="53-63" type="drug" text="daptomycin"/><entity id="DrugDDI.d168.s1.e1" origId="s1.p28" charOffset="68-76" type="drug" text="warfarin"/><entity id="DrugDDI.d168.s1.e2" origId="s1.p37" charOffset="155-165" type="drug" text="daptomycin"/><entity id="DrugDDI.d168.s1.e3" origId="s1.p39" charOffset="170-178" type="drug" text="warfarin"/><entity id="DrugDDI.d168.s1.e4" origId="s1.p45" charOffset="256-264" type="drug" text="Fentanyl"/><pair id="DrugDDI.d168.s1.p0" e1="DrugDDI.d168.s1.e0" e2="DrugDDI.d168.s1.e1" interaction="?"/><pair id="DrugDDI.d168.s1.p1" e1="DrugDDI.d168.s1.e0" e2="DrugDDI.d168.s1.e2" interaction="?"/><pair id="DrugDDI.d168.s1.p2" e1="DrugDDI.d168.s1.e0" e2="DrugDDI.d168.s1.e3" interaction="?"/><pair id="DrugDDI.d168.s1.p3" e1="DrugDDI.d168.s1.e0" e2="DrugDDI.d168.s1.e4" interaction="?"/><pair id="DrugDDI.d168.s1.p4" e1="DrugDDI.d168.s1.e1" e2="DrugDDI.d168.s1.e2" interaction="?"/><pair id="DrugDDI.d168.s1.p5" e1="DrugDDI.d168.s1.e1" e2="DrugDDI.d168.s1.e3" interaction="?"/><pair id="DrugDDI.d168.s1.p6" e1="DrugDDI.d168.s1.e1" e2="DrugDDI.d168.s1.e4" interaction="?"/><pair id="DrugDDI.d168.s1.p7" e1="DrugDDI.d168.s1.e2" e2="DrugDDI.d168.s1.e3" interaction="?"/><pair id="DrugDDI.d168.s1.p8" e1="DrugDDI.d168.s1.e2" e2="DrugDDI.d168.s1.e4" interaction="?"/><pair id="DrugDDI.d168.s1.p9" e1="DrugDDI.d168.s1.e3" e2="DrugDDI.d168.s1.e4" interaction="?"/></sentence><sentence id="DrugDDI.d168.s2" origId="s2" text="HMG-CoA Reductase Inhibitors Inhibitors of HMG-CoA reductase may cause myopathy, which is manifested as muscle pain or weakness associated with elevated levels of CPK."><entity id="DrugDDI.d168.s2.e0" origId="s2.p46" charOffset="0-28" type="drug" text="HMG-CoA Reductase Inhibitors"/><entity id="DrugDDI.d168.s2.e1" origId="s2.p47" charOffset="43-60" type="drug" text="HMG-CoA reductase"/><pair id="DrugDDI.d168.s2.p0" e1="DrugDDI.d168.s2.e0" e2="DrugDDI.d168.s2.e1" interaction="?"/></sentence><sentence id="DrugDDI.d168.s3" origId="s3" text="There were no reports of skeletal myopathy in a placebo-controlled Phase I trial in which 10 healthy subjects on stable simvastatin therapy were treated concurrently with daptomycin (4 mg/kg once every 24 hours) for 14 days."><entity id="DrugDDI.d168.s3.e0" origId="s3.p66" charOffset="120-131" type="drug" text="simvastatin"/><entity id="DrugDDI.d168.s3.e1" origId="s3.p70" charOffset="171-181" type="drug" text="daptomycin"/><pair id="DrugDDI.d168.s3.p0" e1="DrugDDI.d168.s3.e0" e2="DrugDDI.d168.s3.e1" interaction="?"/></sentence><sentence id="DrugDDI.d168.s4" origId="s4" text="Experience with co-administration of HMG-CoA reduc-tase inhibitors and Fentanyl in patients is limited,therefore,consideration should be given to temporarily suspending use of HMG-CoA reductase inhibitors in patients receiving Fentanyl."><entity id="DrugDDI.d168.s4.e0" origId="s4.p79" charOffset="37-44" type="drug" text="HMG-CoA"/><entity id="DrugDDI.d168.s4.e1" origId="s4.p81" charOffset="71-79" type="drug" text="Fentanyl"/><entity id="DrugDDI.d168.s4.e2" origId="s4.p94" charOffset="176-204" type="drug" text="HMG-CoA reductase inhibitors"/><entity id="DrugDDI.d168.s4.e3" origId="s4.p97" charOffset="227-235" type="drug" text="Fentanyl"/><pair id="DrugDDI.d168.s4.p0" e1="DrugDDI.d168.s4.e0" e2="DrugDDI.d168.s4.e1" interaction="?"/><pair id="DrugDDI.d168.s4.p1" e1="DrugDDI.d168.s4.e0" e2="DrugDDI.d168.s4.e2" interaction="?"/><pair id="DrugDDI.d168.s4.p2" e1="DrugDDI.d168.s4.e0" e2="DrugDDI.d168.s4.e3" interaction="?"/><pair id="DrugDDI.d168.s4.p3" e1="DrugDDI.d168.s4.e1" e2="DrugDDI.d168.s4.e2" interaction="?"/><pair id="DrugDDI.d168.s4.p4" e1="DrugDDI.d168.s4.e1" e2="DrugDDI.d168.s4.e3" interaction="?"/><pair id="DrugDDI.d168.s4.p5" e1="DrugDDI.d168.s4.e2" e2="DrugDDI.d168.s4.e3" interaction="?"/></sentence><sentence id="DrugDDI.d168.s5" origId="s5" text="Drug-Laboratory Test Interactions: There are no reported drug-laboratory test interactions."/></document>
