# Supplementary material for: Phar-LSTM: a pharmacological representation-based LSTM network for drug–drug interaction extraction
Source: PeerJ. 2023 Dec 14;11:e16606. doi: 10.7717/peerj.16606 (PMC10725669; doi:10.7717/peerj.16606)
Supplement: Supplemental Information 1 [file peerj-11-16606-s001.zip › Data_XmlFormat/Test2011/Decitabine_ddi.xml]

<?xml version="1.0" encoding="UTF-8"?>
<document id="DrugDDI.d157" origId="Decitabine"><sentence id="DrugDDI.d157.s0" origId="s0" text="Drug interaction studies with decitabine have not been conducted."><entity id="DrugDDI.d157.s0.e0" origId="s0.p2" charOffset="30-40" type="drug" text="decitabine"/></sentence><sentence id="DrugDDI.d157.s1" origId="s1" text="In vitro studies in human liver microsomes suggest that decitabine is unlikely to inhibit or induce cytochrome P450 enzymes."><entity id="DrugDDI.d157.s1.e0" origId="s1.p10" charOffset="56-66" type="drug" text="decitabine"/><entity id="DrugDDI.d157.s1.e1" origId="s1.p16" charOffset="100-115" type="drug" text="cytochrome P450"/><pair id="DrugDDI.d157.s1.p0" e1="DrugDDI.d157.s1.e0" e2="DrugDDI.d157.s1.e1" interaction="?"/></sentence><sentence id="DrugDDI.d157.s2" origId="s2" text="In vitro metabolism studies have suggested that decitabine is not a substrate for the human liver cytochrome P450 enzymes."><entity id="DrugDDI.d157.s2.e0" origId="s2.p20" charOffset="48-58" type="drug" text="decitabine"/><entity id="DrugDDI.d157.s2.e1" origId="s2.p23" charOffset="98-120" type="drug" text="cytochrome p450 enzyme"/><pair id="DrugDDI.d157.s2.p0" e1="DrugDDI.d157.s2.e0" e2="DrugDDI.d157.s2.e1" interaction="?"/></sentence><sentence id="DrugDDI.d157.s3" origId="s3" text="As plasma protein binding of decitabine is negligible ( 1%), interactions due to displacement of more highly protein bound drugs from plasma proteins are not expected."><entity id="DrugDDI.d157.s3.e0" origId="s3.p24" charOffset="3-17" type="drug" text="plasma protein"/><entity id="DrugDDI.d157.s3.e1" origId="s3.p25" charOffset="29-39" type="drug" text="decitabine"/><entity id="DrugDDI.d157.s3.e2" origId="s3.p35" charOffset="134-149" type="drug" text="plasma proteins"/><pair id="DrugDDI.d157.s3.p0" e1="DrugDDI.d157.s3.e0" e2="DrugDDI.d157.s3.e1" interaction="?"/><pair id="DrugDDI.d157.s3.p1" e1="DrugDDI.d157.s3.e0" e2="DrugDDI.d157.s3.e2" interaction="?"/><pair id="DrugDDI.d157.s3.p2" e1="DrugDDI.d157.s3.e1" e2="DrugDDI.d157.s3.e2" interaction="?"/></sentence></document>
