# Supplementary material for: Phar-LSTM: a pharmacological representation-based LSTM network for drug–drug interaction extraction
Source: PeerJ. 2023 Dec 14;11:e16606. doi: 10.7717/peerj.16606 (PMC10725669; doi:10.7717/peerj.16606)
Supplement: Supplemental Information 1 [file peerj-11-16606-s001.zip › Data_XmlFormat/Test2011/Demeclocycline_ddi.xml]

<?xml version="1.0" encoding="UTF-8"?>
<document id="DrugDDI.d492" origId="Demeclocycline"><sentence id="DrugDDI.d492.s0" origId="s0" text="Because the tetracyclines have been shown to depress plasma prothrombin activity, patients who are on anticoagulant therapy may require downward adjustment of their anticoagulant dosage."><entity id="DrugDDI.d492.s0.e0" origId="s0.p1" charOffset="12-25" type="drug" text="tetracyclines"/><entity id="DrugDDI.d492.s0.e1" origId="s0.p15" charOffset="165-178" type="drug" text="anticoagulant"/><pair id="DrugDDI.d492.s0.p0" e1="DrugDDI.d492.s0.e0" e2="DrugDDI.d492.s0.e1" interaction="?"/></sentence><sentence id="DrugDDI.d492.s1" origId="s1" text="Since bacteriostatic drugs, such as the tetracycline class of antibiotics, may interfere with the bactericidal action of penicillins, it is not advisable to administer these drugs concomitantly."><entity id="DrugDDI.d492.s1.e0" origId="s1.p17" charOffset="6-18" type="drug" text="bacteriostat"/><entity id="DrugDDI.d492.s1.e1" origId="s1.p18" charOffset="40-52" type="drug" text="tetracycline"/><entity id="DrugDDI.d492.s1.e2" origId="s1.p19" charOffset="62-73" type="drug" text="antibiotics"/><entity id="DrugDDI.d492.s1.e3" origId="s1.p23" charOffset="121-132" type="drug" text="penicillins"/><entity id="DrugDDI.d492.s1.e4" origId="s1.p28" charOffset="174-179" type="drug" text="drugs"/><pair id="DrugDDI.d492.s1.p0" e1="DrugDDI.d492.s1.e0" e2="DrugDDI.d492.s1.e1" interaction="?"/><pair id="DrugDDI.d492.s1.p1" e1="DrugDDI.d492.s1.e0" e2="DrugDDI.d492.s1.e2" interaction="?"/><pair id="DrugDDI.d492.s1.p2" e1="DrugDDI.d492.s1.e0" e2="DrugDDI.d492.s1.e3" interaction="?"/><pair id="DrugDDI.d492.s1.p3" e1="DrugDDI.d492.s1.e0" e2="DrugDDI.d492.s1.e4" interaction="?"/><pair id="DrugDDI.d492.s1.p4" e1="DrugDDI.d492.s1.e1" e2="DrugDDI.d492.s1.e2" interaction="?"/><pair id="DrugDDI.d492.s1.p5" e1="DrugDDI.d492.s1.e1" e2="DrugDDI.d492.s1.e3" interaction="?"/><pair id="DrugDDI.d492.s1.p6" e1="DrugDDI.d492.s1.e1" e2="DrugDDI.d492.s1.e4" interaction="?"/><pair id="DrugDDI.d492.s1.p7" e1="DrugDDI.d492.s1.e2" e2="DrugDDI.d492.s1.e3" interaction="?"/><pair id="DrugDDI.d492.s1.p8" e1="DrugDDI.d492.s1.e2" e2="DrugDDI.d492.s1.e4" interaction="?"/><pair id="DrugDDI.d492.s1.p9" e1="DrugDDI.d492.s1.e3" e2="DrugDDI.d492.s1.e4" interaction="?"/></sentence><sentence id="DrugDDI.d492.s2" origId="s2" text="Concurrent use of tetracyclines with oral contraceptives may render oral contraceptives less effective."><entity id="DrugDDI.d492.s2.e0" origId="s2.p30" charOffset="18-31" type="drug" text="tetracyclines"/><entity id="DrugDDI.d492.s2.e1" origId="s2.p31" charOffset="37-56" type="drug" text="oral contraceptives"/><entity id="DrugDDI.d492.s2.e2" origId="s2.p34" charOffset="68-99" type="drug" text="oral contraceptives less effect"/><pair id="DrugDDI.d492.s2.p0" e1="DrugDDI.d492.s2.e0" e2="DrugDDI.d492.s2.e1" interaction="?"/><pair id="DrugDDI.d492.s2.p1" e1="DrugDDI.d492.s2.e0" e2="DrugDDI.d492.s2.e2" interaction="?"/><pair id="DrugDDI.d492.s2.p2" e1="DrugDDI.d492.s2.e1" e2="DrugDDI.d492.s2.e2" interaction="?"/></sentence><sentence id="DrugDDI.d492.s3" origId="s3" text="Breakthrough bleeding has been reported"/></document>
