# Supplementary material for: Phar-LSTM: a pharmacological representation-based LSTM network for drug–drug interaction extraction
Source: PeerJ. 2023 Dec 14;11:e16606. doi: 10.7717/peerj.16606 (PMC10725669; doi:10.7717/peerj.16606)
Supplement: Supplemental Information 1 [file peerj-11-16606-s001.zip › Data_XmlFormat/Test2011/Dexmedetomidine_ddi.xml]

<?xml version="1.0" encoding="UTF-8"?>
<document id="DrugDDI.d298" origId="Dexmedetomidine"><sentence id="DrugDDI.d298.s0" origId="s0" text="General In vitro studies in human liver microsomes demonstrated no evidence of cytochrome P450-mediated drug interactions that are likely to be of clinical relevance."><entity id="DrugDDI.d298.s0.e0" origId="s0.p4" charOffset="79-89" type="drug" text="cytochrome"/></sentence><sentence id="DrugDDI.d298.s1" origId="s1" text="Anesthetics/Sedatives/Hypnotics/Opioids Co-administration of PRECEDEX with anesthetics, sedatives, hypnotics, and opioids is likely to lead to an enhancement of effects."><entity id="DrugDDI.d298.s1.e0" origId="s1.p10" charOffset="0-11" type="drug" text="Anesthetics"/><entity id="DrugDDI.d298.s1.e1" origId="s1.p11" charOffset="12-21" type="drug" text="Sedatives"/><entity id="DrugDDI.d298.s1.e2" origId="s1.p12" charOffset="22-31" type="drug" text="Hypnotics"/><entity id="DrugDDI.d298.s1.e3" origId="s1.p13" charOffset="32-39" type="drug" text="Opioids"/><entity id="DrugDDI.d298.s1.e4" origId="s1.p14" charOffset="61-69" type="drug" text="PRECEDEX"/><entity id="DrugDDI.d298.s1.e5" origId="s1.p15" charOffset="75-86" type="drug" text="anesthetics"/><entity id="DrugDDI.d298.s1.e6" origId="s1.p16" charOffset="88-97" type="drug" text="sedatives"/><entity id="DrugDDI.d298.s1.e7" origId="s1.p17" charOffset="99-108" type="drug" text="hypnotics"/><entity id="DrugDDI.d298.s1.e8" origId="s1.p19" charOffset="114-121" type="drug" text="opioids"/><pair id="DrugDDI.d298.s1.p0" e1="DrugDDI.d298.s1.e0" e2="DrugDDI.d298.s1.e1" interaction="?"/><pair id="DrugDDI.d298.s1.p1" e1="DrugDDI.d298.s1.e0" e2="DrugDDI.d298.s1.e2" interaction="?"/><pair id="DrugDDI.d298.s1.p2" e1="DrugDDI.d298.s1.e0" e2="DrugDDI.d298.s1.e3" interaction="?"/><pair id="DrugDDI.d298.s1.p3" e1="DrugDDI.d298.s1.e0" e2="DrugDDI.d298.s1.e4" interaction="?"/><pair id="DrugDDI.d298.s1.p4" e1="DrugDDI.d298.s1.e0" e2="DrugDDI.d298.s1.e5" interaction="?"/><pair id="DrugDDI.d298.s1.p5" e1="DrugDDI.d298.s1.e0" e2="DrugDDI.d298.s1.e6" interaction="?"/><pair id="DrugDDI.d298.s1.p6" e1="DrugDDI.d298.s1.e0" e2="DrugDDI.d298.s1.e7" interaction="?"/><pair id="DrugDDI.d298.s1.p7" e1="DrugDDI.d298.s1.e0" e2="DrugDDI.d298.s1.e8" interaction="?"/><pair id="DrugDDI.d298.s1.p8" e1="DrugDDI.d298.s1.e1" e2="DrugDDI.d298.s1.e2" interaction="?"/><pair id="DrugDDI.d298.s1.p9" e1="DrugDDI.d298.s1.e1" e2="DrugDDI.d298.s1.e3" interaction="?"/><pair id="DrugDDI.d298.s1.p10" e1="DrugDDI.d298.s1.e1" e2="DrugDDI.d298.s1.e4" interaction="?"/><pair id="DrugDDI.d298.s1.p11" e1="DrugDDI.d298.s1.e1" e2="DrugDDI.d298.s1.e5" interaction="?"/><pair id="DrugDDI.d298.s1.p12" e1="DrugDDI.d298.s1.e1" e2="DrugDDI.d298.s1.e6" interaction="?"/><pair id="DrugDDI.d298.s1.p13" e1="DrugDDI.d298.s1.e1" e2="DrugDDI.d298.s1.e7" interaction="?"/><pair id="DrugDDI.d298.s1.p14" e1="DrugDDI.d298.s1.e1" e2="DrugDDI.d298.s1.e8" interaction="?"/><pair id="DrugDDI.d298.s1.p15" e1="DrugDDI.d298.s1.e2" e2="DrugDDI.d298.s1.e3" interaction="?"/><pair id="DrugDDI.d298.s1.p16" e1="DrugDDI.d298.s1.e2" e2="DrugDDI.d298.s1.e4" interaction="?"/><pair id="DrugDDI.d298.s1.p17" e1="DrugDDI.d298.s1.e2" e2="DrugDDI.d298.s1.e5" interaction="?"/><pair id="DrugDDI.d298.s1.p18" e1="DrugDDI.d298.s1.e2" e2="DrugDDI.d298.s1.e6" interaction="?"/><pair id="DrugDDI.d298.s1.p19" e1="DrugDDI.d298.s1.e2" e2="DrugDDI.d298.s1.e7" interaction="?"/><pair id="DrugDDI.d298.s1.p20" e1="DrugDDI.d298.s1.e2" e2="DrugDDI.d298.s1.e8" interaction="?"/><pair id="DrugDDI.d298.s1.p21" e1="DrugDDI.d298.s1.e3" e2="DrugDDI.d298.s1.e4" interaction="?"/><pair id="DrugDDI.d298.s1.p22" e1="DrugDDI.d298.s1.e3" e2="DrugDDI.d298.s1.e5" interaction="?"/><pair id="DrugDDI.d298.s1.p23" e1="DrugDDI.d298.s1.e3" e2="DrugDDI.d298.s1.e6" interaction="?"/><pair id="DrugDDI.d298.s1.p24" e1="DrugDDI.d298.s1.e3" e2="DrugDDI.d298.s1.e7" interaction="?"/><pair id="DrugDDI.d298.s1.p25" e1="DrugDDI.d298.s1.e3" e2="DrugDDI.d298.s1.e8" interaction="?"/><pair id="DrugDDI.d298.s1.p26" e1="DrugDDI.d298.s1.e4" e2="DrugDDI.d298.s1.e5" interaction="?"/><pair id="DrugDDI.d298.s1.p27" e1="DrugDDI.d298.s1.e4" e2="DrugDDI.d298.s1.e6" interaction="?"/><pair id="DrugDDI.d298.s1.p28" e1="DrugDDI.d298.s1.e4" e2="DrugDDI.d298.s1.e7" interaction="?"/><pair id="DrugDDI.d298.s1.p29" e1="DrugDDI.d298.s1.e4" e2="DrugDDI.d298.s1.e8" interaction="?"/><pair id="DrugDDI.d298.s1.p30" e1="DrugDDI.d298.s1.e5" e2="DrugDDI.d298.s1.e6" interaction="?"/><pair id="DrugDDI.d298.s1.p31" e1="DrugDDI.d298.s1.e5" e2="DrugDDI.d298.s1.e7" interaction="?"/><pair id="DrugDDI.d298.s1.p32" e1="DrugDDI.d298.s1.e5" e2="DrugDDI.d298.s1.e8" interaction="?"/><pair id="DrugDDI.d298.s1.p33" e1="DrugDDI.d298.s1.e6" e2="DrugDDI.d298.s1.e7" interaction="?"/><pair id="DrugDDI.d298.s1.p34" e1="DrugDDI.d298.s1.e6" e2="DrugDDI.d298.s1.e8" interaction="?"/><pair id="DrugDDI.d298.s1.p35" e1="DrugDDI.d298.s1.e7" e2="DrugDDI.d298.s1.e8" interaction="?"/></sentence><sentence id="DrugDDI.d298.s2" origId="s2" text="Specific studies have confirmed these effects with sevoflurane, isoflurane, propofol, alfentanil, and midazolam."><entity id="DrugDDI.d298.s2.e0" origId="s2.p29" charOffset="51-62" type="drug" text="sevoflurane"/><entity id="DrugDDI.d298.s2.e1" origId="s2.p30" charOffset="64-74" type="drug" text="isoflurane"/><entity id="DrugDDI.d298.s2.e2" origId="s2.p31" charOffset="76-84" type="drug" text="propofol"/><entity id="DrugDDI.d298.s2.e3" origId="s2.p32" charOffset="86-96" type="drug" text="alfentanil"/><entity id="DrugDDI.d298.s2.e4" origId="s2.p34" charOffset="102-111" type="drug" text="midazolam"/><pair id="DrugDDI.d298.s2.p0" e1="DrugDDI.d298.s2.e0" e2="DrugDDI.d298.s2.e1" interaction="?"/><pair id="DrugDDI.d298.s2.p1" e1="DrugDDI.d298.s2.e0" e2="DrugDDI.d298.s2.e2" interaction="?"/><pair id="DrugDDI.d298.s2.p2" e1="DrugDDI.d298.s2.e0" e2="DrugDDI.d298.s2.e3" interaction="?"/><pair id="DrugDDI.d298.s2.p3" e1="DrugDDI.d298.s2.e0" e2="DrugDDI.d298.s2.e4" interaction="?"/><pair id="DrugDDI.d298.s2.p4" e1="DrugDDI.d298.s2.e1" e2="DrugDDI.d298.s2.e2" interaction="?"/><pair id="DrugDDI.d298.s2.p5" e1="DrugDDI.d298.s2.e1" e2="DrugDDI.d298.s2.e3" interaction="?"/><pair id="DrugDDI.d298.s2.p6" e1="DrugDDI.d298.s2.e1" e2="DrugDDI.d298.s2.e4" interaction="?"/><pair id="DrugDDI.d298.s2.p7" e1="DrugDDI.d298.s2.e2" e2="DrugDDI.d298.s2.e3" interaction="?"/><pair id="DrugDDI.d298.s2.p8" e1="DrugDDI.d298.s2.e2" e2="DrugDDI.d298.s2.e4" interaction="?"/><pair id="DrugDDI.d298.s2.p9" e1="DrugDDI.d298.s2.e3" e2="DrugDDI.d298.s2.e4" interaction="?"/></sentence><sentence id="DrugDDI.d298.s3" origId="s3" text="No pharmacokinetic interactions between dexmedetomidine and isoflurane, propofol, alfentanil, and midazolam have been demonstrated."><entity id="DrugDDI.d298.s3.e0" origId="s3.p36" charOffset="40-55" type="drug" text="dexmedetomidine"/><entity id="DrugDDI.d298.s3.e1" origId="s3.p38" charOffset="60-70" type="drug" text="isoflurane"/><entity id="DrugDDI.d298.s3.e2" origId="s3.p39" charOffset="72-80" type="drug" text="propofol"/><entity id="DrugDDI.d298.s3.e3" origId="s3.p40" charOffset="82-92" type="drug" text="alfentanil"/><entity id="DrugDDI.d298.s3.e4" origId="s3.p42" charOffset="98-107" type="drug" text="midazolam"/><pair id="DrugDDI.d298.s3.p0" e1="DrugDDI.d298.s3.e0" e2="DrugDDI.d298.s3.e1" interaction="?"/><pair id="DrugDDI.d298.s3.p1" e1="DrugDDI.d298.s3.e0" e2="DrugDDI.d298.s3.e2" interaction="?"/><pair id="DrugDDI.d298.s3.p2" e1="DrugDDI.d298.s3.e0" e2="DrugDDI.d298.s3.e3" interaction="?"/><pair id="DrugDDI.d298.s3.p3" e1="DrugDDI.d298.s3.e0" e2="DrugDDI.d298.s3.e4" interaction="?"/><pair id="DrugDDI.d298.s3.p4" e1="DrugDDI.d298.s3.e1" e2="DrugDDI.d298.s3.e2" interaction="?"/><pair id="DrugDDI.d298.s3.p5" e1="DrugDDI.d298.s3.e1" e2="DrugDDI.d298.s3.e3" interaction="?"/><pair id="DrugDDI.d298.s3.p6" e1="DrugDDI.d298.s3.e1" e2="DrugDDI.d298.s3.e4" interaction="?"/><pair id="DrugDDI.d298.s3.p7" e1="DrugDDI.d298.s3.e2" e2="DrugDDI.d298.s3.e3" interaction="?"/><pair id="DrugDDI.d298.s3.p8" e1="DrugDDI.d298.s3.e2" e2="DrugDDI.d298.s3.e4" interaction="?"/><pair id="DrugDDI.d298.s3.p9" e1="DrugDDI.d298.s3.e3" e2="DrugDDI.d298.s3.e4" interaction="?"/></sentence><sentence id="DrugDDI.d298.s4" origId="s4" text="However, due to possible pharmacodynamic interactions, when co-administered with PRECEDEX, a reduction in dosage of PRECEDEX on the concomitant anesthetic, sedative, hypnotic or opioid may be required."><entity id="DrugDDI.d298.s4.e0" origId="s4.p50" charOffset="81-89" type="drug" text="PRECEDEX"/><entity id="DrugDDI.d298.s4.e1" origId="s4.p53" charOffset="116-124" type="drug" text="PRECEDEX"/><entity id="DrugDDI.d298.s4.e2" origId="s4.p54" charOffset="144-155" type="drug" text="anesthetic"/><entity id="DrugDDI.d298.s4.e3" origId="s4.p55" charOffset="166-174" type="drug" text="hypnotic"/><entity id="DrugDDI.d298.s4.e4" origId="s4.p57" charOffset="178-184" type="drug" text="opioid"/><pair id="DrugDDI.d298.s4.p0" e1="DrugDDI.d298.s4.e0" e2="DrugDDI.d298.s4.e1" interaction="?"/><pair id="DrugDDI.d298.s4.p1" e1="DrugDDI.d298.s4.e0" e2="DrugDDI.d298.s4.e2" interaction="?"/><pair id="DrugDDI.d298.s4.p2" e1="DrugDDI.d298.s4.e0" e2="DrugDDI.d298.s4.e3" interaction="?"/><pair id="DrugDDI.d298.s4.p3" e1="DrugDDI.d298.s4.e0" e2="DrugDDI.d298.s4.e4" interaction="?"/><pair id="DrugDDI.d298.s4.p4" e1="DrugDDI.d298.s4.e1" e2="DrugDDI.d298.s4.e2" interaction="?"/><pair id="DrugDDI.d298.s4.p5" e1="DrugDDI.d298.s4.e1" e2="DrugDDI.d298.s4.e3" interaction="?"/><pair id="DrugDDI.d298.s4.p6" e1="DrugDDI.d298.s4.e1" e2="DrugDDI.d298.s4.e4" interaction="?"/><pair id="DrugDDI.d298.s4.p7" e1="DrugDDI.d298.s4.e2" e2="DrugDDI.d298.s4.e3" interaction="?"/><pair id="DrugDDI.d298.s4.p8" e1="DrugDDI.d298.s4.e2" e2="DrugDDI.d298.s4.e4" interaction="?"/><pair id="DrugDDI.d298.s4.p9" e1="DrugDDI.d298.s4.e3" e2="DrugDDI.d298.s4.e4" interaction="?"/></sentence><sentence id="DrugDDI.d298.s5" origId="s5" text="Neuromuscular Blockers In one study of 10 healthy volunteers, administration of PRECEDEX for 45 minutes at a plasma concentration of 1 (one) ng/mL resulted in no clinically meaningful increases in the magnitude or neuromuscular blockade associated with rocuronium administration."><entity id="DrugDDI.d298.s5.e0" origId="s5.p61" charOffset="0-22" type="drug" text="Neuromuscular Blockers"/><entity id="DrugDDI.d298.s5.e1" origId="s5.p65" charOffset="80-88" type="drug" text="PRECEDEX"/><entity id="DrugDDI.d298.s5.e2" origId="s5.p80" charOffset="253-263" type="drug" text="rocuronium"/><pair id="DrugDDI.d298.s5.p0" e1="DrugDDI.d298.s5.e0" e2="DrugDDI.d298.s5.e1" interaction="?"/><pair id="DrugDDI.d298.s5.p1" e1="DrugDDI.d298.s5.e0" e2="DrugDDI.d298.s5.e2" interaction="?"/><pair id="DrugDDI.d298.s5.p2" e1="DrugDDI.d298.s5.e1" e2="DrugDDI.d298.s5.e2" interaction="?"/></sentence></document>
