# Supplementary material for: Phar-LSTM: a pharmacological representation-based LSTM network for drug–drug interaction extraction
Source: PeerJ. 2023 Dec 14;11:e16606. doi: 10.7717/peerj.16606 (PMC10725669; doi:10.7717/peerj.16606)
Supplement: Supplemental Information 1 [file peerj-11-16606-s001.zip › Data_XmlFormat/Test2011/Diethylstilbestrol_ddi.xml]

<?xml version="1.0" encoding="UTF-8"?>
<document id="DrugDDI.d15" origId="Diethylstilbestrol"><sentence id="DrugDDI.d15.s0" origId="s0" text="May interact anticoagulants (altered hypo-prothrombinemic effect), barbiturates, rifampin and other inducers of hepatic microsomal enzyme oxidation system (decreased effect of diethylstilbestrol), corticosteroids (increased effect of corticosteroids)."><entity id="DrugDDI.d15.s0.e0" origId="s0.p2" charOffset="13-27" type="drug" text="anticoagulants"/><entity id="DrugDDI.d15.s0.e1" origId="s0.p7" charOffset="67-79" type="drug" text="barbiturates"/><entity id="DrugDDI.d15.s0.e2" origId="s0.p8" charOffset="81-89" type="drug" text="rifampin"/><entity id="DrugDDI.d15.s0.e3" origId="s0.p11" charOffset="120-137" type="drug" text="microsomal enzyme"/><entity id="DrugDDI.d15.s0.e4" origId="s0.p14" charOffset="176-194" type="drug" text="diethylstilbestrol"/><entity id="DrugDDI.d15.s0.e5" origId="s0.p17" charOffset="197-212" type="drug" text="corticosteroids"/><entity id="DrugDDI.d15.s0.e6" origId="s0.p20" charOffset="234-249" type="drug" text="corticosteroids"/><pair id="DrugDDI.d15.s0.p0" e1="DrugDDI.d15.s0.e0" e2="DrugDDI.d15.s0.e1" interaction="?"/><pair id="DrugDDI.d15.s0.p1" e1="DrugDDI.d15.s0.e0" e2="DrugDDI.d15.s0.e2" interaction="?"/><pair id="DrugDDI.d15.s0.p2" e1="DrugDDI.d15.s0.e0" e2="DrugDDI.d15.s0.e3" interaction="?"/><pair id="DrugDDI.d15.s0.p3" e1="DrugDDI.d15.s0.e0" e2="DrugDDI.d15.s0.e4" interaction="?"/><pair id="DrugDDI.d15.s0.p4" e1="DrugDDI.d15.s0.e0" e2="DrugDDI.d15.s0.e5" interaction="?"/><pair id="DrugDDI.d15.s0.p5" e1="DrugDDI.d15.s0.e0" e2="DrugDDI.d15.s0.e6" interaction="?"/><pair id="DrugDDI.d15.s0.p6" e1="DrugDDI.d15.s0.e1" e2="DrugDDI.d15.s0.e2" interaction="?"/><pair id="DrugDDI.d15.s0.p7" e1="DrugDDI.d15.s0.e1" e2="DrugDDI.d15.s0.e3" interaction="?"/><pair id="DrugDDI.d15.s0.p8" e1="DrugDDI.d15.s0.e1" e2="DrugDDI.d15.s0.e4" interaction="?"/><pair id="DrugDDI.d15.s0.p9" e1="DrugDDI.d15.s0.e1" e2="DrugDDI.d15.s0.e5" interaction="?"/><pair id="DrugDDI.d15.s0.p10" e1="DrugDDI.d15.s0.e1" e2="DrugDDI.d15.s0.e6" interaction="?"/><pair id="DrugDDI.d15.s0.p11" e1="DrugDDI.d15.s0.e2" e2="DrugDDI.d15.s0.e3" interaction="?"/><pair id="DrugDDI.d15.s0.p12" e1="DrugDDI.d15.s0.e2" e2="DrugDDI.d15.s0.e4" interaction="?"/><pair id="DrugDDI.d15.s0.p13" e1="DrugDDI.d15.s0.e2" e2="DrugDDI.d15.s0.e5" interaction="?"/><pair id="DrugDDI.d15.s0.p14" e1="DrugDDI.d15.s0.e2" e2="DrugDDI.d15.s0.e6" interaction="?"/><pair id="DrugDDI.d15.s0.p15" e1="DrugDDI.d15.s0.e3" e2="DrugDDI.d15.s0.e4" interaction="?"/><pair id="DrugDDI.d15.s0.p16" e1="DrugDDI.d15.s0.e3" e2="DrugDDI.d15.s0.e5" interaction="?"/><pair id="DrugDDI.d15.s0.p17" e1="DrugDDI.d15.s0.e3" e2="DrugDDI.d15.s0.e6" interaction="?"/><pair id="DrugDDI.d15.s0.p18" e1="DrugDDI.d15.s0.e4" e2="DrugDDI.d15.s0.e5" interaction="?"/><pair id="DrugDDI.d15.s0.p19" e1="DrugDDI.d15.s0.e4" e2="DrugDDI.d15.s0.e6" interaction="?"/><pair id="DrugDDI.d15.s0.p20" e1="DrugDDI.d15.s0.e5" e2="DrugDDI.d15.s0.e6" interaction="?"/></sentence></document>
