# Supplementary material for: Phar-LSTM: a pharmacological representation-based LSTM network for drug–drug interaction extraction
Source: PeerJ. 2023 Dec 14;11:e16606. doi: 10.7717/peerj.16606 (PMC10725669; doi:10.7717/peerj.16606)
Supplement: Supplemental Information 1 [file peerj-11-16606-s001.zip › Data_XmlFormat/Test2011/Diphenhydramine_ddi.xml]

<?xml version="1.0" encoding="UTF-8"?>
<document id="DrugDDI.d337" origId="Diphenhydramine"><sentence id="DrugDDI.d337.s0" origId="s0" text="Diphenhydramine hydrochloride has additive effects with alcohol and other CNS depressants (hypnotics, sedatives, tranquilizers, etc)."><entity id="DrugDDI.d337.s0.e0" origId="s0.p0" charOffset="0-29" type="drug" text="Diphenhydramine hydrochloride"/><entity id="DrugDDI.d337.s0.e1" origId="s0.p3" charOffset="56-63" type="drug" text="alcohol"/><entity id="DrugDDI.d337.s0.e2" origId="s0.p5" charOffset="74-89" type="drug" text="CNS depressants"/><entity id="DrugDDI.d337.s0.e3" origId="s0.p7" charOffset="91-100" type="drug" text="hypnotics"/><entity id="DrugDDI.d337.s0.e4" origId="s0.p8" charOffset="102-111" type="drug" text="sedatives"/><entity id="DrugDDI.d337.s0.e5" origId="s0.p9" charOffset="113-126" type="drug" text="tranquilizers"/><pair id="DrugDDI.d337.s0.p0" e1="DrugDDI.d337.s0.e0" e2="DrugDDI.d337.s0.e1" interaction="?"/><pair id="DrugDDI.d337.s0.p1" e1="DrugDDI.d337.s0.e0" e2="DrugDDI.d337.s0.e2" interaction="?"/><pair id="DrugDDI.d337.s0.p2" e1="DrugDDI.d337.s0.e0" e2="DrugDDI.d337.s0.e3" interaction="?"/><pair id="DrugDDI.d337.s0.p3" e1="DrugDDI.d337.s0.e0" e2="DrugDDI.d337.s0.e4" interaction="?"/><pair id="DrugDDI.d337.s0.p4" e1="DrugDDI.d337.s0.e0" e2="DrugDDI.d337.s0.e5" interaction="?"/><pair id="DrugDDI.d337.s0.p5" e1="DrugDDI.d337.s0.e1" e2="DrugDDI.d337.s0.e2" interaction="?"/><pair id="DrugDDI.d337.s0.p6" e1="DrugDDI.d337.s0.e1" e2="DrugDDI.d337.s0.e3" interaction="?"/><pair id="DrugDDI.d337.s0.p7" e1="DrugDDI.d337.s0.e1" e2="DrugDDI.d337.s0.e4" interaction="?"/><pair id="DrugDDI.d337.s0.p8" e1="DrugDDI.d337.s0.e1" e2="DrugDDI.d337.s0.e5" interaction="?"/><pair id="DrugDDI.d337.s0.p9" e1="DrugDDI.d337.s0.e2" e2="DrugDDI.d337.s0.e3" interaction="?"/><pair id="DrugDDI.d337.s0.p10" e1="DrugDDI.d337.s0.e2" e2="DrugDDI.d337.s0.e4" interaction="?"/><pair id="DrugDDI.d337.s0.p11" e1="DrugDDI.d337.s0.e2" e2="DrugDDI.d337.s0.e5" interaction="?"/><pair id="DrugDDI.d337.s0.p12" e1="DrugDDI.d337.s0.e3" e2="DrugDDI.d337.s0.e4" interaction="?"/><pair id="DrugDDI.d337.s0.p13" e1="DrugDDI.d337.s0.e3" e2="DrugDDI.d337.s0.e5" interaction="?"/><pair id="DrugDDI.d337.s0.p14" e1="DrugDDI.d337.s0.e4" e2="DrugDDI.d337.s0.e5" interaction="?"/></sentence><sentence id="DrugDDI.d337.s1" origId="s1" text="MAO inhibitors prolong and intensify the anticholinergic (drying) effects of antihistamines."><entity id="DrugDDI.d337.s1.e0" origId="s1.p12" charOffset="0-14" type="drug" text="MAO inhibitors"/><entity id="DrugDDI.d337.s1.e1" origId="s1.p16" charOffset="41-56" type="drug" text="anticholinergic"/><entity id="DrugDDI.d337.s1.e2" origId="s1.p21" charOffset="77-91" type="drug" text="antihistamines"/><pair id="DrugDDI.d337.s1.p0" e1="DrugDDI.d337.s1.e0" e2="DrugDDI.d337.s1.e1" interaction="?"/><pair id="DrugDDI.d337.s1.p1" e1="DrugDDI.d337.s1.e0" e2="DrugDDI.d337.s1.e2" interaction="?"/><pair id="DrugDDI.d337.s1.p2" e1="DrugDDI.d337.s1.e1" e2="DrugDDI.d337.s1.e2" interaction="?"/></sentence></document>
