# Supplementary material for: Phar-LSTM: a pharmacological representation-based LSTM network for drug–drug interaction extraction
Source: PeerJ. 2023 Dec 14;11:e16606. doi: 10.7717/peerj.16606 (PMC10725669; doi:10.7717/peerj.16606)
Supplement: Supplemental Information 1 [file peerj-11-16606-s001.zip › Data_XmlFormat/Test2011/Diphenidol_ddi.xml]

<?xml version="1.0" encoding="UTF-8"?>
<document id="DrugDDI.d189" origId="Diphenidol"><sentence id="DrugDDI.d189.s0" origId="s0" text="CNS depression?producing medications - concurrent use may potentiate the effects of either these medications or diphenidol;"><entity id="DrugDDI.d189.s0.e0" origId="s0.p5" charOffset="97-108" type="drug" text="medications"/><entity id="DrugDDI.d189.s0.e1" origId="s0.p7" charOffset="112-122" type="drug" text="diphenidol"/><pair id="DrugDDI.d189.s0.p0" e1="DrugDDI.d189.s0.e0" e2="DrugDDI.d189.s0.e1" interaction="?"/></sentence><sentence id="DrugDDI.d189.s1" origId="s1" text="anticholinergics or other medications with anticholinergic activity - anticholinergic effects may be potentiated when these medications are used concurrently with diphenidol;"><entity id="DrugDDI.d189.s1.e0" origId="s1.p9" charOffset="0-16" type="drug" text="anticholinergics"/><entity id="DrugDDI.d189.s1.e1" origId="s1.p11" charOffset="20-37" type="drug" text="other medications"/><entity id="DrugDDI.d189.s1.e2" origId="s1.p12" charOffset="43-58" type="drug" text="anticholinergic"/><entity id="DrugDDI.d189.s1.e3" origId="s1.p17" charOffset="124-135" type="drug" text="medications"/><entity id="DrugDDI.d189.s1.e4" origId="s1.p21" charOffset="163-174" type="drug" text="diphenidol"/><pair id="DrugDDI.d189.s1.p0" e1="DrugDDI.d189.s1.e0" e2="DrugDDI.d189.s1.e1" interaction="?"/><pair id="DrugDDI.d189.s1.p1" e1="DrugDDI.d189.s1.e0" e2="DrugDDI.d189.s1.e2" interaction="?"/><pair id="DrugDDI.d189.s1.p2" e1="DrugDDI.d189.s1.e0" e2="DrugDDI.d189.s1.e3" interaction="?"/><pair id="DrugDDI.d189.s1.p3" e1="DrugDDI.d189.s1.e0" e2="DrugDDI.d189.s1.e4" interaction="?"/><pair id="DrugDDI.d189.s1.p4" e1="DrugDDI.d189.s1.e1" e2="DrugDDI.d189.s1.e2" interaction="?"/><pair id="DrugDDI.d189.s1.p5" e1="DrugDDI.d189.s1.e1" e2="DrugDDI.d189.s1.e3" interaction="?"/><pair id="DrugDDI.d189.s1.p6" e1="DrugDDI.d189.s1.e1" e2="DrugDDI.d189.s1.e4" interaction="?"/><pair id="DrugDDI.d189.s1.p7" e1="DrugDDI.d189.s1.e2" e2="DrugDDI.d189.s1.e3" interaction="?"/><pair id="DrugDDI.d189.s1.p8" e1="DrugDDI.d189.s1.e2" e2="DrugDDI.d189.s1.e4" interaction="?"/><pair id="DrugDDI.d189.s1.p9" e1="DrugDDI.d189.s1.e3" e2="DrugDDI.d189.s1.e4" interaction="?"/></sentence><sentence id="DrugDDI.d189.s2" origId="s2" text="apomorphine - prior ingestion of diphenidol may decrease the emetic response to apomorphine in the treatment of poisoning."><entity id="DrugDDI.d189.s2.e0" origId="s2.p23" charOffset="0-11" type="drug" text="apomorphine"/><entity id="DrugDDI.d189.s2.e1" origId="s2.p24" charOffset="33-44" type="drug" text="diphenidol"/><entity id="DrugDDI.d189.s2.e2" origId="s2.p27" charOffset="61-67" type="drug" text="emetic"/><entity id="DrugDDI.d189.s2.e3" origId="s2.p28" charOffset="80-91" type="drug" text="apomorphine"/><pair id="DrugDDI.d189.s2.p0" e1="DrugDDI.d189.s2.e0" e2="DrugDDI.d189.s2.e1" interaction="?"/><pair id="DrugDDI.d189.s2.p1" e1="DrugDDI.d189.s2.e0" e2="DrugDDI.d189.s2.e2" interaction="?"/><pair id="DrugDDI.d189.s2.p2" e1="DrugDDI.d189.s2.e0" e2="DrugDDI.d189.s2.e3" interaction="?"/><pair id="DrugDDI.d189.s2.p3" e1="DrugDDI.d189.s2.e1" e2="DrugDDI.d189.s2.e2" interaction="?"/><pair id="DrugDDI.d189.s2.p4" e1="DrugDDI.d189.s2.e1" e2="DrugDDI.d189.s2.e3" interaction="?"/><pair id="DrugDDI.d189.s2.p5" e1="DrugDDI.d189.s2.e2" e2="DrugDDI.d189.s2.e3" interaction="?"/></sentence></document>
