# Supplementary material for: Phar-LSTM: a pharmacological representation-based LSTM network for drug–drug interaction extraction
Source: PeerJ. 2023 Dec 14;11:e16606. doi: 10.7717/peerj.16606 (PMC10725669; doi:10.7717/peerj.16606)
Supplement: Supplemental Information 1 [file peerj-11-16606-s001.zip › Data_XmlFormat/Test2011/Diphenoxylate_ddi.xml]

<?xml version="1.0" encoding="UTF-8"?>
<document id="DrugDDI.d448" origId="Diphenoxylate"><sentence id="DrugDDI.d448.s0" origId="s0" text="Known drug interactions include barbiturates, tranquilizers, and alcohol."><entity id="DrugDDI.d448.s0.e0" origId="s0.p2" charOffset="32-44" type="drug" text="barbiturates"/><entity id="DrugDDI.d448.s0.e1" origId="s0.p3" charOffset="46-59" type="drug" text="tranquilizers"/><entity id="DrugDDI.d448.s0.e2" origId="s0.p5" charOffset="65-72" type="drug" text="alcohol"/><pair id="DrugDDI.d448.s0.p0" e1="DrugDDI.d448.s0.e0" e2="DrugDDI.d448.s0.e1" interaction="?"/><pair id="DrugDDI.d448.s0.p1" e1="DrugDDI.d448.s0.e0" e2="DrugDDI.d448.s0.e2" interaction="?"/><pair id="DrugDDI.d448.s0.p2" e1="DrugDDI.d448.s0.e1" e2="DrugDDI.d448.s0.e2" interaction="?"/></sentence><sentence id="DrugDDI.d448.s1" origId="s1" text="Diphenoxylate HCl and atropine sulfate may interact with MAO inhibitors In studies with male rats, diphenoxylate hydrochloride was found to inhibit the hepatic microsomal enzyme system at a dose of 2 mg/kg/day."><entity id="DrugDDI.d448.s1.e0" origId="s1.p6" charOffset="0-17" type="drug" text="Diphenoxylate HCl"/><entity id="DrugDDI.d448.s1.e1" origId="s1.p8" charOffset="22-38" type="drug" text="atropine sulfate"/><entity id="DrugDDI.d448.s1.e2" origId="s1.p11" charOffset="57-71" type="drug" text="MAO inhibitors"/><entity id="DrugDDI.d448.s1.e3" origId="s1.p14" charOffset="99-126" type="drug" text="diphenoxylate hydrochloride"/><entity id="DrugDDI.d448.s1.e4" origId="s1.p19" charOffset="160-177" type="drug" text="microsomal enzyme"/><pair id="DrugDDI.d448.s1.p0" e1="DrugDDI.d448.s1.e0" e2="DrugDDI.d448.s1.e1" interaction="?"/><pair id="DrugDDI.d448.s1.p1" e1="DrugDDI.d448.s1.e0" e2="DrugDDI.d448.s1.e2" interaction="?"/><pair id="DrugDDI.d448.s1.p2" e1="DrugDDI.d448.s1.e0" e2="DrugDDI.d448.s1.e3" interaction="?"/><pair id="DrugDDI.d448.s1.p3" e1="DrugDDI.d448.s1.e0" e2="DrugDDI.d448.s1.e4" interaction="?"/><pair id="DrugDDI.d448.s1.p4" e1="DrugDDI.d448.s1.e1" e2="DrugDDI.d448.s1.e2" interaction="?"/><pair id="DrugDDI.d448.s1.p5" e1="DrugDDI.d448.s1.e1" e2="DrugDDI.d448.s1.e3" interaction="?"/><pair id="DrugDDI.d448.s1.p6" e1="DrugDDI.d448.s1.e1" e2="DrugDDI.d448.s1.e4" interaction="?"/><pair id="DrugDDI.d448.s1.p7" e1="DrugDDI.d448.s1.e2" e2="DrugDDI.d448.s1.e3" interaction="?"/><pair id="DrugDDI.d448.s1.p8" e1="DrugDDI.d448.s1.e2" e2="DrugDDI.d448.s1.e4" interaction="?"/><pair id="DrugDDI.d448.s1.p9" e1="DrugDDI.d448.s1.e3" e2="DrugDDI.d448.s1.e4" interaction="?"/></sentence><sentence id="DrugDDI.d448.s2" origId="s2" text="Therefore, diphenoxylate has the potential to prolong the biological half-lives of drugs for which the rate of elimination is dependent on the microsomal drug metabolizing enzyme system."><entity id="DrugDDI.d448.s2.e0" origId="s2.p25" charOffset="11-24" type="drug" text="diphenoxylate"/><entity id="DrugDDI.d448.s2.e1" origId="s2.p30" charOffset="83-88" type="drug" text="drugs"/><entity id="DrugDDI.d448.s2.e2" origId="s2.p36" charOffset="143-158" type="drug" text="microsomal drug"/><pair id="DrugDDI.d448.s2.p0" e1="DrugDDI.d448.s2.e0" e2="DrugDDI.d448.s2.e1" interaction="?"/><pair id="DrugDDI.d448.s2.p1" e1="DrugDDI.d448.s2.e0" e2="DrugDDI.d448.s2.e2" interaction="?"/><pair id="DrugDDI.d448.s2.p2" e1="DrugDDI.d448.s2.e1" e2="DrugDDI.d448.s2.e2" interaction="?"/></sentence></document>
