# Supplementary material for: Phar-LSTM: a pharmacological representation-based LSTM network for drug–drug interaction extraction
Source: PeerJ. 2023 Dec 14;11:e16606. doi: 10.7717/peerj.16606 (PMC10725669; doi:10.7717/peerj.16606)
Supplement: Supplemental Information 1 [file peerj-11-16606-s001.zip › Data_XmlFormat/Test2011/Dornase Alfa_ddi.xml]

<?xml version="1.0" encoding="UTF-8"?>
<document id="DrugDDI.d212" origId="Dornase Alfa"><sentence id="DrugDDI.d212.s0" origId="s0" text="Clinical trials have indicated that Pulmozyme can be effectively and safely used in conjunction with standard cystic fibrosis therapies including oral, inhaled and/or parenteral antibiotics, bronchodilators, enzyme supplements, vitamins, oral or inhaled corticosteroids, and analgesics."><entity id="DrugDDI.d212.s0.e0" origId="s0.p3" charOffset="36-45" type="drug" text="Pulmozyme"/><entity id="DrugDDI.d212.s0.e1" origId="s0.p15" charOffset="178-189" type="drug" text="antibiotics"/><entity id="DrugDDI.d212.s0.e2" origId="s0.p16" charOffset="191-206" type="drug" text="bronchodilators"/><entity id="DrugDDI.d212.s0.e3" origId="s0.p18" charOffset="228-236" type="drug" text="vitamins"/><entity id="DrugDDI.d212.s0.e4" origId="s0.p21" charOffset="254-269" type="drug" text="corticosteroids"/><entity id="DrugDDI.d212.s0.e5" origId="s0.p23" charOffset="275-285" type="drug" text="analgesics"/><pair id="DrugDDI.d212.s0.p0" e1="DrugDDI.d212.s0.e0" e2="DrugDDI.d212.s0.e1" interaction="?"/><pair id="DrugDDI.d212.s0.p1" e1="DrugDDI.d212.s0.e0" e2="DrugDDI.d212.s0.e2" interaction="?"/><pair id="DrugDDI.d212.s0.p2" e1="DrugDDI.d212.s0.e0" e2="DrugDDI.d212.s0.e3" interaction="?"/><pair id="DrugDDI.d212.s0.p3" e1="DrugDDI.d212.s0.e0" e2="DrugDDI.d212.s0.e4" interaction="?"/><pair id="DrugDDI.d212.s0.p4" e1="DrugDDI.d212.s0.e0" e2="DrugDDI.d212.s0.e5" interaction="?"/><pair id="DrugDDI.d212.s0.p5" e1="DrugDDI.d212.s0.e1" e2="DrugDDI.d212.s0.e2" interaction="?"/><pair id="DrugDDI.d212.s0.p6" e1="DrugDDI.d212.s0.e1" e2="DrugDDI.d212.s0.e3" interaction="?"/><pair id="DrugDDI.d212.s0.p7" e1="DrugDDI.d212.s0.e1" e2="DrugDDI.d212.s0.e4" interaction="?"/><pair id="DrugDDI.d212.s0.p8" e1="DrugDDI.d212.s0.e1" e2="DrugDDI.d212.s0.e5" interaction="?"/><pair id="DrugDDI.d212.s0.p9" e1="DrugDDI.d212.s0.e2" e2="DrugDDI.d212.s0.e3" interaction="?"/><pair id="DrugDDI.d212.s0.p10" e1="DrugDDI.d212.s0.e2" e2="DrugDDI.d212.s0.e4" interaction="?"/><pair id="DrugDDI.d212.s0.p11" e1="DrugDDI.d212.s0.e2" e2="DrugDDI.d212.s0.e5" interaction="?"/><pair id="DrugDDI.d212.s0.p12" e1="DrugDDI.d212.s0.e3" e2="DrugDDI.d212.s0.e4" interaction="?"/><pair id="DrugDDI.d212.s0.p13" e1="DrugDDI.d212.s0.e3" e2="DrugDDI.d212.s0.e5" interaction="?"/><pair id="DrugDDI.d212.s0.p14" e1="DrugDDI.d212.s0.e4" e2="DrugDDI.d212.s0.e5" interaction="?"/></sentence><sentence id="DrugDDI.d212.s1" origId="s1" text="No formal drug interaction studies have been performed."/></document>
