# Supplementary material for: Phar-LSTM: a pharmacological representation-based LSTM network for drug–drug interaction extraction
Source: PeerJ. 2023 Dec 14;11:e16606. doi: 10.7717/peerj.16606 (PMC10725669; doi:10.7717/peerj.16606)
Supplement: Supplemental Information 1 [file peerj-11-16606-s001.zip › Data_XmlFormat/Test2011/Edetic Acid_ddi.xml]

<?xml version="1.0" encoding="UTF-8"?>
<document id="DrugDDI.d522" origId="Edetic Acid"><sentence id="DrugDDI.d522.s0" origId="s0" text="There is no known drug interference with standard clinical laboratory tests."/><sentence id="DrugDDI.d522.s1" origId="s1" text="Steroids enhance the renal toxicity of edetate calcium disodium in animals. 7 Edetate calcium disodium interferes with the action of zinc insulin preparations by chelating the zinc. 7"><entity id="DrugDDI.d522.s1.e0" origId="s1.p7" charOffset="39-63" type="drug" text="edetate calcium disodium"/><entity id="DrugDDI.d522.s1.e1" origId="s1.p9" charOffset="78-102" type="drug" text="Edetate calcium disodium"/><entity id="DrugDDI.d522.s1.e2" origId="s1.p12" charOffset="133-137" type="drug" text="zinc"/><entity id="DrugDDI.d522.s1.e3" origId="s1.p13" charOffset="176-181" type="drug" text="zinc"/><pair id="DrugDDI.d522.s1.p0" e1="DrugDDI.d522.s1.e0" e2="DrugDDI.d522.s1.e1" interaction="?"/><pair id="DrugDDI.d522.s1.p1" e1="DrugDDI.d522.s1.e0" e2="DrugDDI.d522.s1.e2" interaction="?"/><pair id="DrugDDI.d522.s1.p2" e1="DrugDDI.d522.s1.e0" e2="DrugDDI.d522.s1.e3" interaction="?"/><pair id="DrugDDI.d522.s1.p3" e1="DrugDDI.d522.s1.e1" e2="DrugDDI.d522.s1.e2" interaction="?"/><pair id="DrugDDI.d522.s1.p4" e1="DrugDDI.d522.s1.e1" e2="DrugDDI.d522.s1.e3" interaction="?"/><pair id="DrugDDI.d522.s1.p5" e1="DrugDDI.d522.s1.e2" e2="DrugDDI.d522.s1.e3" interaction="?"/></sentence></document>
