# Supplementary material for: Phar-LSTM: a pharmacological representation-based LSTM network for drug–drug interaction extraction
Source: PeerJ. 2023 Dec 14;11:e16606. doi: 10.7717/peerj.16606 (PMC10725669; doi:10.7717/peerj.16606)
Supplement: Supplemental Information 1 [file peerj-11-16606-s001.zip › Data_XmlFormat/Test2011/Efavirenz_ddi.xml]

<?xml version="1.0" encoding="UTF-8"?>
<document id="DrugDDI.d496" origId="Efavirenz"><sentence id="DrugDDI.d496.s0" origId="s0" text="Efavirenz has been shown in vivo to induce CYP3A4."><entity id="DrugDDI.d496.s0.e0" origId="s0.p0" charOffset="0-9" type="drug" text="Efavirenz"/><entity id="DrugDDI.d496.s0.e1" origId="s0.p6" charOffset="43-49" type="drug" text="CYP3A4"/><pair id="DrugDDI.d496.s0.p0" e1="DrugDDI.d496.s0.e0" e2="DrugDDI.d496.s0.e1" interaction="?"/></sentence><sentence id="DrugDDI.d496.s1" origId="s1" text="Other compounds that are substrates of CYP3A4 may have decreased plasma concentrations when coadministered with SUSTIVA (efavirenz)."><entity id="DrugDDI.d496.s1.e0" origId="s1.p11" charOffset="39-45" type="drug" text="CYP3A4"/><entity id="DrugDDI.d496.s1.e1" origId="s1.p17" charOffset="112-119" type="drug" text="SUSTIVA"/><entity id="DrugDDI.d496.s1.e2" origId="s1.p19" charOffset="121-130" type="drug" text="efavirenz"/><pair id="DrugDDI.d496.s1.p0" e1="DrugDDI.d496.s1.e0" e2="DrugDDI.d496.s1.e1" interaction="?"/><pair id="DrugDDI.d496.s1.p1" e1="DrugDDI.d496.s1.e0" e2="DrugDDI.d496.s1.e2" interaction="?"/><pair id="DrugDDI.d496.s1.p2" e1="DrugDDI.d496.s1.e1" e2="DrugDDI.d496.s1.e2" interaction="?"/></sentence><sentence id="DrugDDI.d496.s2" origId="s2" text="In vitro studies have demonstrated that efavirenz inhibits 2C9, 2C19, and 3A4 isozymes in the range of observed efavirenz plasma concentrations."><entity id="DrugDDI.d496.s2.e0" origId="s2.p24" charOffset="40-49" type="drug" text="efavirenz"/><entity id="DrugDDI.d496.s2.e1" origId="s2.p29" charOffset="78-86" type="drug" text="isozymes"/><entity id="DrugDDI.d496.s2.e2" origId="s2.p31" charOffset="112-121" type="drug" text="efavirenz"/><pair id="DrugDDI.d496.s2.p0" e1="DrugDDI.d496.s2.e0" e2="DrugDDI.d496.s2.e1" interaction="?"/><pair id="DrugDDI.d496.s2.p1" e1="DrugDDI.d496.s2.e0" e2="DrugDDI.d496.s2.e2" interaction="?"/><pair id="DrugDDI.d496.s2.p2" e1="DrugDDI.d496.s2.e1" e2="DrugDDI.d496.s2.e2" interaction="?"/></sentence><sentence id="DrugDDI.d496.s3" origId="s3" text="Coadministration of efavirenz with drugs primarily metabolized by these isozymes may result in altered plasma concentrations of the coadministered drug."><entity id="DrugDDI.d496.s3.e0" origId="s3.p33" charOffset="20-29" type="drug" text="efavirenz"/><entity id="DrugDDI.d496.s3.e1" origId="s3.p34" charOffset="35-40" type="drug" text="drugs"/><entity id="DrugDDI.d496.s3.e2" origId="s3.p36" charOffset="72-80" type="drug" text="isozymes"/><entity id="DrugDDI.d496.s3.e3" origId="s3.p40" charOffset="147-151" type="drug" text="drug"/><pair id="DrugDDI.d496.s3.p0" e1="DrugDDI.d496.s3.e0" e2="DrugDDI.d496.s3.e1" interaction="?"/><pair id="DrugDDI.d496.s3.p1" e1="DrugDDI.d496.s3.e0" e2="DrugDDI.d496.s3.e2" interaction="?"/><pair id="DrugDDI.d496.s3.p2" e1="DrugDDI.d496.s3.e0" e2="DrugDDI.d496.s3.e3" interaction="?"/><pair id="DrugDDI.d496.s3.p3" e1="DrugDDI.d496.s3.e1" e2="DrugDDI.d496.s3.e2" interaction="?"/><pair id="DrugDDI.d496.s3.p4" e1="DrugDDI.d496.s3.e1" e2="DrugDDI.d496.s3.e3" interaction="?"/><pair id="DrugDDI.d496.s3.p5" e1="DrugDDI.d496.s3.e2" e2="DrugDDI.d496.s3.e3" interaction="?"/></sentence><sentence id="DrugDDI.d496.s4" origId="s4" text="Therefore, appropriate dose adjustments may be necessary for these drugs."><entity id="DrugDDI.d496.s4.e0" origId="s4.p46" charOffset="67-72" type="drug" text="drugs"/></sentence><sentence id="DrugDDI.d496.s5" origId="s5" text="Drugs which induce CYP3A4 activity (eg, phenobarbital, rifampin, rifabutin) would be expected to increase the clearance of efavirenz resulting in lowered plasma concentrations."><entity id="DrugDDI.d496.s5.e0" origId="s5.p47" charOffset="0-5" type="drug" text="Drugs"/><entity id="DrugDDI.d496.s5.e1" origId="s5.p50" charOffset="19-25" type="drug" text="CYP3A4"/><entity id="DrugDDI.d496.s5.e2" origId="s5.p53" charOffset="40-53" type="drug" text="phenobarbital"/><entity id="DrugDDI.d496.s5.e3" origId="s5.p54" charOffset="55-63" type="drug" text="rifampin"/><entity id="DrugDDI.d496.s5.e4" origId="s5.p55" charOffset="65-74" type="drug" text="rifabutin"/><entity id="DrugDDI.d496.s5.e5" origId="s5.p63" charOffset="123-132" type="drug" text="efavirenz"/><pair id="DrugDDI.d496.s5.p0" e1="DrugDDI.d496.s5.e0" e2="DrugDDI.d496.s5.e1" interaction="?"/><pair id="DrugDDI.d496.s5.p1" e1="DrugDDI.d496.s5.e0" e2="DrugDDI.d496.s5.e2" interaction="?"/><pair id="DrugDDI.d496.s5.p2" e1="DrugDDI.d496.s5.e0" e2="DrugDDI.d496.s5.e3" interaction="?"/><pair id="DrugDDI.d496.s5.p3" e1="DrugDDI.d496.s5.e0" e2="DrugDDI.d496.s5.e4" interaction="?"/><pair id="DrugDDI.d496.s5.p4" e1="DrugDDI.d496.s5.e0" e2="DrugDDI.d496.s5.e5" interaction="?"/><pair id="DrugDDI.d496.s5.p5" e1="DrugDDI.d496.s5.e1" e2="DrugDDI.d496.s5.e2" interaction="?"/><pair id="DrugDDI.d496.s5.p6" e1="DrugDDI.d496.s5.e1" e2="DrugDDI.d496.s5.e3" interaction="?"/><pair id="DrugDDI.d496.s5.p7" e1="DrugDDI.d496.s5.e1" e2="DrugDDI.d496.s5.e4" interaction="?"/><pair id="DrugDDI.d496.s5.p8" e1="DrugDDI.d496.s5.e1" e2="DrugDDI.d496.s5.e5" interaction="?"/><pair id="DrugDDI.d496.s5.p9" e1="DrugDDI.d496.s5.e2" e2="DrugDDI.d496.s5.e3" interaction="?"/><pair id="DrugDDI.d496.s5.p10" e1="DrugDDI.d496.s5.e2" e2="DrugDDI.d496.s5.e4" interaction="?"/><pair id="DrugDDI.d496.s5.p11" e1="DrugDDI.d496.s5.e2" e2="DrugDDI.d496.s5.e5" interaction="?"/><pair id="DrugDDI.d496.s5.p12" e1="DrugDDI.d496.s5.e3" e2="DrugDDI.d496.s5.e4" interaction="?"/><pair id="DrugDDI.d496.s5.p13" e1="DrugDDI.d496.s5.e3" e2="DrugDDI.d496.s5.e5" interaction="?"/><pair id="DrugDDI.d496.s5.p14" e1="DrugDDI.d496.s5.e4" e2="DrugDDI.d496.s5.e5" interaction="?"/></sentence><sentence id="DrugDDI.d496.s6" origId="s6" text="Drug interactions with SUSTIVA are summarized in Table 5."><entity id="DrugDDI.d496.s6.e0" origId="s6.p67" charOffset="23-30" type="drug" text="SUSTIVA"/></sentence><sentence id="DrugDDI.d496.s7" origId="s7" text="Table 5a: Drugs That Should Not Be Coadministered With SUSTIVA"><entity id="DrugDDI.d496.s7.e0" origId="s7.p73" charOffset="10-15" type="drug" text="Drugs"/><entity id="DrugDDI.d496.s7.e1" origId="s7.p79" charOffset="55-62" type="drug" text="SUSTIVA"/><pair id="DrugDDI.d496.s7.p0" e1="DrugDDI.d496.s7.e0" e2="DrugDDI.d496.s7.e1" interaction="?"/></sentence><sentence id="DrugDDI.d496.s8" origId="s8" text="Drug Class"><entity id="DrugDDI.d496.s8.e0" origId="s8.p80" charOffset="0-4" type="drug" text="Drug"/></sentence><sentence id="DrugDDI.d496.s9" origId="s9" text="Drugs Within Class Not To Be Coadministered With SUSTIVA"><entity id="DrugDDI.d496.s9.e0" origId="s9.p81" charOffset="0-5" type="drug" text="Drugs"/><entity id="DrugDDI.d496.s9.e1" origId="s9.p86" charOffset="49-56" type="drug" text="SUSTIVA"/><pair id="DrugDDI.d496.s9.p0" e1="DrugDDI.d496.s9.e0" e2="DrugDDI.d496.s9.e1" interaction="?"/></sentence><sentence id="DrugDDI.d496.s10" origId="s10" text="Antihistamines Benzodiazepines GI Motility Agents Anti-Migraine Antifungal"><entity id="DrugDDI.d496.s10.e0" origId="s10.p87" charOffset="0-14" type="drug" text="Antihistamines"/></sentence><sentence id="DrugDDI.d496.s11" origId="s11" text="astemizole midazolam, triazolam cisapride ergot derivatives voriconazole"><entity id="DrugDDI.d496.s11.e0" origId="s11.p88" charOffset="0-10" type="drug" text="astemizole"/><entity id="DrugDDI.d496.s11.e1" origId="s11.p89" charOffset="22-31" type="drug" text="triazolam"/><entity id="DrugDDI.d496.s11.e2" origId="s11.p90" charOffset="60-72" type="drug" text="voriconazole"/><pair id="DrugDDI.d496.s11.p0" e1="DrugDDI.d496.s11.e0" e2="DrugDDI.d496.s11.e1" interaction="?"/><pair id="DrugDDI.d496.s11.p1" e1="DrugDDI.d496.s11.e0" e2="DrugDDI.d496.s11.e2" interaction="?"/><pair id="DrugDDI.d496.s11.p2" e1="DrugDDI.d496.s11.e1" e2="DrugDDI.d496.s11.e2" interaction="?"/></sentence><sentence id="DrugDDI.d496.s12" origId="s12" text="Established Drug Interactions"/><sentence id="DrugDDI.d496.s13" origId="s13" text="?"/><sentence id="DrugDDI.d496.s14" origId="s14" text="Drug Name"><entity id="DrugDDI.d496.s14.e0" origId="s14.p93" charOffset="0-4" type="drug" text="Drug"/></sentence><sentence id="DrugDDI.d496.s15" origId="s15" text="Effect"/><sentence id="DrugDDI.d496.s16" origId="s16" text="Clinical Comment"/><sentence id="DrugDDI.d496.s17" origId="s17" text="Atazanavir"><entity id="DrugDDI.d496.s17.e0" origId="s17.p96" charOffset="0-10" type="drug" text="Atazanavir"/></sentence><sentence id="DrugDDI.d496.s18" origId="s18" text="?atazanavir"/><sentence id="DrugDDI.d496.s19" origId="s19" text="When coadministered with SUSTIVA in treatment-naive patients, the recommended dose of atazanavir is 300 mg with ritonavir 100 mg and SUSTIVA 600 mg (all once daily)."><entity id="DrugDDI.d496.s19.e0" origId="s19.p100" charOffset="25-32" type="drug" text="SUSTIVA"/><entity id="DrugDDI.d496.s19.e1" origId="s19.p103" charOffset="86-96" type="drug" text="atazanavir"/><entity id="DrugDDI.d496.s19.e2" origId="s19.p106" charOffset="112-128" type="drug" text="ritonavir 100 mg"/><entity id="DrugDDI.d496.s19.e3" origId="s19.p108" charOffset="133-140" type="drug" text="SUSTIVA"/><pair id="DrugDDI.d496.s19.p0" e1="DrugDDI.d496.s19.e0" e2="DrugDDI.d496.s19.e1" interaction="?"/><pair id="DrugDDI.d496.s19.p1" e1="DrugDDI.d496.s19.e0" e2="DrugDDI.d496.s19.e2" interaction="?"/><pair id="DrugDDI.d496.s19.p2" e1="DrugDDI.d496.s19.e0" e2="DrugDDI.d496.s19.e3" interaction="?"/><pair id="DrugDDI.d496.s19.p3" e1="DrugDDI.d496.s19.e1" e2="DrugDDI.d496.s19.e2" interaction="?"/><pair id="DrugDDI.d496.s19.p4" e1="DrugDDI.d496.s19.e1" e2="DrugDDI.d496.s19.e3" interaction="?"/><pair id="DrugDDI.d496.s19.p5" e1="DrugDDI.d496.s19.e2" e2="DrugDDI.d496.s19.e3" interaction="?"/></sentence><sentence id="DrugDDI.d496.s20" origId="s20" text="Dosing recommendations for SUSTIVA and atazanavir in treatment-experienced patients have not been established."><entity id="DrugDDI.d496.s20.e0" origId="s20.p114" charOffset="27-34" type="drug" text="SUSTIVA"/><entity id="DrugDDI.d496.s20.e1" origId="s20.p116" charOffset="39-49" type="drug" text="atazanavir"/><pair id="DrugDDI.d496.s20.p0" e1="DrugDDI.d496.s20.e0" e2="DrugDDI.d496.s20.e1" interaction="?"/></sentence><sentence id="DrugDDI.d496.s21" origId="s21" text="Established Drug Interactions (continued)"/><sentence id="DrugDDI.d496.s22" origId="s22" text="Drug Name"><entity id="DrugDDI.d496.s22.e0" origId="s22.p126" charOffset="0-4" type="drug" text="Drug"/></sentence><sentence id="DrugDDI.d496.s23" origId="s23" text="Effect"/><sentence id="DrugDDI.d496.s24" origId="s24" text="Clinical Comment"/><sentence id="DrugDDI.d496.s25" origId="s25" text="Clarithromycin"><entity id="DrugDDI.d496.s25.e0" origId="s25.p129" charOffset="0-14" type="drug" text="Clarithromycin"/></sentence><sentence id="DrugDDI.d496.s26" origId="s26" text="??clarithromycin concentration"><entity id="DrugDDI.d496.s26.e0" origId="s26.p131" charOffset="2-16" type="drug" text="clarithromycin"/></sentence><sentence id="DrugDDI.d496.s27" origId="s27" text="Plasma concentrations decreased by SUSTIVA;"><entity id="DrugDDI.d496.s27.e0" origId="s27.p134" charOffset="35-42" type="drug" text="SUSTIVA"/></sentence><sentence id="DrugDDI.d496.s28" origId="s28" text="clinical significance unknown."/><sentence id="DrugDDI.d496.s29" origId="s29" text="In uninfected volunteers, 46% developed rash while receiving SUSTIVA and clarithromycin."><entity id="DrugDDI.d496.s29.e0" origId="s29.p141" charOffset="61-68" type="drug" text="SUSTIVA"/><entity id="DrugDDI.d496.s29.e1" origId="s29.p143" charOffset="73-87" type="drug" text="clarithromycin"/><pair id="DrugDDI.d496.s29.p0" e1="DrugDDI.d496.s29.e0" e2="DrugDDI.d496.s29.e1" interaction="?"/></sentence><sentence id="DrugDDI.d496.s30" origId="s30" text="No dose adjustment of SUSTIVA is recommended when given with clarithromycin."><entity id="DrugDDI.d496.s30.e0" origId="s30.p145" charOffset="22-29" type="drug" text="SUSTIVA"/><entity id="DrugDDI.d496.s30.e1" origId="s30.p150" charOffset="61-75" type="drug" text="clarithromycin"/><pair id="DrugDDI.d496.s30.p0" e1="DrugDDI.d496.s30.e0" e2="DrugDDI.d496.s30.e1" interaction="?"/></sentence><sentence id="DrugDDI.d496.s31" origId="s31" text="Alternatives to clarithromycin, such as azithromycin, should be considered."><entity id="DrugDDI.d496.s31.e0" origId="s31.p152" charOffset="16-30" type="drug" text="clarithromycin"/><entity id="DrugDDI.d496.s31.e1" origId="s31.p153" charOffset="40-52" type="drug" text="azithromycin"/><pair id="DrugDDI.d496.s31.p0" e1="DrugDDI.d496.s31.e0" e2="DrugDDI.d496.s31.e1" interaction="?"/></sentence><sentence id="DrugDDI.d496.s32" origId="s32" text="Other macrolide antibiotics, such as erythromycin, have not been studied in combination with SUSTIVA."><entity id="DrugDDI.d496.s32.e0" origId="s32.p157" charOffset="6-27" type="drug" text="macrolide antibiotics"/><entity id="DrugDDI.d496.s32.e1" origId="s32.p158" charOffset="37-49" type="drug" text="erythromycin"/><entity id="DrugDDI.d496.s32.e2" origId="s32.p164" charOffset="93-100" type="drug" text="SUSTIVA"/><pair id="DrugDDI.d496.s32.p0" e1="DrugDDI.d496.s32.e0" e2="DrugDDI.d496.s32.e1" interaction="?"/><pair id="DrugDDI.d496.s32.p1" e1="DrugDDI.d496.s32.e0" e2="DrugDDI.d496.s32.e2" interaction="?"/><pair id="DrugDDI.d496.s32.p2" e1="DrugDDI.d496.s32.e1" e2="DrugDDI.d496.s32.e2" interaction="?"/></sentence><sentence id="DrugDDI.d496.s33" origId="s33" text="??"/><sentence id="DrugDDI.d496.s34" origId="s34" text="14-OH metabolite concentration"/><sentence id="DrugDDI.d496.s35" origId="s35" text="Indinavir"><entity id="DrugDDI.d496.s35.e0" origId="s35.p167" charOffset="0-9" type="drug" text="Indinavir"/></sentence><sentence id="DrugDDI.d496.s36" origId="s36" text="??indinavir concentration"><entity id="DrugDDI.d496.s36.e0" origId="s36.p169" charOffset="2-11" type="drug" text="indinavir"/></sentence><sentence id="DrugDDI.d496.s37" origId="s37" text="The optimal dose of indinavir, when given in combination with SUSTIVA, is not known."><entity id="DrugDDI.d496.s37.e0" origId="s37.p171" charOffset="20-29" type="drug" text="indinavir"/><entity id="DrugDDI.d496.s37.e1" origId="s37.p175" charOffset="62-69" type="drug" text="SUSTIVA"/><pair id="DrugDDI.d496.s37.p0" e1="DrugDDI.d496.s37.e0" e2="DrugDDI.d496.s37.e1" interaction="?"/></sentence><sentence id="DrugDDI.d496.s38" origId="s38" text="Increasing the indinavir dose to 1000 mg every 8 hours does not compensate for the increased indinavir metabolism due to SUSTIVA."><entity id="DrugDDI.d496.s38.e0" origId="s38.p180" charOffset="15-24" type="drug" text="indinavir"/><entity id="DrugDDI.d496.s38.e1" origId="s38.p185" charOffset="93-102" type="drug" text="indinavir"/><entity id="DrugDDI.d496.s38.e2" origId="s38.p186" charOffset="121-128" type="drug" text="SUSTIVA"/><pair id="DrugDDI.d496.s38.p0" e1="DrugDDI.d496.s38.e0" e2="DrugDDI.d496.s38.e1" interaction="?"/><pair id="DrugDDI.d496.s38.p1" e1="DrugDDI.d496.s38.e0" e2="DrugDDI.d496.s38.e2" interaction="?"/><pair id="DrugDDI.d496.s38.p2" e1="DrugDDI.d496.s38.e1" e2="DrugDDI.d496.s38.e2" interaction="?"/></sentence><sentence id="DrugDDI.d496.s39" origId="s39" text="When indinavir at an increased dose (1000 mg every 8 hours) was given with SUSTIVA (600 mg once daily), the indinavir AUC and Cmin were decreased on average by 33-46% and 39-57%, respectively, compared to when indinavir (800 mg every 8 hours) was given alone."><entity id="DrugDDI.d496.s39.e0" origId="s39.p188" charOffset="5-14" type="drug" text="indinavir"/><entity id="DrugDDI.d496.s39.e1" origId="s39.p195" charOffset="75-82" type="drug" text="SUSTIVA"/><entity id="DrugDDI.d496.s39.e2" origId="s39.p201" charOffset="108-117" type="drug" text="indinavir"/><entity id="DrugDDI.d496.s39.e3" origId="s39.p214" charOffset="210-219" type="drug" text="indinavir"/><pair id="DrugDDI.d496.s39.p0" e1="DrugDDI.d496.s39.e0" e2="DrugDDI.d496.s39.e1" interaction="?"/><pair id="DrugDDI.d496.s39.p1" e1="DrugDDI.d496.s39.e0" e2="DrugDDI.d496.s39.e2" interaction="?"/><pair id="DrugDDI.d496.s39.p2" e1="DrugDDI.d496.s39.e0" e2="DrugDDI.d496.s39.e3" interaction="?"/><pair id="DrugDDI.d496.s39.p3" e1="DrugDDI.d496.s39.e1" e2="DrugDDI.d496.s39.e2" interaction="?"/><pair id="DrugDDI.d496.s39.p4" e1="DrugDDI.d496.s39.e1" e2="DrugDDI.d496.s39.e3" interaction="?"/><pair id="DrugDDI.d496.s39.p5" e1="DrugDDI.d496.s39.e2" e2="DrugDDI.d496.s39.e3" interaction="?"/></sentence><sentence id="DrugDDI.d496.s40" origId="s40" text="Lopinavir/ritonavir"><entity id="DrugDDI.d496.s40.e0" origId="s40.p221" charOffset="0-9" type="drug" text="Lopinavir"/><entity id="DrugDDI.d496.s40.e1" origId="s40.p222" charOffset="10-19" type="drug" text="ritonavir"/><pair id="DrugDDI.d496.s40.p0" e1="DrugDDI.d496.s40.e0" e2="DrugDDI.d496.s40.e1" interaction="?"/></sentence><sentence id="DrugDDI.d496.s41" origId="s41" text="??lopinavir concentration"><entity id="DrugDDI.d496.s41.e0" origId="s41.p224" charOffset="2-11" type="drug" text="lopinavir"/></sentence><sentence id="DrugDDI.d496.s42" origId="s42" text="A dose increase of lopinavir/ritonavir to 533/133 mg (4 capsules or 6.5 mL) twice daily taken with food is recommended when used in combination with SUSTIVA."><entity id="DrugDDI.d496.s42.e0" origId="s42.p226" charOffset="19-28" type="drug" text="lopinavir"/><entity id="DrugDDI.d496.s42.e1" origId="s42.p227" charOffset="29-38" type="drug" text="ritonavir"/><entity id="DrugDDI.d496.s42.e2" origId="s42.p242" charOffset="149-156" type="drug" text="SUSTIVA"/><pair id="DrugDDI.d496.s42.p0" e1="DrugDDI.d496.s42.e0" e2="DrugDDI.d496.s42.e1" interaction="?"/><pair id="DrugDDI.d496.s42.p1" e1="DrugDDI.d496.s42.e0" e2="DrugDDI.d496.s42.e2" interaction="?"/><pair id="DrugDDI.d496.s42.p2" e1="DrugDDI.d496.s42.e1" e2="DrugDDI.d496.s42.e2" interaction="?"/></sentence><sentence id="DrugDDI.d496.s43" origId="s43" text="Methadone"><entity id="DrugDDI.d496.s43.e0" origId="s43.p243" charOffset="0-9" type="drug" text="Methadone"/></sentence><sentence id="DrugDDI.d496.s44" origId="s44" text="??methadone concentration"><entity id="DrugDDI.d496.s44.e0" origId="s44.p245" charOffset="2-11" type="drug" text="methadone"/></sentence><sentence id="DrugDDI.d496.s45" origId="s45" text="Coadministration in HIV-infected individuals with a history of injection drug use resulted in decreased plasma levels of methadone and signs of opiate withdrawal."><entity id="DrugDDI.d496.s45.e0" origId="s45.p252" charOffset="121-130" type="drug" text="methadone"/><entity id="DrugDDI.d496.s45.e1" origId="s45.p255" charOffset="144-150" type="drug" text="opiate"/><pair id="DrugDDI.d496.s45.p0" e1="DrugDDI.d496.s45.e0" e2="DrugDDI.d496.s45.e1" interaction="?"/></sentence><sentence id="DrugDDI.d496.s46" origId="s46" text="Methadone dose was increased by a mean of 22% to alleviate withdrawal symptoms."/><sentence id="DrugDDI.d496.s47" origId="s47" text="Patients should be monitored for signs of withdrawal and their methadone dose increased as required to alleviate withdrawal symptoms."/><sentence id="DrugDDI.d496.s48" origId="s48" text="Ethinyl estradiol"><entity id="DrugDDI.d496.s48.e0" origId="s48.p278" charOffset="0-17" type="drug" text="Ethinyl estradiol"/></sentence><sentence id="DrugDDI.d496.s49" origId="s49" text="??ethinyl estradiol concentration"><entity id="DrugDDI.d496.s49.e0" origId="s49.p280" charOffset="2-19" type="drug" text="ethinyl estradiol"/></sentence><sentence id="DrugDDI.d496.s50" origId="s50" text="Plasma concentrations increased by SUSTIVA (efavirenz);"><entity id="DrugDDI.d496.s50.e0" origId="s50.p283" charOffset="35-42" type="drug" text="SUSTIVA"/><entity id="DrugDDI.d496.s50.e1" origId="s50.p285" charOffset="44-53" type="drug" text="efavirenz"/><pair id="DrugDDI.d496.s50.p0" e1="DrugDDI.d496.s50.e0" e2="DrugDDI.d496.s50.e1" interaction="?"/></sentence><sentence id="DrugDDI.d496.s51" origId="s51" text="clinical significance unknown."/><sentence id="DrugDDI.d496.s52" origId="s52" text="Because the potential interaction of efavirenz with oral contraceptives has not been fully characterized, a reliable method of barrier contraception should be used in addition to oral contraceptives."><entity id="DrugDDI.d496.s52.e0" origId="s52.p292" charOffset="37-46" type="drug" text="efavirenz"/><entity id="DrugDDI.d496.s52.e1" origId="s52.p293" charOffset="52-71" type="drug" text="oral contraceptives"/><entity id="DrugDDI.d496.s52.e2" origId="s52.p306" charOffset="179-198" type="drug" text="oral contraceptives"/><pair id="DrugDDI.d496.s52.p0" e1="DrugDDI.d496.s52.e0" e2="DrugDDI.d496.s52.e1" interaction="?"/><pair id="DrugDDI.d496.s52.p1" e1="DrugDDI.d496.s52.e0" e2="DrugDDI.d496.s52.e2" interaction="?"/><pair id="DrugDDI.d496.s52.p2" e1="DrugDDI.d496.s52.e1" e2="DrugDDI.d496.s52.e2" interaction="?"/></sentence><sentence id="DrugDDI.d496.s53" origId="s53" text="Rifabutin"><entity id="DrugDDI.d496.s53.e0" origId="s53.p307" charOffset="0-9" type="drug" text="Rifabutin"/></sentence><sentence id="DrugDDI.d496.s54" origId="s54" text="??rifabutin concentration"><entity id="DrugDDI.d496.s54.e0" origId="s54.p309" charOffset="2-11" type="drug" text="rifabutin"/></sentence><sentence id="DrugDDI.d496.s55" origId="s55" text="Increase daily dose of rifabutin by 50%."><entity id="DrugDDI.d496.s55.e0" origId="s55.p312" charOffset="23-32" type="drug" text="rifabutin"/></sentence><sentence id="DrugDDI.d496.s56" origId="s56" text="Consider doubling the rifabutin dose in regimens where rifabutin is given 2 or 3 times a week."><entity id="DrugDDI.d496.s56.e0" origId="s56.p316" charOffset="22-31" type="drug" text="rifabutin"/><entity id="DrugDDI.d496.s56.e1" origId="s56.p318" charOffset="55-64" type="drug" text="rifabutin"/><pair id="DrugDDI.d496.s56.p0" e1="DrugDDI.d496.s56.e0" e2="DrugDDI.d496.s56.e1" interaction="?"/></sentence><sentence id="DrugDDI.d496.s57" origId="s57" text="Rifampin"><entity id="DrugDDI.d496.s57.e0" origId="s57.p325" charOffset="0-8" type="drug" text="Rifampin"/></sentence><sentence id="DrugDDI.d496.s58" origId="s58" text="??efavirenz concentration"><entity id="DrugDDI.d496.s58.e0" origId="s58.p327" charOffset="2-11" type="drug" text="efavirenz"/></sentence><sentence id="DrugDDI.d496.s59" origId="s59" text="Clinical significance of reduced efavirenz concentrations unknown."><entity id="DrugDDI.d496.s59.e0" origId="s59.p329" charOffset="33-42" type="drug" text="efavirenz"/></sentence><sentence id="DrugDDI.d496.s60" origId="s60" text="Ritonavir"><entity id="DrugDDI.d496.s60.e0" origId="s60.p331" charOffset="0-9" type="drug" text="Ritonavir"/></sentence><sentence id="DrugDDI.d496.s61" origId="s61" text="??ritonavir concentration"><entity id="DrugDDI.d496.s61.e0" origId="s61.p333" charOffset="2-11" type="drug" text="ritonavir"/></sentence><sentence id="DrugDDI.d496.s62" origId="s62" text="Combination was associated with a higher frequency of adverse clinical experiences (eg, dizziness, nausea, paresthesia) and laboratory abnormalities (elevated liver enzymes)."/><sentence id="DrugDDI.d496.s63" origId="s63" text="Monitoring of liver enzymes is recommended when SUSTIVA is used in combination with ritonavir."><entity id="DrugDDI.d496.s63.e0" origId="s63.p351" charOffset="14-27" type="drug" text="liver enzymes"/><entity id="DrugDDI.d496.s63.e1" origId="s63.p355" charOffset="48-55" type="drug" text="SUSTIVA"/><entity id="DrugDDI.d496.s63.e2" origId="s63.p359" charOffset="84-93" type="drug" text="ritonavir"/><pair id="DrugDDI.d496.s63.p0" e1="DrugDDI.d496.s63.e0" e2="DrugDDI.d496.s63.e1" interaction="?"/><pair id="DrugDDI.d496.s63.p1" e1="DrugDDI.d496.s63.e0" e2="DrugDDI.d496.s63.e2" interaction="?"/><pair id="DrugDDI.d496.s63.p2" e1="DrugDDI.d496.s63.e1" e2="DrugDDI.d496.s63.e2" interaction="?"/></sentence><sentence id="DrugDDI.d496.s64" origId="s64" text="??efavirenz concentration"><entity id="DrugDDI.d496.s64.e0" origId="s64.p361" charOffset="2-11" type="drug" text="efavirenz"/></sentence><sentence id="DrugDDI.d496.s65" origId="s65" text="Saquinavir"><entity id="DrugDDI.d496.s65.e0" origId="s65.p362" charOffset="0-10" type="drug" text="Saquinavir"/></sentence><sentence id="DrugDDI.d496.s66" origId="s66" text="??saquinavir concentration"><entity id="DrugDDI.d496.s66.e0" origId="s66.p364" charOffset="2-12" type="drug" text="saquinavir"/></sentence><sentence id="DrugDDI.d496.s67" origId="s67" text="Should not be used as sole protease inhibitor in combination with SUSTIVA."><entity id="DrugDDI.d496.s67.e0" origId="s67.p369" charOffset="27-45" type="drug" text="protease inhibitor"/><entity id="DrugDDI.d496.s67.e1" origId="s67.p371" charOffset="66-73" type="drug" text="SUSTIVA"/><pair id="DrugDDI.d496.s67.p0" e1="DrugDDI.d496.s67.e0" e2="DrugDDI.d496.s67.e1" interaction="?"/></sentence><sentence id="DrugDDI.d496.s68" origId="s68" text="Sertraline"><entity id="DrugDDI.d496.s68.e0" origId="s68.p372" charOffset="0-10" type="drug" text="Sertraline"/></sentence><sentence id="DrugDDI.d496.s69" origId="s69" text="??sertraline concentration"><entity id="DrugDDI.d496.s69.e0" origId="s69.p374" charOffset="2-12" type="drug" text="sertraline"/></sentence><sentence id="DrugDDI.d496.s70" origId="s70" text="Increases in sertraline dose should be guided by clinical response."/><sentence id="DrugDDI.d496.s71" origId="s71" text="Other Potentially Clinically Significant Drug or Herbal Product Interactions With SUSTIVAb"><entity id="DrugDDI.d496.s71.e0" origId="s71.p381" charOffset="41-45" type="drug" text="Drug"/></sentence><sentence id="DrugDDI.d496.s72" origId="s72" text="Anticoagulants: Warfarin"><entity id="DrugDDI.d496.s72.e0" origId="s72.p385" charOffset="0-14" type="drug" text="Anticoagulants"/><entity id="DrugDDI.d496.s72.e1" origId="s72.p387" charOffset="16-24" type="drug" text="Warfarin"/><pair id="DrugDDI.d496.s72.p0" e1="DrugDDI.d496.s72.e0" e2="DrugDDI.d496.s72.e1" interaction="?"/></sentence><sentence id="DrugDDI.d496.s73" origId="s73" text="Plasma concentrations and effects potentially increased or decreased by SUSTIVA."><entity id="DrugDDI.d496.s73.e0" origId="s73.p394" charOffset="72-79" type="drug" text="SUSTIVA"/></sentence><sentence id="DrugDDI.d496.s74" origId="s74" text="Anticonvulsants: Phenytoin Phenobarbital Carbamazepine"><entity id="DrugDDI.d496.s74.e0" origId="s74.p395" charOffset="0-15" type="drug" text="Anticonvulsants"/><entity id="DrugDDI.d496.s74.e1" origId="s74.p397" charOffset="27-40" type="drug" text="Phenobarbital"/><pair id="DrugDDI.d496.s74.p0" e1="DrugDDI.d496.s74.e0" e2="DrugDDI.d496.s74.e1" interaction="?"/></sentence><sentence id="DrugDDI.d496.s75" origId="s75" text="Potential for reduction in anticonvulsant and/or efavirenz plasma levels;"><entity id="DrugDDI.d496.s75.e0" origId="s75.p400" charOffset="27-41" type="drug" text="anticonvulsant"/><entity id="DrugDDI.d496.s75.e1" origId="s75.p402" charOffset="49-58" type="drug" text="efavirenz"/><pair id="DrugDDI.d496.s75.p0" e1="DrugDDI.d496.s75.e0" e2="DrugDDI.d496.s75.e1" interaction="?"/></sentence><sentence id="DrugDDI.d496.s76" origId="s76" text="periodic monitoring of anticonvulsant plasma levels should be conducted."><entity id="DrugDDI.d496.s76.e0" origId="s76.p405" charOffset="23-37" type="drug" text="anticonvulsant"/></sentence><sentence id="DrugDDI.d496.s77" origId="s77" text="Antifungals: Itraconazole Ketoconazole"><entity id="DrugDDI.d496.s77.e0" origId="s77.p409" charOffset="0-11" type="drug" text="Antifungals"/><entity id="DrugDDI.d496.s77.e1" origId="s77.p411" charOffset="13-25" type="drug" text="Itraconazole"/><pair id="DrugDDI.d496.s77.p0" e1="DrugDDI.d496.s77.e0" e2="DrugDDI.d496.s77.e1" interaction="?"/></sentence><sentence id="DrugDDI.d496.s78" origId="s78" text="Drug interaction studies with SUSTIVA and these imidazole and triazole antifungals have not been conducted."><entity id="DrugDDI.d496.s78.e0" origId="s78.p414" charOffset="30-37" type="drug" text="SUSTIVA"/><entity id="DrugDDI.d496.s78.e1" origId="s78.p416" charOffset="48-57" type="drug" text="imidazole"/><entity id="DrugDDI.d496.s78.e2" origId="s78.p418" charOffset="62-82" type="drug" text="triazole antifungals"/><pair id="DrugDDI.d496.s78.p0" e1="DrugDDI.d496.s78.e0" e2="DrugDDI.d496.s78.e1" interaction="?"/><pair id="DrugDDI.d496.s78.p1" e1="DrugDDI.d496.s78.e0" e2="DrugDDI.d496.s78.e2" interaction="?"/><pair id="DrugDDI.d496.s78.p2" e1="DrugDDI.d496.s78.e1" e2="DrugDDI.d496.s78.e2" interaction="?"/></sentence><sentence id="DrugDDI.d496.s79" origId="s79" text="SUSTIVA has the potential to decrease plasma concentrations of itraconazole and ketoconazole."><entity id="DrugDDI.d496.s79.e0" origId="s79.p423" charOffset="0-7" type="drug" text="SUSTIVA"/><entity id="DrugDDI.d496.s79.e1" origId="s79.p428" charOffset="63-75" type="drug" text="itraconazole"/><entity id="DrugDDI.d496.s79.e2" origId="s79.p430" charOffset="80-92" type="drug" text="ketoconazole"/><pair id="DrugDDI.d496.s79.p0" e1="DrugDDI.d496.s79.e0" e2="DrugDDI.d496.s79.e1" interaction="?"/><pair id="DrugDDI.d496.s79.p1" e1="DrugDDI.d496.s79.e0" e2="DrugDDI.d496.s79.e2" interaction="?"/><pair id="DrugDDI.d496.s79.p2" e1="DrugDDI.d496.s79.e1" e2="DrugDDI.d496.s79.e2" interaction="?"/></sentence><sentence id="DrugDDI.d496.s80" origId="s80" text="Anti-HIV protease inhibitors: Saquinavir/ritonavir combination"><entity id="DrugDDI.d496.s80.e0" origId="s80.p431" charOffset="0-28" type="drug" text="anti-hiv protease inhibitors"/><entity id="DrugDDI.d496.s80.e1" origId="s80.p433" charOffset="30-40" type="drug" text="Saquinavir"/><entity id="DrugDDI.d496.s80.e2" origId="s80.p434" charOffset="41-50" type="drug" text="ritonavir"/><pair id="DrugDDI.d496.s80.p0" e1="DrugDDI.d496.s80.e0" e2="DrugDDI.d496.s80.e1" interaction="?"/><pair id="DrugDDI.d496.s80.p1" e1="DrugDDI.d496.s80.e0" e2="DrugDDI.d496.s80.e2" interaction="?"/><pair id="DrugDDI.d496.s80.p2" e1="DrugDDI.d496.s80.e1" e2="DrugDDI.d496.s80.e2" interaction="?"/></sentence><sentence id="DrugDDI.d496.s81" origId="s81" text="No pharmacokinetic data are available."/><sentence id="DrugDDI.d496.s82" origId="s82" text="Amprenavir"><entity id="DrugDDI.d496.s82.e0" origId="s82.p438" charOffset="0-10" type="drug" text="Amprenavir"/></sentence><sentence id="DrugDDI.d496.s83" origId="s83" text="SUSTIVAhas the potential to decrease serum concentrations of amprenavir."><entity id="DrugDDI.d496.s83.e0" origId="s83.p443" charOffset="61-71" type="drug" text="amprenavir"/></sentence><sentence id="DrugDDI.d496.s84" origId="s84" text="Non-nucleoside reverse transcriptase inhibitors"><entity id="DrugDDI.d496.s84.e0" origId="s84.p444" charOffset="0-47" type="drug" text="Non-nucleoside reverse transcriptase inhibitors"/></sentence><sentence id="DrugDDI.d496.s85" origId="s85" text="No studies have been performed with other NNRTIs."/><sentence id="DrugDDI.d496.s86" origId="s86" text="St. John?s wort (Hypericum perforatum)"><entity id="DrugDDI.d496.s86.e0" origId="s86.p452" charOffset="17-37" type="drug" text="Hypericum perforatum"/></sentence><sentence id="DrugDDI.d496.s87" origId="s87" text="Expected to substantially decrease plasma levels of efavirenz;has not been studied in combination with SUSTIVA."><entity id="DrugDDI.d496.s87.e0" origId="s87.p458" charOffset="52-61" type="drug" text="efavirenz"/><entity id="DrugDDI.d496.s87.e1" origId="s87.p465" charOffset="103-110" type="drug" text="SUSTIVA"/><pair id="DrugDDI.d496.s87.p0" e1="DrugDDI.d496.s87.e0" e2="DrugDDI.d496.s87.e1" interaction="?"/></sentence><sentence id="DrugDDI.d496.s88" origId="s88" text="a See Tables 1 and 2."/><sentence id="DrugDDI.d496.s89" origId="s89" text="b This table is not all-inclusive."/><sentence id="DrugDDI.d496.s90" origId="s90" text="Other Drugs: Based on the results of drug interaction studies, no dosage adjustment is recommended when SUSTIVA (efavirenz) is given with the following: aluminum/magnesium hydroxide antacids, azithromycin, cetirizine, famotidine, fluconazole, lamivudine, lorazepam, nelfinavir, paroxetine, and zidovudine."><entity id="DrugDDI.d496.s90.e0" origId="s90.p475" charOffset="6-11" type="drug" text="Drugs"/><entity id="DrugDDI.d496.s90.e1" origId="s90.p484" charOffset="104-111" type="drug" text="SUSTIVA"/><entity id="DrugDDI.d496.s90.e2" origId="s90.p486" charOffset="113-122" type="drug" text="efavirenz"/><entity id="DrugDDI.d496.s90.e3" origId="s90.p493" charOffset="162-181" type="drug" text="magnesium hydroxide"/><entity id="DrugDDI.d496.s90.e4" origId="s90.p494" charOffset="192-204" type="drug" text="azithromycin"/><entity id="DrugDDI.d496.s90.e5" origId="s90.p495" charOffset="206-216" type="drug" text="cetirizine"/><entity id="DrugDDI.d496.s90.e6" origId="s90.p496" charOffset="218-228" type="drug" text="famotidine"/><entity id="DrugDDI.d496.s90.e7" origId="s90.p497" charOffset="230-241" type="drug" text="fluconazole"/><entity id="DrugDDI.d496.s90.e8" origId="s90.p498" charOffset="243-253" type="drug" text="lamivudine"/><entity id="DrugDDI.d496.s90.e9" origId="s90.p499" charOffset="255-264" type="drug" text="lorazepam"/><entity id="DrugDDI.d496.s90.e10" origId="s90.p500" charOffset="266-276" type="drug" text="nelfinavir"/><entity id="DrugDDI.d496.s90.e11" origId="s90.p501" charOffset="278-288" type="drug" text="paroxetine"/><entity id="DrugDDI.d496.s90.e12" origId="s90.p503" charOffset="294-304" type="drug" text="zidovudine"/><pair id="DrugDDI.d496.s90.p0" e1="DrugDDI.d496.s90.e0" e2="DrugDDI.d496.s90.e1" interaction="?"/><pair id="DrugDDI.d496.s90.p1" e1="DrugDDI.d496.s90.e0" e2="DrugDDI.d496.s90.e2" interaction="?"/><pair id="DrugDDI.d496.s90.p2" e1="DrugDDI.d496.s90.e0" e2="DrugDDI.d496.s90.e3" interaction="?"/><pair id="DrugDDI.d496.s90.p3" e1="DrugDDI.d496.s90.e0" e2="DrugDDI.d496.s90.e4" interaction="?"/><pair id="DrugDDI.d496.s90.p4" e1="DrugDDI.d496.s90.e0" e2="DrugDDI.d496.s90.e5" interaction="?"/><pair id="DrugDDI.d496.s90.p5" e1="DrugDDI.d496.s90.e0" e2="DrugDDI.d496.s90.e6" interaction="?"/><pair id="DrugDDI.d496.s90.p6" e1="DrugDDI.d496.s90.e0" e2="DrugDDI.d496.s90.e7" interaction="?"/><pair id="DrugDDI.d496.s90.p7" e1="DrugDDI.d496.s90.e0" e2="DrugDDI.d496.s90.e8" interaction="?"/><pair id="DrugDDI.d496.s90.p8" e1="DrugDDI.d496.s90.e0" e2="DrugDDI.d496.s90.e9" interaction="?"/><pair id="DrugDDI.d496.s90.p9" e1="DrugDDI.d496.s90.e0" e2="DrugDDI.d496.s90.e10" interaction="?"/><pair id="DrugDDI.d496.s90.p10" e1="DrugDDI.d496.s90.e0" e2="DrugDDI.d496.s90.e11" interaction="?"/><pair id="DrugDDI.d496.s90.p11" e1="DrugDDI.d496.s90.e0" e2="DrugDDI.d496.s90.e12" interaction="?"/><pair id="DrugDDI.d496.s90.p12" e1="DrugDDI.d496.s90.e1" e2="DrugDDI.d496.s90.e2" interaction="?"/><pair id="DrugDDI.d496.s90.p13" e1="DrugDDI.d496.s90.e1" e2="DrugDDI.d496.s90.e3" interaction="?"/><pair id="DrugDDI.d496.s90.p14" e1="DrugDDI.d496.s90.e1" e2="DrugDDI.d496.s90.e4" interaction="?"/><pair id="DrugDDI.d496.s90.p15" e1="DrugDDI.d496.s90.e1" e2="DrugDDI.d496.s90.e5" interaction="?"/><pair id="DrugDDI.d496.s90.p16" e1="DrugDDI.d496.s90.e1" e2="DrugDDI.d496.s90.e6" interaction="?"/><pair id="DrugDDI.d496.s90.p17" e1="DrugDDI.d496.s90.e1" e2="DrugDDI.d496.s90.e7" interaction="?"/><pair id="DrugDDI.d496.s90.p18" e1="DrugDDI.d496.s90.e1" e2="DrugDDI.d496.s90.e8" interaction="?"/><pair id="DrugDDI.d496.s90.p19" e1="DrugDDI.d496.s90.e1" e2="DrugDDI.d496.s90.e9" interaction="?"/><pair id="DrugDDI.d496.s90.p20" e1="DrugDDI.d496.s90.e1" e2="DrugDDI.d496.s90.e10" interaction="?"/><pair id="DrugDDI.d496.s90.p21" e1="DrugDDI.d496.s90.e1" e2="DrugDDI.d496.s90.e11" interaction="?"/><pair id="DrugDDI.d496.s90.p22" e1="DrugDDI.d496.s90.e1" e2="DrugDDI.d496.s90.e12" interaction="?"/><pair id="DrugDDI.d496.s90.p23" e1="DrugDDI.d496.s90.e2" e2="DrugDDI.d496.s90.e3" interaction="?"/><pair id="DrugDDI.d496.s90.p24" e1="DrugDDI.d496.s90.e2" e2="DrugDDI.d496.s90.e4" interaction="?"/><pair id="DrugDDI.d496.s90.p25" e1="DrugDDI.d496.s90.e2" e2="DrugDDI.d496.s90.e5" interaction="?"/><pair id="DrugDDI.d496.s90.p26" e1="DrugDDI.d496.s90.e2" e2="DrugDDI.d496.s90.e6" interaction="?"/><pair id="DrugDDI.d496.s90.p27" e1="DrugDDI.d496.s90.e2" e2="DrugDDI.d496.s90.e7" interaction="?"/><pair id="DrugDDI.d496.s90.p28" e1="DrugDDI.d496.s90.e2" e2="DrugDDI.d496.s90.e8" interaction="?"/><pair id="DrugDDI.d496.s90.p29" e1="DrugDDI.d496.s90.e2" e2="DrugDDI.d496.s90.e9" interaction="?"/><pair id="DrugDDI.d496.s90.p30" e1="DrugDDI.d496.s90.e2" e2="DrugDDI.d496.s90.e10" interaction="?"/><pair id="DrugDDI.d496.s90.p31" e1="DrugDDI.d496.s90.e2" e2="DrugDDI.d496.s90.e11" interaction="?"/><pair id="DrugDDI.d496.s90.p32" e1="DrugDDI.d496.s90.e2" e2="DrugDDI.d496.s90.e12" interaction="?"/><pair id="DrugDDI.d496.s90.p33" e1="DrugDDI.d496.s90.e3" e2="DrugDDI.d496.s90.e4" interaction="?"/><pair id="DrugDDI.d496.s90.p34" e1="DrugDDI.d496.s90.e3" e2="DrugDDI.d496.s90.e5" interaction="?"/><pair id="DrugDDI.d496.s90.p35" e1="DrugDDI.d496.s90.e3" e2="DrugDDI.d496.s90.e6" interaction="?"/><pair id="DrugDDI.d496.s90.p36" e1="DrugDDI.d496.s90.e3" e2="DrugDDI.d496.s90.e7" interaction="?"/><pair id="DrugDDI.d496.s90.p37" e1="DrugDDI.d496.s90.e3" e2="DrugDDI.d496.s90.e8" interaction="?"/><pair id="DrugDDI.d496.s90.p38" e1="DrugDDI.d496.s90.e3" e2="DrugDDI.d496.s90.e9" interaction="?"/><pair id="DrugDDI.d496.s90.p39" e1="DrugDDI.d496.s90.e3" e2="DrugDDI.d496.s90.e10" interaction="?"/><pair id="DrugDDI.d496.s90.p40" e1="DrugDDI.d496.s90.e3" e2="DrugDDI.d496.s90.e11" interaction="?"/><pair id="DrugDDI.d496.s90.p41" e1="DrugDDI.d496.s90.e3" e2="DrugDDI.d496.s90.e12" interaction="?"/><pair id="DrugDDI.d496.s90.p42" e1="DrugDDI.d496.s90.e4" e2="DrugDDI.d496.s90.e5" interaction="?"/><pair id="DrugDDI.d496.s90.p43" e1="DrugDDI.d496.s90.e4" e2="DrugDDI.d496.s90.e6" interaction="?"/><pair id="DrugDDI.d496.s90.p44" e1="DrugDDI.d496.s90.e4" e2="DrugDDI.d496.s90.e7" interaction="?"/><pair id="DrugDDI.d496.s90.p45" e1="DrugDDI.d496.s90.e4" e2="DrugDDI.d496.s90.e8" interaction="?"/><pair id="DrugDDI.d496.s90.p46" e1="DrugDDI.d496.s90.e4" e2="DrugDDI.d496.s90.e9" interaction="?"/><pair id="DrugDDI.d496.s90.p47" e1="DrugDDI.d496.s90.e4" e2="DrugDDI.d496.s90.e10" interaction="?"/><pair id="DrugDDI.d496.s90.p48" e1="DrugDDI.d496.s90.e4" e2="DrugDDI.d496.s90.e11" interaction="?"/><pair id="DrugDDI.d496.s90.p49" e1="DrugDDI.d496.s90.e4" e2="DrugDDI.d496.s90.e12" interaction="?"/><pair id="DrugDDI.d496.s90.p50" e1="DrugDDI.d496.s90.e5" e2="DrugDDI.d496.s90.e6" interaction="?"/><pair id="DrugDDI.d496.s90.p51" e1="DrugDDI.d496.s90.e5" e2="DrugDDI.d496.s90.e7" interaction="?"/><pair id="DrugDDI.d496.s90.p52" e1="DrugDDI.d496.s90.e5" e2="DrugDDI.d496.s90.e8" interaction="?"/><pair id="DrugDDI.d496.s90.p53" e1="DrugDDI.d496.s90.e5" e2="DrugDDI.d496.s90.e9" interaction="?"/><pair id="DrugDDI.d496.s90.p54" e1="DrugDDI.d496.s90.e5" e2="DrugDDI.d496.s90.e10" interaction="?"/><pair id="DrugDDI.d496.s90.p55" e1="DrugDDI.d496.s90.e5" e2="DrugDDI.d496.s90.e11" interaction="?"/><pair id="DrugDDI.d496.s90.p56" e1="DrugDDI.d496.s90.e5" e2="DrugDDI.d496.s90.e12" interaction="?"/><pair id="DrugDDI.d496.s90.p57" e1="DrugDDI.d496.s90.e6" e2="DrugDDI.d496.s90.e7" interaction="?"/><pair id="DrugDDI.d496.s90.p58" e1="DrugDDI.d496.s90.e6" e2="DrugDDI.d496.s90.e8" interaction="?"/><pair id="DrugDDI.d496.s90.p59" e1="DrugDDI.d496.s90.e6" e2="DrugDDI.d496.s90.e9" interaction="?"/><pair id="DrugDDI.d496.s90.p60" e1="DrugDDI.d496.s90.e6" e2="DrugDDI.d496.s90.e10" interaction="?"/><pair id="DrugDDI.d496.s90.p61" e1="DrugDDI.d496.s90.e6" e2="DrugDDI.d496.s90.e11" interaction="?"/><pair id="DrugDDI.d496.s90.p62" e1="DrugDDI.d496.s90.e6" e2="DrugDDI.d496.s90.e12" interaction="?"/><pair id="DrugDDI.d496.s90.p63" e1="DrugDDI.d496.s90.e7" e2="DrugDDI.d496.s90.e8" interaction="?"/><pair id="DrugDDI.d496.s90.p64" e1="DrugDDI.d496.s90.e7" e2="DrugDDI.d496.s90.e9" interaction="?"/><pair id="DrugDDI.d496.s90.p65" e1="DrugDDI.d496.s90.e7" e2="DrugDDI.d496.s90.e10" interaction="?"/><pair id="DrugDDI.d496.s90.p66" e1="DrugDDI.d496.s90.e7" e2="DrugDDI.d496.s90.e11" interaction="?"/><pair id="DrugDDI.d496.s90.p67" e1="DrugDDI.d496.s90.e7" e2="DrugDDI.d496.s90.e12" interaction="?"/><pair id="DrugDDI.d496.s90.p68" e1="DrugDDI.d496.s90.e8" e2="DrugDDI.d496.s90.e9" interaction="?"/><pair id="DrugDDI.d496.s90.p69" e1="DrugDDI.d496.s90.e8" e2="DrugDDI.d496.s90.e10" interaction="?"/><pair id="DrugDDI.d496.s90.p70" e1="DrugDDI.d496.s90.e8" e2="DrugDDI.d496.s90.e11" interaction="?"/><pair id="DrugDDI.d496.s90.p71" e1="DrugDDI.d496.s90.e8" e2="DrugDDI.d496.s90.e12" interaction="?"/><pair id="DrugDDI.d496.s90.p72" e1="DrugDDI.d496.s90.e9" e2="DrugDDI.d496.s90.e10" interaction="?"/><pair id="DrugDDI.d496.s90.p73" e1="DrugDDI.d496.s90.e9" e2="DrugDDI.d496.s90.e11" interaction="?"/><pair id="DrugDDI.d496.s90.p74" e1="DrugDDI.d496.s90.e9" e2="DrugDDI.d496.s90.e12" interaction="?"/><pair id="DrugDDI.d496.s90.p75" e1="DrugDDI.d496.s90.e10" e2="DrugDDI.d496.s90.e11" interaction="?"/><pair id="DrugDDI.d496.s90.p76" e1="DrugDDI.d496.s90.e10" e2="DrugDDI.d496.s90.e12" interaction="?"/><pair id="DrugDDI.d496.s90.p77" e1="DrugDDI.d496.s90.e11" e2="DrugDDI.d496.s90.e12" interaction="?"/></sentence><sentence id="DrugDDI.d496.s91" origId="s91" text="Specific drug interaction studies have not been performed with SUSTIVA and NRTIs other than lamivudine and zidovudine."><entity id="DrugDDI.d496.s91.e0" origId="s91.p509" charOffset="63-70" type="drug" text="SUSTIVA"/><entity id="DrugDDI.d496.s91.e1" origId="s91.p512" charOffset="92-102" type="drug" text="lamivudine"/><entity id="DrugDDI.d496.s91.e2" origId="s91.p514" charOffset="107-117" type="drug" text="zidovudine"/><pair id="DrugDDI.d496.s91.p0" e1="DrugDDI.d496.s91.e0" e2="DrugDDI.d496.s91.e1" interaction="?"/><pair id="DrugDDI.d496.s91.p1" e1="DrugDDI.d496.s91.e0" e2="DrugDDI.d496.s91.e2" interaction="?"/><pair id="DrugDDI.d496.s91.p2" e1="DrugDDI.d496.s91.e1" e2="DrugDDI.d496.s91.e2" interaction="?"/></sentence><sentence id="DrugDDI.d496.s92" origId="s92" text="Clinically significant interactions would not be expected since the NRTIs are metabolized via a different route than efavirenz and would be unlikely to compete for the same metabolic enzymes and elimination pathways."><entity id="DrugDDI.d496.s92.e0" origId="s92.p525" charOffset="117-126" type="drug" text="efavirenz"/><entity id="DrugDDI.d496.s92.e1" origId="s92.p530" charOffset="152-159" type="drug" text="compete"/><pair id="DrugDDI.d496.s92.p0" e1="DrugDDI.d496.s92.e0" e2="DrugDDI.d496.s92.e1" interaction="?"/></sentence></document>
