# Supplementary material for: Phar-LSTM: a pharmacological representation-based LSTM network for drug–drug interaction extraction
Source: PeerJ. 2023 Dec 14;11:e16606. doi: 10.7717/peerj.16606 (PMC10725669; doi:10.7717/peerj.16606)
Supplement: Supplemental Information 1 [file peerj-11-16606-s001.zip › Data_XmlFormat/Test2011/Ertapenem_ddi.xml]

<?xml version="1.0" encoding="UTF-8"?>
<document id="DrugDDI.d124" origId="Ertapenem"><sentence id="DrugDDI.d124.s0" origId="s0" text="When ertapenem is co-administered with probenecid (500 mg p.o. every 6 hours), probenecid competes for active tubular secretion and reduces the renal clearance of ertapenem."><entity id="DrugDDI.d124.s0.e0" origId="s0.p1" charOffset="5-14" type="drug" text="ertapenem"/><entity id="DrugDDI.d124.s0.e1" origId="s0.p4" charOffset="39-49" type="drug" text="probenecid"/><entity id="DrugDDI.d124.s0.e2" origId="s0.p6" charOffset="51-55" type="drug" text="500"/><entity id="DrugDDI.d124.s0.e3" origId="s0.p9" charOffset="79-89" type="drug" text="probenecid"/><entity id="DrugDDI.d124.s0.e4" origId="s0.p14" charOffset="163-172" type="drug" text="ertapenem"/><pair id="DrugDDI.d124.s0.p0" e1="DrugDDI.d124.s0.e0" e2="DrugDDI.d124.s0.e1" interaction="?"/><pair id="DrugDDI.d124.s0.p1" e1="DrugDDI.d124.s0.e0" e2="DrugDDI.d124.s0.e2" interaction="?"/><pair id="DrugDDI.d124.s0.p2" e1="DrugDDI.d124.s0.e0" e2="DrugDDI.d124.s0.e3" interaction="?"/><pair id="DrugDDI.d124.s0.p3" e1="DrugDDI.d124.s0.e0" e2="DrugDDI.d124.s0.e4" interaction="?"/><pair id="DrugDDI.d124.s0.p4" e1="DrugDDI.d124.s0.e1" e2="DrugDDI.d124.s0.e2" interaction="?"/><pair id="DrugDDI.d124.s0.p5" e1="DrugDDI.d124.s0.e1" e2="DrugDDI.d124.s0.e3" interaction="?"/><pair id="DrugDDI.d124.s0.p6" e1="DrugDDI.d124.s0.e1" e2="DrugDDI.d124.s0.e4" interaction="?"/><pair id="DrugDDI.d124.s0.p7" e1="DrugDDI.d124.s0.e2" e2="DrugDDI.d124.s0.e3" interaction="?"/><pair id="DrugDDI.d124.s0.p8" e1="DrugDDI.d124.s0.e2" e2="DrugDDI.d124.s0.e4" interaction="?"/><pair id="DrugDDI.d124.s0.p9" e1="DrugDDI.d124.s0.e3" e2="DrugDDI.d124.s0.e4" interaction="?"/></sentence><sentence id="DrugDDI.d124.s1" origId="s1" text="Based on total ertapenem concentrations, probenecid increased the AUC by 25% and reduced the plasma and renal clearances by 20% and 35%, respectively."><entity id="DrugDDI.d124.s1.e0" origId="s1.p16" charOffset="15-24" type="drug" text="ertapenem"/><entity id="DrugDDI.d124.s1.e1" origId="s1.p17" charOffset="41-51" type="drug" text="probenecid"/><pair id="DrugDDI.d124.s1.p0" e1="DrugDDI.d124.s1.e0" e2="DrugDDI.d124.s1.e1" interaction="?"/></sentence><sentence id="DrugDDI.d124.s2" origId="s2" text="The half-life increased from 4.0 to 4.8 hours."/><sentence id="DrugDDI.d124.s3" origId="s3" text="Because of the small effect on half-life, the coadministration with probenecid to extend the half-life of ertapenem is not recommended."><entity id="DrugDDI.d124.s3.e0" origId="s3.p37" charOffset="68-78" type="drug" text="probenecid"/><entity id="DrugDDI.d124.s3.e1" origId="s3.p40" charOffset="106-115" type="drug" text="ertapenem"/><pair id="DrugDDI.d124.s3.p0" e1="DrugDDI.d124.s3.e0" e2="DrugDDI.d124.s3.e1" interaction="?"/></sentence><sentence id="DrugDDI.d124.s4" origId="s4" text="In vitro studies indicate that ertapenem does not inhibit P-glycoprotein-mediated transport of digoxin or vinblastine and that ertapenem is not a substrate for P-glycoprotein-mediated transport."><entity id="DrugDDI.d124.s4.e0" origId="s4.p46" charOffset="31-40" type="drug" text="ertapenem"/><entity id="DrugDDI.d124.s4.e1" origId="s4.p50" charOffset="60-72" type="drug" text="glycoprotein"/><entity id="DrugDDI.d124.s4.e2" origId="s4.p51" charOffset="95-102" type="drug" text="digoxin"/><entity id="DrugDDI.d124.s4.e3" origId="s4.p53" charOffset="106-117" type="drug" text="vinblastine"/><entity id="DrugDDI.d124.s4.e4" origId="s4.p55" charOffset="127-136" type="drug" text="ertapenem"/><entity id="DrugDDI.d124.s4.e5" origId="s4.p58" charOffset="162-174" type="drug" text="glycoprotein"/><pair id="DrugDDI.d124.s4.p0" e1="DrugDDI.d124.s4.e0" e2="DrugDDI.d124.s4.e1" interaction="?"/><pair id="DrugDDI.d124.s4.p1" e1="DrugDDI.d124.s4.e0" e2="DrugDDI.d124.s4.e2" interaction="?"/><pair id="DrugDDI.d124.s4.p2" e1="DrugDDI.d124.s4.e0" e2="DrugDDI.d124.s4.e3" interaction="?"/><pair id="DrugDDI.d124.s4.p3" e1="DrugDDI.d124.s4.e0" e2="DrugDDI.d124.s4.e4" interaction="?"/><pair id="DrugDDI.d124.s4.p4" e1="DrugDDI.d124.s4.e0" e2="DrugDDI.d124.s4.e5" interaction="?"/><pair id="DrugDDI.d124.s4.p5" e1="DrugDDI.d124.s4.e1" e2="DrugDDI.d124.s4.e2" interaction="?"/><pair id="DrugDDI.d124.s4.p6" e1="DrugDDI.d124.s4.e1" e2="DrugDDI.d124.s4.e3" interaction="?"/><pair id="DrugDDI.d124.s4.p7" e1="DrugDDI.d124.s4.e1" e2="DrugDDI.d124.s4.e4" interaction="?"/><pair id="DrugDDI.d124.s4.p8" e1="DrugDDI.d124.s4.e1" e2="DrugDDI.d124.s4.e5" interaction="?"/><pair id="DrugDDI.d124.s4.p9" e1="DrugDDI.d124.s4.e2" e2="DrugDDI.d124.s4.e3" interaction="?"/><pair id="DrugDDI.d124.s4.p10" e1="DrugDDI.d124.s4.e2" e2="DrugDDI.d124.s4.e4" interaction="?"/><pair id="DrugDDI.d124.s4.p11" e1="DrugDDI.d124.s4.e2" e2="DrugDDI.d124.s4.e5" interaction="?"/><pair id="DrugDDI.d124.s4.p12" e1="DrugDDI.d124.s4.e3" e2="DrugDDI.d124.s4.e4" interaction="?"/><pair id="DrugDDI.d124.s4.p13" e1="DrugDDI.d124.s4.e3" e2="DrugDDI.d124.s4.e5" interaction="?"/><pair id="DrugDDI.d124.s4.p14" e1="DrugDDI.d124.s4.e4" e2="DrugDDI.d124.s4.e5" interaction="?"/></sentence><sentence id="DrugDDI.d124.s5" origId="s5" text="In vitro studies in human liver microsomes indicate that ertapenem does not inhibit metabolism mediated by any of the following six cytochrome p450 (CYP) isoforms: 1A2, 2C9, 2C19, 2D6, 2E1 and 3A4."><entity id="DrugDDI.d124.s5.e0" origId="s5.p62" charOffset="57-66" type="drug" text="ertapenem"/><entity id="DrugDDI.d124.s5.e1" origId="s5.p69" charOffset="132-147" type="drug" text="cytochrome p450"/><entity id="DrugDDI.d124.s5.e2" origId="s5.p71" charOffset="149-152" type="drug" text="CYP"/><entity id="DrugDDI.d124.s5.e3" origId="s5.p73" charOffset="154-162" type="drug" text="isoforms"/><pair id="DrugDDI.d124.s5.p0" e1="DrugDDI.d124.s5.e0" e2="DrugDDI.d124.s5.e1" interaction="?"/><pair id="DrugDDI.d124.s5.p1" e1="DrugDDI.d124.s5.e0" e2="DrugDDI.d124.s5.e2" interaction="?"/><pair id="DrugDDI.d124.s5.p2" e1="DrugDDI.d124.s5.e0" e2="DrugDDI.d124.s5.e3" interaction="?"/><pair id="DrugDDI.d124.s5.p3" e1="DrugDDI.d124.s5.e1" e2="DrugDDI.d124.s5.e2" interaction="?"/><pair id="DrugDDI.d124.s5.p4" e1="DrugDDI.d124.s5.e1" e2="DrugDDI.d124.s5.e3" interaction="?"/><pair id="DrugDDI.d124.s5.p5" e1="DrugDDI.d124.s5.e2" e2="DrugDDI.d124.s5.e3" interaction="?"/></sentence><sentence id="DrugDDI.d124.s6" origId="s6" text="Drug interactions caused by inhibition of P-glycoprotein-mediated drug clearance or CYP-mediated drug clearance with the listed isoforms are unlikely."><entity id="DrugDDI.d124.s6.e0" origId="s6.p85" charOffset="44-56" type="drug" text="glycoprotein"/><entity id="DrugDDI.d124.s6.e1" origId="s6.p87" charOffset="84-87" type="drug" text="CYP"/><entity id="DrugDDI.d124.s6.e2" origId="s6.p88" charOffset="128-136" type="drug" text="isoforms"/><pair id="DrugDDI.d124.s6.p0" e1="DrugDDI.d124.s6.e0" e2="DrugDDI.d124.s6.e1" interaction="?"/><pair id="DrugDDI.d124.s6.p1" e1="DrugDDI.d124.s6.e0" e2="DrugDDI.d124.s6.e2" interaction="?"/><pair id="DrugDDI.d124.s6.p2" e1="DrugDDI.d124.s6.e1" e2="DrugDDI.d124.s6.e2" interaction="?"/></sentence><sentence id="DrugDDI.d124.s7" origId="s7" text="Other than with probenecid, no specific clinical drug interaction studies have been conducted"><entity id="DrugDDI.d124.s7.e0" origId="s7.p92" charOffset="16-26" type="drug" text="probenecid"/></sentence><sentence id="DrugDDI.d124.s8" origId="s8" text="."/><sentence id="DrugDDI.d124.s9" origId="s9" text="? ?"/></document>
