# Supplementary material for: Phar-LSTM: a pharmacological representation-based LSTM network for drug–drug interaction extraction
Source: PeerJ. 2023 Dec 14;11:e16606. doi: 10.7717/peerj.16606 (PMC10725669; doi:10.7717/peerj.16606)
Supplement: Supplemental Information 1 [file peerj-11-16606-s001.zip › Data_XmlFormat/Test2011/Estradiol_ddi.xml]

<?xml version="1.0" encoding="UTF-8"?>
<document id="DrugDDI.d388" origId="Estradiol"><sentence id="DrugDDI.d388.s0" origId="s0" text="D."/><sentence id="DrugDDI.d388.s1" origId="s1" text="Drug and Laboratory Test Interactions 1."><entity id="DrugDDI.d388.s1.e0" origId="s1.p1" charOffset="0-4" type="drug" text="Drug"/></sentence><sentence id="DrugDDI.d388.s2" origId="s2" text="Accelerated prothrombin time, partial thromboplastin time, and platelet aggregation time;"/><sentence id="DrugDDI.d388.s3" origId="s3" text="increased platelet count;"/><sentence id="DrugDDI.d388.s4" origId="s4" text="increased factors II, VII antigen, VIII antigen, VIII coagulant activity, IX, X, XII, VII-X complex, II-VII-X complex, and beta-thromboglobulin;"><entity id="DrugDDI.d388.s4.e0" origId="s4.p11" charOffset="10-21" type="drug" text="factors II"/><entity id="DrugDDI.d388.s4.e1" origId="s4.p12" charOffset="26-33" type="drug" text="antigen"/><entity id="DrugDDI.d388.s4.e2" origId="s4.p13" charOffset="40-47" type="drug" text="antigen"/><entity id="DrugDDI.d388.s4.e3" origId="s4.p14" charOffset="49-64" type="drug" text="VIII coagulant"/><entity id="DrugDDI.d388.s4.e4" origId="s4.p21" charOffset="123-143" type="drug" text="beta-thromboglobulin"/><pair id="DrugDDI.d388.s4.p0" e1="DrugDDI.d388.s4.e0" e2="DrugDDI.d388.s4.e1" interaction="?"/><pair id="DrugDDI.d388.s4.p1" e1="DrugDDI.d388.s4.e0" e2="DrugDDI.d388.s4.e2" interaction="?"/><pair id="DrugDDI.d388.s4.p2" e1="DrugDDI.d388.s4.e0" e2="DrugDDI.d388.s4.e3" interaction="?"/><pair id="DrugDDI.d388.s4.p3" e1="DrugDDI.d388.s4.e0" e2="DrugDDI.d388.s4.e4" interaction="?"/><pair id="DrugDDI.d388.s4.p4" e1="DrugDDI.d388.s4.e1" e2="DrugDDI.d388.s4.e2" interaction="?"/><pair id="DrugDDI.d388.s4.p5" e1="DrugDDI.d388.s4.e1" e2="DrugDDI.d388.s4.e3" interaction="?"/><pair id="DrugDDI.d388.s4.p6" e1="DrugDDI.d388.s4.e1" e2="DrugDDI.d388.s4.e4" interaction="?"/><pair id="DrugDDI.d388.s4.p7" e1="DrugDDI.d388.s4.e2" e2="DrugDDI.d388.s4.e3" interaction="?"/><pair id="DrugDDI.d388.s4.p8" e1="DrugDDI.d388.s4.e2" e2="DrugDDI.d388.s4.e4" interaction="?"/><pair id="DrugDDI.d388.s4.p9" e1="DrugDDI.d388.s4.e3" e2="DrugDDI.d388.s4.e4" interaction="?"/></sentence><sentence id="DrugDDI.d388.s5" origId="s5" text="decreased levels of anti-factor Xa and antithrombin III, decreased antithrombin III activity;"><entity id="DrugDDI.d388.s5.e0" origId="s5.p24" charOffset="20-35" type="drug" text="anti-factor Xa"/><entity id="DrugDDI.d388.s5.e1" origId="s5.p26" charOffset="39-55" type="drug" text="antithrombin III"/><entity id="DrugDDI.d388.s5.e2" origId="s5.p27" charOffset="67-83" type="drug" text="antithrombin III"/><pair id="DrugDDI.d388.s5.p0" e1="DrugDDI.d388.s5.e0" e2="DrugDDI.d388.s5.e1" interaction="?"/><pair id="DrugDDI.d388.s5.p1" e1="DrugDDI.d388.s5.e0" e2="DrugDDI.d388.s5.e2" interaction="?"/><pair id="DrugDDI.d388.s5.p2" e1="DrugDDI.d388.s5.e1" e2="DrugDDI.d388.s5.e2" interaction="?"/></sentence><sentence id="DrugDDI.d388.s6" origId="s6" text="increased levels of fibrinogen and fibrinogen activity;"><entity id="DrugDDI.d388.s6.e0" origId="s6.p30" charOffset="20-30" type="drug" text="fibrinogen"/></sentence><sentence id="DrugDDI.d388.s7" origId="s7" text="increased plasminogen antigen and activity."/><sentence id="DrugDDI.d388.s8" origId="s8" text="2."/><sentence id="DrugDDI.d388.s9" origId="s9" text="Increased thyroid-binding globulin (TBG) leading to increased circulating total thyroid hormone levels, as measured by protein-bound iodine (PBI), T4 levels (by column or by radioimmunoassay) or T3 levels by radioimmunoassay."><entity id="DrugDDI.d388.s9.e0" origId="s9.p46" charOffset="119-139" type="drug" text="protein-bound iodine"/></sentence><sentence id="DrugDDI.d388.s10" origId="s10" text="T3 resin uptake is decreased, reflecting the elevated TBG."/><sentence id="DrugDDI.d388.s11" origId="s11" text="Free T4 and T3 concentrations are unaltered."><entity id="DrugDDI.d388.s11.e0" origId="s11.p68" charOffset="12-14" type="drug" text="T3"/></sentence><sentence id="DrugDDI.d388.s12" origId="s12" text="Patients on thyroid replacement therapy may require higher doses of thyroid hormone."><entity id="DrugDDI.d388.s12.e0" origId="s12.p72" charOffset="12-19" type="drug" text="thyroid"/><entity id="DrugDDI.d388.s12.e1" origId="s12.p76" charOffset="68-83" type="drug" text="thyroid hormone"/><pair id="DrugDDI.d388.s12.p0" e1="DrugDDI.d388.s12.e0" e2="DrugDDI.d388.s12.e1" interaction="?"/></sentence><sentence id="DrugDDI.d388.s13" origId="s13" text="3."/><sentence id="DrugDDI.d388.s14" origId="s14" text="Other binding proteins may be elevated in serum, i.e., corticosteroid binding globulin (CBG), sex hormone-binding globulin (SHBG), leading to increased total circulating corticosteroids and sex steroids, respectively."><entity id="DrugDDI.d388.s14.e0" origId="s14.p78" charOffset="6-22" type="drug" text="binding proteins"/><entity id="DrugDDI.d388.s14.e1" origId="s14.p85" charOffset="55-87" type="drug" text="corticosteroid binding globulin"/><entity id="DrugDDI.d388.s14.e2" origId="s14.p87" charOffset="88-91" type="drug" text="CBG"/><entity id="DrugDDI.d388.s14.e3" origId="s14.p90" charOffset="94-122" type="drug" text="sex hormone-binding globulin"/><entity id="DrugDDI.d388.s14.e4" origId="s14.p96" charOffset="170-185" type="drug" text="corticosteroids"/><pair id="DrugDDI.d388.s14.p0" e1="DrugDDI.d388.s14.e0" e2="DrugDDI.d388.s14.e1" interaction="?"/><pair id="DrugDDI.d388.s14.p1" e1="DrugDDI.d388.s14.e0" e2="DrugDDI.d388.s14.e2" interaction="?"/><pair id="DrugDDI.d388.s14.p2" e1="DrugDDI.d388.s14.e0" e2="DrugDDI.d388.s14.e3" interaction="?"/><pair id="DrugDDI.d388.s14.p3" e1="DrugDDI.d388.s14.e0" e2="DrugDDI.d388.s14.e4" interaction="?"/><pair id="DrugDDI.d388.s14.p4" e1="DrugDDI.d388.s14.e1" e2="DrugDDI.d388.s14.e2" interaction="?"/><pair id="DrugDDI.d388.s14.p5" e1="DrugDDI.d388.s14.e1" e2="DrugDDI.d388.s14.e3" interaction="?"/><pair id="DrugDDI.d388.s14.p6" e1="DrugDDI.d388.s14.e1" e2="DrugDDI.d388.s14.e4" interaction="?"/><pair id="DrugDDI.d388.s14.p7" e1="DrugDDI.d388.s14.e2" e2="DrugDDI.d388.s14.e3" interaction="?"/><pair id="DrugDDI.d388.s14.p8" e1="DrugDDI.d388.s14.e2" e2="DrugDDI.d388.s14.e4" interaction="?"/><pair id="DrugDDI.d388.s14.p9" e1="DrugDDI.d388.s14.e3" e2="DrugDDI.d388.s14.e4" interaction="?"/></sentence><sentence id="DrugDDI.d388.s15" origId="s15" text="Free hormone concentrations may be decreased."/><sentence id="DrugDDI.d388.s16" origId="s16" text="Other plasma proteins may be increased (angiotensinogen/renin substrate, alpha-1-antitrypsin, ceruloplasmin)."><entity id="DrugDDI.d388.s16.e0" origId="s16.p104" charOffset="6-21" type="drug" text="plasma proteins"/><entity id="DrugDDI.d388.s16.e1" origId="s16.p109" charOffset="40-55" type="drug" text="angiotensinogen"/><entity id="DrugDDI.d388.s16.e2" origId="s16.p110" charOffset="55-72" type="drug" text="/renin substrate"/><entity id="DrugDDI.d388.s16.e3" origId="s16.p111" charOffset="73-93" type="drug" text="alpha-1-antitrypsin"/><entity id="DrugDDI.d388.s16.e4" origId="s16.p112" charOffset="94-107" type="drug" text="ceruloplasmin"/><pair id="DrugDDI.d388.s16.p0" e1="DrugDDI.d388.s16.e0" e2="DrugDDI.d388.s16.e1" interaction="?"/><pair id="DrugDDI.d388.s16.p1" e1="DrugDDI.d388.s16.e0" e2="DrugDDI.d388.s16.e2" interaction="?"/><pair id="DrugDDI.d388.s16.p2" e1="DrugDDI.d388.s16.e0" e2="DrugDDI.d388.s16.e3" interaction="?"/><pair id="DrugDDI.d388.s16.p3" e1="DrugDDI.d388.s16.e0" e2="DrugDDI.d388.s16.e4" interaction="?"/><pair id="DrugDDI.d388.s16.p4" e1="DrugDDI.d388.s16.e1" e2="DrugDDI.d388.s16.e2" interaction="?"/><pair id="DrugDDI.d388.s16.p5" e1="DrugDDI.d388.s16.e1" e2="DrugDDI.d388.s16.e3" interaction="?"/><pair id="DrugDDI.d388.s16.p6" e1="DrugDDI.d388.s16.e1" e2="DrugDDI.d388.s16.e4" interaction="?"/><pair id="DrugDDI.d388.s16.p7" e1="DrugDDI.d388.s16.e2" e2="DrugDDI.d388.s16.e3" interaction="?"/><pair id="DrugDDI.d388.s16.p8" e1="DrugDDI.d388.s16.e2" e2="DrugDDI.d388.s16.e4" interaction="?"/><pair id="DrugDDI.d388.s16.p9" e1="DrugDDI.d388.s16.e3" e2="DrugDDI.d388.s16.e4" interaction="?"/></sentence><sentence id="DrugDDI.d388.s17" origId="s17" text="4."/><sentence id="DrugDDI.d388.s18" origId="s18" text="Increased plasma HDL and HDL2 cholesterol subfraction concentrations, reduced LDL cholesterol concentration, increased triglyceride levels."><entity id="DrugDDI.d388.s18.e0" origId="s18.p117" charOffset="30-41" type="drug" text="cholesterol"/><entity id="DrugDDI.d388.s18.e1" origId="s18.p118" charOffset="78-93" type="drug" text="LDL cholesterol"/><pair id="DrugDDI.d388.s18.p0" e1="DrugDDI.d388.s18.e0" e2="DrugDDI.d388.s18.e1" interaction="?"/></sentence><sentence id="DrugDDI.d388.s19" origId="s19" text="5."/><sentence id="DrugDDI.d388.s20" origId="s20" text="Impaired glucose tolerance."/><sentence id="DrugDDI.d388.s21" origId="s21" text="6."/><sentence id="DrugDDI.d388.s22" origId="s22" text="Reduced response to metyrapone test."/></document>
