# Supplementary material for: Phar-LSTM: a pharmacological representation-based LSTM network for drug–drug interaction extraction
Source: PeerJ. 2023 Dec 14;11:e16606. doi: 10.7717/peerj.16606 (PMC10725669; doi:10.7717/peerj.16606)
Supplement: Supplemental Information 1 [file peerj-11-16606-s001.zip › Data_XmlFormat/Test2011/Ethchlorvynol_ddi.xml]

<?xml version="1.0" encoding="UTF-8"?>
<document id="DrugDDI.d174" origId="Ethchlorvynol"><sentence id="DrugDDI.d174.s0" origId="s0" text="Dicumarol and warfarin may decrease hypoprothrombinemic effect."><entity id="DrugDDI.d174.s0.e0" origId="s0.p0" charOffset="0-9" type="drug" text="Dicumarol"/><entity id="DrugDDI.d174.s0.e1" origId="s0.p2" charOffset="14-22" type="drug" text="warfarin"/><pair id="DrugDDI.d174.s0.p0" e1="DrugDDI.d174.s0.e0" e2="DrugDDI.d174.s0.e1" interaction="?"/></sentence><sentence id="DrugDDI.d174.s1" origId="s1" text="Other depressasnts such as alcohol, barbiturates, and MAOIs may enhance CNS depression when administered with ethchlorvynol."><entity id="DrugDDI.d174.s1.e0" origId="s1.p7" charOffset="27-34" type="drug" text="alcohol"/><entity id="DrugDDI.d174.s1.e1" origId="s1.p8" charOffset="36-48" type="drug" text="barbiturates"/><entity id="DrugDDI.d174.s1.e2" origId="s1.p16" charOffset="110-124" type="drug" text="ethchlorvynol"/><pair id="DrugDDI.d174.s1.p0" e1="DrugDDI.d174.s1.e0" e2="DrugDDI.d174.s1.e1" interaction="?"/><pair id="DrugDDI.d174.s1.p1" e1="DrugDDI.d174.s1.e0" e2="DrugDDI.d174.s1.e2" interaction="?"/><pair id="DrugDDI.d174.s1.p2" e1="DrugDDI.d174.s1.e1" e2="DrugDDI.d174.s1.e2" interaction="?"/></sentence></document>
