# Supplementary material for: Phar-LSTM: a pharmacological representation-based LSTM network for drug–drug interaction extraction
Source: PeerJ. 2023 Dec 14;11:e16606. doi: 10.7717/peerj.16606 (PMC10725669; doi:10.7717/peerj.16606)
Supplement: Supplemental Information 1 [file peerj-11-16606-s001.zip › Data_XmlFormat/Test2011/Ethinyl Estradiol_ddi.xml]

<?xml version="1.0" encoding="UTF-8"?>
<document id="DrugDDI.d9" origId="Ethinyl Estradiol"><sentence id="DrugDDI.d9.s0" origId="s0" text="Certain endocrine and liver function tests may be affected by estrogen-containing oral contraceptives."><entity id="DrugDDI.d9.s0.e0" origId="s0.p6" charOffset="62-70" type="drug" text="estrogen"/><entity id="DrugDDI.d9.s0.e1" origId="s0.p8" charOffset="82-101" type="drug" text="oral contraceptives"/><pair id="DrugDDI.d9.s0.p0" e1="DrugDDI.d9.s0.e0" e2="DrugDDI.d9.s0.e1" interaction="?"/></sentence><sentence id="DrugDDI.d9.s1" origId="s1" text="The following similar changes may be expected with larger doses of estrogen: Increased sulfobromophthalein retention;"><entity id="DrugDDI.d9.s1.e0" origId="s1.p14" charOffset="67-75" type="drug" text="estrogen"/></sentence><sentence id="DrugDDI.d9.s2" origId="s2" text="increased prothrombin and factors VII, VIII, IX, and X;"><entity id="DrugDDI.d9.s2.e0" origId="s2.p18" charOffset="10-21" type="drug" text="prothrombin"/><entity id="DrugDDI.d9.s2.e1" origId="s2.p20" charOffset="26-38" type="drug" text="factors VII"/><pair id="DrugDDI.d9.s2.p0" e1="DrugDDI.d9.s2.e0" e2="DrugDDI.d9.s2.e1" interaction="?"/></sentence><sentence id="DrugDDI.d9.s3" origId="s3" text="decreased antithrombin 3;"><entity id="DrugDDI.d9.s3.e0" origId="s3.p26" charOffset="10-22" type="drug" text="antithrombin"/></sentence><sentence id="DrugDDI.d9.s4" origId="s4" text="increased norepinephrine-induced platel et aggregation;"><entity id="DrugDDI.d9.s4.e0" origId="s4.p28" charOffset="10-24" type="drug" text="norepinephrine"/></sentence><sentence id="DrugDDI.d9.s5" origId="s5" text="increased thyroid binding globulin (TBG) leading to increased circulating total thyroid hormone, as measured by PBI, T4 by column, or T4 by radioimmunoassay."><entity id="DrugDDI.d9.s5.e0" origId="s5.p37" charOffset="80-95" type="drug" text="thyroid hormone"/><entity id="DrugDDI.d9.s5.e1" origId="s5.p41" charOffset="117-119" type="drug" text="T4"/><entity id="DrugDDI.d9.s5.e2" origId="s5.p44" charOffset="134-136" type="drug" text="T4"/><pair id="DrugDDI.d9.s5.p0" e1="DrugDDI.d9.s5.e0" e2="DrugDDI.d9.s5.e1" interaction="?"/><pair id="DrugDDI.d9.s5.p1" e1="DrugDDI.d9.s5.e0" e2="DrugDDI.d9.s5.e2" interaction="?"/><pair id="DrugDDI.d9.s5.p2" e1="DrugDDI.d9.s5.e1" e2="DrugDDI.d9.s5.e2" interaction="?"/></sentence><sentence id="DrugDDI.d9.s6" origId="s6" text="Free T3 resin uptake is decreased, reflecting the elevated TBG;"/><sentence id="DrugDDI.d9.s7" origId="s7" text="free T4 concentration is unaltered: impaired glucose tolerance;"/><sentence id="DrugDDI.d9.s8" origId="s8" text="decreased pregnanediol excretion;"/><sentence id="DrugDDI.d9.s9" origId="s9" text="reduced response to metyrapone test;"/><sentence id="DrugDDI.d9.s10" origId="s10" text="reduced serum folate concentration;"/><sentence id="DrugDDI.d9.s11" origId="s11" text="increased serum triglyceride and phospholipid concentration."><entity id="DrugDDI.d9.s11.e0" origId="s11.p68" charOffset="33-45" type="drug" text="phospholipid"/></sentence></document>
