# Supplementary material for: Phar-LSTM: a pharmacological representation-based LSTM network for drug–drug interaction extraction
Source: PeerJ. 2023 Dec 14;11:e16606. doi: 10.7717/peerj.16606 (PMC10725669; doi:10.7717/peerj.16606)
Supplement: Supplemental Information 1 [file peerj-11-16606-s001.zip › Data_XmlFormat/Test2011/Ethynodiol Diacetate_ddi.xml]

<?xml version="1.0" encoding="UTF-8"?>
<document id="DrugDDI.d132" origId="Ethynodiol Diacetate"><sentence id="DrugDDI.d132.s0" origId="s0" text="Ethinyl estradiol: Substrate of CYP3A4 (major), 3A5-7 (minor);"><entity id="DrugDDI.d132.s0.e0" origId="s0.p0" charOffset="0-17" type="drug" text="Ethinyl estradiol"/><entity id="DrugDDI.d132.s0.e1" origId="s0.p3" charOffset="32-38" type="drug" text="CYP3A4"/><pair id="DrugDDI.d132.s0.p0" e1="DrugDDI.d132.s0.e0" e2="DrugDDI.d132.s0.e1" interaction="?"/></sentence><sentence id="DrugDDI.d132.s1" origId="s1" text="Inhibits CYP1A2 (weak), 2B6 (weak), 2C19 (weak), 3A4 (weak)."><entity id="DrugDDI.d132.s1.e0" origId="s1.p14" charOffset="9-15" type="drug" text="CYP1A2"/></sentence><sentence id="DrugDDI.d132.s2" origId="s2" text="Acetaminophen: May increase plasma concentration of synthetic estrogens, possibly by inhibiting conjugation."><entity id="DrugDDI.d132.s2.e0" origId="s2.p33" charOffset="0-13" type="drug" text="Acetaminophen"/><entity id="DrugDDI.d132.s2.e1" origId="s2.p38" charOffset="52-72" type="drug" text="synthetic estrogens"/><pair id="DrugDDI.d132.s2.p0" e1="DrugDDI.d132.s2.e0" e2="DrugDDI.d132.s2.e1" interaction="?"/></sentence><sentence id="DrugDDI.d132.s3" origId="s3" text="Combination hormonal contraceptives may also decrease the plasma concentration of acetaminophen."><entity id="DrugDDI.d132.s3.e0" origId="s3.p41" charOffset="21-35" type="drug" text="contraceptives"/><entity id="DrugDDI.d132.s3.e1" origId="s3.p46" charOffset="82-95" type="drug" text="acetaminophen"/><pair id="DrugDDI.d132.s3.p0" e1="DrugDDI.d132.s3.e0" e2="DrugDDI.d132.s3.e1" interaction="?"/></sentence><sentence id="DrugDDI.d132.s4" origId="s4" text="Acitretin: Interferes with the contraceptive effect of microdosed progestin-containing minipill preparations."><entity id="DrugDDI.d132.s4.e0" origId="s4.p47" charOffset="0-9" type="drug" text="Acitretin"/><entity id="DrugDDI.d132.s4.e1" origId="s4.p50" charOffset="31-44" type="drug" text="contraceptive"/><entity id="DrugDDI.d132.s4.e2" origId="s4.p51" charOffset="66-75" type="drug" text="progestin"/><pair id="DrugDDI.d132.s4.p0" e1="DrugDDI.d132.s4.e0" e2="DrugDDI.d132.s4.e1" interaction="?"/><pair id="DrugDDI.d132.s4.p1" e1="DrugDDI.d132.s4.e0" e2="DrugDDI.d132.s4.e2" interaction="?"/><pair id="DrugDDI.d132.s4.p2" e1="DrugDDI.d132.s4.e1" e2="DrugDDI.d132.s4.e2" interaction="?"/></sentence><sentence id="DrugDDI.d132.s5" origId="s5" text="The effect on other progestational contraceptives (eg, implants, injectables) is unknown."><entity id="DrugDDI.d132.s5.e0" origId="s5.p55" charOffset="35-49" type="drug" text="contraceptives"/></sentence><sentence id="DrugDDI.d132.s6" origId="s6" text="Aminoglutethimide: May increase CYP metabolism of progestins leading to possible decrease in contraceptive effectiveness."><entity id="DrugDDI.d132.s6.e0" origId="s6.p63" charOffset="0-17" type="drug" text="Aminoglutethimide"/><entity id="DrugDDI.d132.s6.e1" origId="s6.p67" charOffset="32-35" type="drug" text="CYP"/><entity id="DrugDDI.d132.s6.e2" origId="s6.p68" charOffset="50-60" type="drug" text="progestins"/><entity id="DrugDDI.d132.s6.e3" origId="s6.p70" charOffset="93-106" type="drug" text="contraceptive"/><pair id="DrugDDI.d132.s6.p0" e1="DrugDDI.d132.s6.e0" e2="DrugDDI.d132.s6.e1" interaction="?"/><pair id="DrugDDI.d132.s6.p1" e1="DrugDDI.d132.s6.e0" e2="DrugDDI.d132.s6.e2" interaction="?"/><pair id="DrugDDI.d132.s6.p2" e1="DrugDDI.d132.s6.e0" e2="DrugDDI.d132.s6.e3" interaction="?"/><pair id="DrugDDI.d132.s6.p3" e1="DrugDDI.d132.s6.e1" e2="DrugDDI.d132.s6.e2" interaction="?"/><pair id="DrugDDI.d132.s6.p4" e1="DrugDDI.d132.s6.e1" e2="DrugDDI.d132.s6.e3" interaction="?"/><pair id="DrugDDI.d132.s6.p5" e1="DrugDDI.d132.s6.e2" e2="DrugDDI.d132.s6.e3" interaction="?"/></sentence><sentence id="DrugDDI.d132.s7" origId="s7" text="Use of a nonhormonal contraceptive product is recommended."><entity id="DrugDDI.d132.s7.e0" origId="s7.p72" charOffset="21-34" type="drug" text="contraceptive"/></sentence><sentence id="DrugDDI.d132.s8" origId="s8" text="Antibiotics (ampicillin, tetracycline): Pregnancy has been reported following concomitant use, however, pharmacokinetic studies have not shown consistent effects with these antibiotics on plasma concentrations of synthetic steroids."><entity id="DrugDDI.d132.s8.e0" origId="s8.p75" charOffset="0-11" type="drug" text="Antibiotics"/><entity id="DrugDDI.d132.s8.e1" origId="s8.p77" charOffset="13-23" type="drug" text="ampicillin"/><entity id="DrugDDI.d132.s8.e2" origId="s8.p78" charOffset="25-37" type="drug" text="tetracycline"/><entity id="DrugDDI.d132.s8.e3" origId="s8.p93" charOffset="173-184" type="drug" text="antibiotics"/><pair id="DrugDDI.d132.s8.p0" e1="DrugDDI.d132.s8.e0" e2="DrugDDI.d132.s8.e1" interaction="?"/><pair id="DrugDDI.d132.s8.p1" e1="DrugDDI.d132.s8.e0" e2="DrugDDI.d132.s8.e2" interaction="?"/><pair id="DrugDDI.d132.s8.p2" e1="DrugDDI.d132.s8.e0" e2="DrugDDI.d132.s8.e3" interaction="?"/><pair id="DrugDDI.d132.s8.p3" e1="DrugDDI.d132.s8.e1" e2="DrugDDI.d132.s8.e2" interaction="?"/><pair id="DrugDDI.d132.s8.p4" e1="DrugDDI.d132.s8.e1" e2="DrugDDI.d132.s8.e3" interaction="?"/><pair id="DrugDDI.d132.s8.p5" e1="DrugDDI.d132.s8.e2" e2="DrugDDI.d132.s8.e3" interaction="?"/></sentence><sentence id="DrugDDI.d132.s9" origId="s9" text="Use of a nonhormonal contraceptive product is recommended."><entity id="DrugDDI.d132.s9.e0" origId="s9.p97" charOffset="21-34" type="drug" text="contraceptive"/></sentence><sentence id="DrugDDI.d132.s10" origId="s10" text="Anticoagulants: Combination hormonal contraceptives may increase or decrease the effects of coumarin derivatives."><entity id="DrugDDI.d132.s10.e0" origId="s10.p100" charOffset="0-14" type="drug" text="Anticoagulants"/><entity id="DrugDDI.d132.s10.e1" origId="s10.p102" charOffset="37-51" type="drug" text="contraceptives"/><entity id="DrugDDI.d132.s10.e2" origId="s10.p108" charOffset="92-100" type="drug" text="coumarin"/><pair id="DrugDDI.d132.s10.p0" e1="DrugDDI.d132.s10.e0" e2="DrugDDI.d132.s10.e1" interaction="?"/><pair id="DrugDDI.d132.s10.p1" e1="DrugDDI.d132.s10.e0" e2="DrugDDI.d132.s10.e2" interaction="?"/><pair id="DrugDDI.d132.s10.p2" e1="DrugDDI.d132.s10.e1" e2="DrugDDI.d132.s10.e2" interaction="?"/></sentence><sentence id="DrugDDI.d132.s11" origId="s11" text="Combination hormonal contraceptives may also increase risk of thromboembolic disorders."><entity id="DrugDDI.d132.s11.e0" origId="s11.p109" charOffset="21-35" type="drug" text="contraceptives"/></sentence><sentence id="DrugDDI.d132.s12" origId="s12" text="Anticonvulsants (carbamazepine, felbamate, phenobarbital, phenytoin, topiramate): Increase the metabolism of ethinyl estradiol and/or some progestins, leading to possible decrease in contraceptive effectiveness."><entity id="DrugDDI.d132.s12.e0" origId="s12.p115" charOffset="0-15" type="drug" text="Anticonvulsants"/><entity id="DrugDDI.d132.s12.e1" origId="s12.p117" charOffset="17-30" type="drug" text="carbamazepine"/><entity id="DrugDDI.d132.s12.e2" origId="s12.p118" charOffset="32-41" type="drug" text="felbamate"/><entity id="DrugDDI.d132.s12.e3" origId="s12.p119" charOffset="43-56" type="drug" text="phenobarbital"/><entity id="DrugDDI.d132.s12.e4" origId="s12.p120" charOffset="58-67" type="drug" text="phenytoin"/><entity id="DrugDDI.d132.s12.e5" origId="s12.p121" charOffset="69-79" type="drug" text="topiramate"/><entity id="DrugDDI.d132.s12.e6" origId="s12.p126" charOffset="109-126" type="drug" text="ethinyl estradiol"/><entity id="DrugDDI.d132.s12.e7" origId="s12.p128" charOffset="139-149" type="drug" text="progestins"/><entity id="DrugDDI.d132.s12.e8" origId="s12.p131" charOffset="183-196" type="drug" text="contraceptive"/><pair id="DrugDDI.d132.s12.p0" e1="DrugDDI.d132.s12.e0" e2="DrugDDI.d132.s12.e1" interaction="?"/><pair id="DrugDDI.d132.s12.p1" e1="DrugDDI.d132.s12.e0" e2="DrugDDI.d132.s12.e2" interaction="?"/><pair id="DrugDDI.d132.s12.p2" e1="DrugDDI.d132.s12.e0" e2="DrugDDI.d132.s12.e3" interaction="?"/><pair id="DrugDDI.d132.s12.p3" e1="DrugDDI.d132.s12.e0" e2="DrugDDI.d132.s12.e4" interaction="?"/><pair id="DrugDDI.d132.s12.p4" e1="DrugDDI.d132.s12.e0" e2="DrugDDI.d132.s12.e5" interaction="?"/><pair id="DrugDDI.d132.s12.p5" e1="DrugDDI.d132.s12.e0" e2="DrugDDI.d132.s12.e6" interaction="?"/><pair id="DrugDDI.d132.s12.p6" e1="DrugDDI.d132.s12.e0" e2="DrugDDI.d132.s12.e7" interaction="?"/><pair id="DrugDDI.d132.s12.p7" e1="DrugDDI.d132.s12.e0" e2="DrugDDI.d132.s12.e8" interaction="?"/><pair id="DrugDDI.d132.s12.p8" e1="DrugDDI.d132.s12.e1" e2="DrugDDI.d132.s12.e2" interaction="?"/><pair id="DrugDDI.d132.s12.p9" e1="DrugDDI.d132.s12.e1" e2="DrugDDI.d132.s12.e3" interaction="?"/><pair id="DrugDDI.d132.s12.p10" e1="DrugDDI.d132.s12.e1" e2="DrugDDI.d132.s12.e4" interaction="?"/><pair id="DrugDDI.d132.s12.p11" e1="DrugDDI.d132.s12.e1" e2="DrugDDI.d132.s12.e5" interaction="?"/><pair id="DrugDDI.d132.s12.p12" e1="DrugDDI.d132.s12.e1" e2="DrugDDI.d132.s12.e6" interaction="?"/><pair id="DrugDDI.d132.s12.p13" e1="DrugDDI.d132.s12.e1" e2="DrugDDI.d132.s12.e7" interaction="?"/><pair id="DrugDDI.d132.s12.p14" e1="DrugDDI.d132.s12.e1" e2="DrugDDI.d132.s12.e8" interaction="?"/><pair id="DrugDDI.d132.s12.p15" e1="DrugDDI.d132.s12.e2" e2="DrugDDI.d132.s12.e3" interaction="?"/><pair id="DrugDDI.d132.s12.p16" e1="DrugDDI.d132.s12.e2" e2="DrugDDI.d132.s12.e4" interaction="?"/><pair id="DrugDDI.d132.s12.p17" e1="DrugDDI.d132.s12.e2" e2="DrugDDI.d132.s12.e5" interaction="?"/><pair id="DrugDDI.d132.s12.p18" e1="DrugDDI.d132.s12.e2" e2="DrugDDI.d132.s12.e6" interaction="?"/><pair id="DrugDDI.d132.s12.p19" e1="DrugDDI.d132.s12.e2" e2="DrugDDI.d132.s12.e7" interaction="?"/><pair id="DrugDDI.d132.s12.p20" e1="DrugDDI.d132.s12.e2" e2="DrugDDI.d132.s12.e8" interaction="?"/><pair id="DrugDDI.d132.s12.p21" e1="DrugDDI.d132.s12.e3" e2="DrugDDI.d132.s12.e4" interaction="?"/><pair id="DrugDDI.d132.s12.p22" e1="DrugDDI.d132.s12.e3" e2="DrugDDI.d132.s12.e5" interaction="?"/><pair id="DrugDDI.d132.s12.p23" e1="DrugDDI.d132.s12.e3" e2="DrugDDI.d132.s12.e6" interaction="?"/><pair id="DrugDDI.d132.s12.p24" e1="DrugDDI.d132.s12.e3" e2="DrugDDI.d132.s12.e7" interaction="?"/><pair id="DrugDDI.d132.s12.p25" e1="DrugDDI.d132.s12.e3" e2="DrugDDI.d132.s12.e8" interaction="?"/><pair id="DrugDDI.d132.s12.p26" e1="DrugDDI.d132.s12.e4" e2="DrugDDI.d132.s12.e5" interaction="?"/><pair id="DrugDDI.d132.s12.p27" e1="DrugDDI.d132.s12.e4" e2="DrugDDI.d132.s12.e6" interaction="?"/><pair id="DrugDDI.d132.s12.p28" e1="DrugDDI.d132.s12.e4" e2="DrugDDI.d132.s12.e7" interaction="?"/><pair id="DrugDDI.d132.s12.p29" e1="DrugDDI.d132.s12.e4" e2="DrugDDI.d132.s12.e8" interaction="?"/><pair id="DrugDDI.d132.s12.p30" e1="DrugDDI.d132.s12.e5" e2="DrugDDI.d132.s12.e6" interaction="?"/><pair id="DrugDDI.d132.s12.p31" e1="DrugDDI.d132.s12.e5" e2="DrugDDI.d132.s12.e7" interaction="?"/><pair id="DrugDDI.d132.s12.p32" e1="DrugDDI.d132.s12.e5" e2="DrugDDI.d132.s12.e8" interaction="?"/><pair id="DrugDDI.d132.s12.p33" e1="DrugDDI.d132.s12.e6" e2="DrugDDI.d132.s12.e7" interaction="?"/><pair id="DrugDDI.d132.s12.p34" e1="DrugDDI.d132.s12.e6" e2="DrugDDI.d132.s12.e8" interaction="?"/><pair id="DrugDDI.d132.s12.p35" e1="DrugDDI.d132.s12.e7" e2="DrugDDI.d132.s12.e8" interaction="?"/></sentence><sentence id="DrugDDI.d132.s13" origId="s13" text="Use of a nonhormonal contraceptive product is recommended."><entity id="DrugDDI.d132.s13.e0" origId="s13.p133" charOffset="21-34" type="drug" text="contraceptive"/></sentence><sentence id="DrugDDI.d132.s14" origId="s14" text="Ascorbic acid: Doses of ascorbic acid (vitamin C) 1 g/day have been reported to increase plasma concentration of synthetic estrogens by ~47%, possibly by inhibiting conjugation;"><entity id="DrugDDI.d132.s14.e0" origId="s14.p136" charOffset="0-13" type="drug" text="Ascorbic acid"/><entity id="DrugDDI.d132.s14.e1" origId="s14.p139" charOffset="24-37" type="drug" text="ascorbic acid"/><entity id="DrugDDI.d132.s14.e2" origId="s14.p141" charOffset="39-48" type="drug" text="vitamin C"/><entity id="DrugDDI.d132.s14.e3" origId="s14.p151" charOffset="113-133" type="drug" text="synthetic estrogens"/><pair id="DrugDDI.d132.s14.p0" e1="DrugDDI.d132.s14.e0" e2="DrugDDI.d132.s14.e1" interaction="?"/><pair id="DrugDDI.d132.s14.p1" e1="DrugDDI.d132.s14.e0" e2="DrugDDI.d132.s14.e2" interaction="?"/><pair id="DrugDDI.d132.s14.p2" e1="DrugDDI.d132.s14.e0" e2="DrugDDI.d132.s14.e3" interaction="?"/><pair id="DrugDDI.d132.s14.p3" e1="DrugDDI.d132.s14.e1" e2="DrugDDI.d132.s14.e2" interaction="?"/><pair id="DrugDDI.d132.s14.p4" e1="DrugDDI.d132.s14.e1" e2="DrugDDI.d132.s14.e3" interaction="?"/><pair id="DrugDDI.d132.s14.p5" e1="DrugDDI.d132.s14.e2" e2="DrugDDI.d132.s14.e3" interaction="?"/></sentence><sentence id="DrugDDI.d132.s15" origId="s15" text="clinical implications are unclear."/><sentence id="DrugDDI.d132.s16" origId="s16" text="Atorvastatin: Atorvastatin increases the AUC for norethindrone and ethinyl estradiol."><entity id="DrugDDI.d132.s16.e0" origId="s16.p159" charOffset="0-12" type="drug" text="Atorvastatin"/><entity id="DrugDDI.d132.s16.e1" origId="s16.p161" charOffset="14-26" type="drug" text="Atorvastatin"/><entity id="DrugDDI.d132.s16.e2" origId="s16.p164" charOffset="49-62" type="drug" text="norethindrone"/><entity id="DrugDDI.d132.s16.e3" origId="s16.p166" charOffset="67-84" type="drug" text="ethinyl estradiol"/><pair id="DrugDDI.d132.s16.p0" e1="DrugDDI.d132.s16.e0" e2="DrugDDI.d132.s16.e1" interaction="?"/><pair id="DrugDDI.d132.s16.p1" e1="DrugDDI.d132.s16.e0" e2="DrugDDI.d132.s16.e2" interaction="?"/><pair id="DrugDDI.d132.s16.p2" e1="DrugDDI.d132.s16.e0" e2="DrugDDI.d132.s16.e3" interaction="?"/><pair id="DrugDDI.d132.s16.p3" e1="DrugDDI.d132.s16.e1" e2="DrugDDI.d132.s16.e2" interaction="?"/><pair id="DrugDDI.d132.s16.p4" e1="DrugDDI.d132.s16.e1" e2="DrugDDI.d132.s16.e3" interaction="?"/><pair id="DrugDDI.d132.s16.p5" e1="DrugDDI.d132.s16.e2" e2="DrugDDI.d132.s16.e3" interaction="?"/></sentence><sentence id="DrugDDI.d132.s17" origId="s17" text="Benzodiazepines: Combination hormonal contraceptives may decrease the clearance of some benzodiazepines (alprazolam, chlordiazepoxide, diazepam) and increase the clearance of others (lorazepam, oxazepam, temazepam)."><entity id="DrugDDI.d132.s17.e0" origId="s17.p167" charOffset="0-15" type="drug" text="Benzodiazepines"/><entity id="DrugDDI.d132.s17.e1" origId="s17.p169" charOffset="38-52" type="drug" text="contraceptives"/><entity id="DrugDDI.d132.s17.e2" origId="s17.p173" charOffset="88-103" type="drug" text="benzodiazepines"/><entity id="DrugDDI.d132.s17.e3" origId="s17.p175" charOffset="105-115" type="drug" text="alprazolam"/><entity id="DrugDDI.d132.s17.e4" origId="s17.p176" charOffset="117-133" type="drug" text="chlordiazepoxide"/><entity id="DrugDDI.d132.s17.e5" origId="s17.p177" charOffset="135-143" type="drug" text="diazepam"/><entity id="DrugDDI.d132.s17.e6" origId="s17.p184" charOffset="183-192" type="drug" text="lorazepam"/><entity id="DrugDDI.d132.s17.e7" origId="s17.p185" charOffset="194-202" type="drug" text="oxazepam"/><entity id="DrugDDI.d132.s17.e8" origId="s17.p186" charOffset="204-213" type="drug" text="temazepam"/><pair id="DrugDDI.d132.s17.p0" e1="DrugDDI.d132.s17.e0" e2="DrugDDI.d132.s17.e1" interaction="?"/><pair id="DrugDDI.d132.s17.p1" e1="DrugDDI.d132.s17.e0" e2="DrugDDI.d132.s17.e2" interaction="?"/><pair id="DrugDDI.d132.s17.p2" e1="DrugDDI.d132.s17.e0" e2="DrugDDI.d132.s17.e3" interaction="?"/><pair id="DrugDDI.d132.s17.p3" e1="DrugDDI.d132.s17.e0" e2="DrugDDI.d132.s17.e4" interaction="?"/><pair id="DrugDDI.d132.s17.p4" e1="DrugDDI.d132.s17.e0" e2="DrugDDI.d132.s17.e5" interaction="?"/><pair id="DrugDDI.d132.s17.p5" e1="DrugDDI.d132.s17.e0" e2="DrugDDI.d132.s17.e6" interaction="?"/><pair id="DrugDDI.d132.s17.p6" e1="DrugDDI.d132.s17.e0" e2="DrugDDI.d132.s17.e7" interaction="?"/><pair id="DrugDDI.d132.s17.p7" e1="DrugDDI.d132.s17.e0" e2="DrugDDI.d132.s17.e8" interaction="?"/><pair id="DrugDDI.d132.s17.p8" e1="DrugDDI.d132.s17.e1" e2="DrugDDI.d132.s17.e2" interaction="?"/><pair id="DrugDDI.d132.s17.p9" e1="DrugDDI.d132.s17.e1" e2="DrugDDI.d132.s17.e3" interaction="?"/><pair id="DrugDDI.d132.s17.p10" e1="DrugDDI.d132.s17.e1" e2="DrugDDI.d132.s17.e4" interaction="?"/><pair id="DrugDDI.d132.s17.p11" e1="DrugDDI.d132.s17.e1" e2="DrugDDI.d132.s17.e5" interaction="?"/><pair id="DrugDDI.d132.s17.p12" e1="DrugDDI.d132.s17.e1" e2="DrugDDI.d132.s17.e6" interaction="?"/><pair id="DrugDDI.d132.s17.p13" e1="DrugDDI.d132.s17.e1" e2="DrugDDI.d132.s17.e7" interaction="?"/><pair id="DrugDDI.d132.s17.p14" e1="DrugDDI.d132.s17.e1" e2="DrugDDI.d132.s17.e8" interaction="?"/><pair id="DrugDDI.d132.s17.p15" e1="DrugDDI.d132.s17.e2" e2="DrugDDI.d132.s17.e3" interaction="?"/><pair id="DrugDDI.d132.s17.p16" e1="DrugDDI.d132.s17.e2" e2="DrugDDI.d132.s17.e4" interaction="?"/><pair id="DrugDDI.d132.s17.p17" e1="DrugDDI.d132.s17.e2" e2="DrugDDI.d132.s17.e5" interaction="?"/><pair id="DrugDDI.d132.s17.p18" e1="DrugDDI.d132.s17.e2" e2="DrugDDI.d132.s17.e6" interaction="?"/><pair id="DrugDDI.d132.s17.p19" e1="DrugDDI.d132.s17.e2" e2="DrugDDI.d132.s17.e7" interaction="?"/><pair id="DrugDDI.d132.s17.p20" e1="DrugDDI.d132.s17.e2" e2="DrugDDI.d132.s17.e8" interaction="?"/><pair id="DrugDDI.d132.s17.p21" e1="DrugDDI.d132.s17.e3" e2="DrugDDI.d132.s17.e4" interaction="?"/><pair id="DrugDDI.d132.s17.p22" e1="DrugDDI.d132.s17.e3" e2="DrugDDI.d132.s17.e5" interaction="?"/><pair id="DrugDDI.d132.s17.p23" e1="DrugDDI.d132.s17.e3" e2="DrugDDI.d132.s17.e6" interaction="?"/><pair id="DrugDDI.d132.s17.p24" e1="DrugDDI.d132.s17.e3" e2="DrugDDI.d132.s17.e7" interaction="?"/><pair id="DrugDDI.d132.s17.p25" e1="DrugDDI.d132.s17.e3" e2="DrugDDI.d132.s17.e8" interaction="?"/><pair id="DrugDDI.d132.s17.p26" e1="DrugDDI.d132.s17.e4" e2="DrugDDI.d132.s17.e5" interaction="?"/><pair id="DrugDDI.d132.s17.p27" e1="DrugDDI.d132.s17.e4" e2="DrugDDI.d132.s17.e6" interaction="?"/><pair id="DrugDDI.d132.s17.p28" e1="DrugDDI.d132.s17.e4" e2="DrugDDI.d132.s17.e7" interaction="?"/><pair id="DrugDDI.d132.s17.p29" e1="DrugDDI.d132.s17.e4" e2="DrugDDI.d132.s17.e8" interaction="?"/><pair id="DrugDDI.d132.s17.p30" e1="DrugDDI.d132.s17.e5" e2="DrugDDI.d132.s17.e6" interaction="?"/><pair id="DrugDDI.d132.s17.p31" e1="DrugDDI.d132.s17.e5" e2="DrugDDI.d132.s17.e7" interaction="?"/><pair id="DrugDDI.d132.s17.p32" e1="DrugDDI.d132.s17.e5" e2="DrugDDI.d132.s17.e8" interaction="?"/><pair id="DrugDDI.d132.s17.p33" e1="DrugDDI.d132.s17.e6" e2="DrugDDI.d132.s17.e7" interaction="?"/><pair id="DrugDDI.d132.s17.p34" e1="DrugDDI.d132.s17.e6" e2="DrugDDI.d132.s17.e8" interaction="?"/><pair id="DrugDDI.d132.s17.p35" e1="DrugDDI.d132.s17.e7" e2="DrugDDI.d132.s17.e8" interaction="?"/></sentence><sentence id="DrugDDI.d132.s18" origId="s18" text="Clofibric acid: Combination hormonal contraceptives may increase the clearance of clofibric acid."><entity id="DrugDDI.d132.s18.e0" origId="s18.p188" charOffset="0-14" type="drug" text="Clofibric acid"/><entity id="DrugDDI.d132.s18.e1" origId="s18.p190" charOffset="37-51" type="drug" text="contraceptives"/><entity id="DrugDDI.d132.s18.e2" origId="s18.p194" charOffset="82-96" type="drug" text="clofibric acid"/><pair id="DrugDDI.d132.s18.p0" e1="DrugDDI.d132.s18.e0" e2="DrugDDI.d132.s18.e1" interaction="?"/><pair id="DrugDDI.d132.s18.p1" e1="DrugDDI.d132.s18.e0" e2="DrugDDI.d132.s18.e2" interaction="?"/><pair id="DrugDDI.d132.s18.p2" e1="DrugDDI.d132.s18.e1" e2="DrugDDI.d132.s18.e2" interaction="?"/></sentence><sentence id="DrugDDI.d132.s19" origId="s19" text="Cyclosporine: Combination hormonal contraceptives may inhibit the metabolism of cyclosporine, leading to increased plasma concentrations;"><entity id="DrugDDI.d132.s19.e0" origId="s19.p195" charOffset="0-12" type="drug" text="Cyclosporine"/><entity id="DrugDDI.d132.s19.e1" origId="s19.p197" charOffset="35-49" type="drug" text="contraceptives"/><entity id="DrugDDI.d132.s19.e2" origId="s19.p201" charOffset="80-92" type="drug" text="cyclosporine"/><pair id="DrugDDI.d132.s19.p0" e1="DrugDDI.d132.s19.e0" e2="DrugDDI.d132.s19.e1" interaction="?"/><pair id="DrugDDI.d132.s19.p1" e1="DrugDDI.d132.s19.e0" e2="DrugDDI.d132.s19.e2" interaction="?"/><pair id="DrugDDI.d132.s19.p2" e1="DrugDDI.d132.s19.e1" e2="DrugDDI.d132.s19.e2" interaction="?"/></sentence><sentence id="DrugDDI.d132.s20" origId="s20" text="monitor cyclosporine levels."><entity id="DrugDDI.d132.s20.e0" origId="s20.p205" charOffset="8-20" type="drug" text="cyclosporine"/></sentence><sentence id="DrugDDI.d132.s21" origId="s21" text="CYP3A4 inducers: CYP3A4 inducers may decrease the levels/effects of ethinyl estradiol."><entity id="DrugDDI.d132.s21.e0" origId="s21.p206" charOffset="0-6" type="drug" text="CYP3A4"/><entity id="DrugDDI.d132.s21.e1" origId="s21.p208" charOffset="17-23" type="drug" text="CYP3A4"/><entity id="DrugDDI.d132.s21.e2" origId="s21.p213" charOffset="68-85" type="drug" text="ethinyl estradiol"/><pair id="DrugDDI.d132.s21.p0" e1="DrugDDI.d132.s21.e0" e2="DrugDDI.d132.s21.e1" interaction="?"/><pair id="DrugDDI.d132.s21.p1" e1="DrugDDI.d132.s21.e0" e2="DrugDDI.d132.s21.e2" interaction="?"/><pair id="DrugDDI.d132.s21.p2" e1="DrugDDI.d132.s21.e1" e2="DrugDDI.d132.s21.e2" interaction="?"/></sentence><sentence id="DrugDDI.d132.s22" origId="s22" text="Example inducers include aminoglutethimide, carbamazepine, nafcillin, nevirapine, phenobarbital, phenytoin, and rifamycins."><entity id="DrugDDI.d132.s22.e0" origId="s22.p216" charOffset="25-42" type="drug" text="aminoglutethimide"/><entity id="DrugDDI.d132.s22.e1" origId="s22.p217" charOffset="44-57" type="drug" text="carbamazepine"/><entity id="DrugDDI.d132.s22.e2" origId="s22.p218" charOffset="59-68" type="drug" text="nafcillin"/><entity id="DrugDDI.d132.s22.e3" origId="s22.p219" charOffset="70-80" type="drug" text="nevirapine"/><entity id="DrugDDI.d132.s22.e4" origId="s22.p220" charOffset="82-95" type="drug" text="phenobarbital"/><entity id="DrugDDI.d132.s22.e5" origId="s22.p221" charOffset="97-106" type="drug" text="phenytoin"/><entity id="DrugDDI.d132.s22.e6" origId="s22.p223" charOffset="112-122" type="drug" text="rifamycins"/><pair id="DrugDDI.d132.s22.p0" e1="DrugDDI.d132.s22.e0" e2="DrugDDI.d132.s22.e1" interaction="?"/><pair id="DrugDDI.d132.s22.p1" e1="DrugDDI.d132.s22.e0" e2="DrugDDI.d132.s22.e2" interaction="?"/><pair id="DrugDDI.d132.s22.p2" e1="DrugDDI.d132.s22.e0" e2="DrugDDI.d132.s22.e3" interaction="?"/><pair id="DrugDDI.d132.s22.p3" e1="DrugDDI.d132.s22.e0" e2="DrugDDI.d132.s22.e4" interaction="?"/><pair id="DrugDDI.d132.s22.p4" e1="DrugDDI.d132.s22.e0" e2="DrugDDI.d132.s22.e5" interaction="?"/><pair id="DrugDDI.d132.s22.p5" e1="DrugDDI.d132.s22.e0" e2="DrugDDI.d132.s22.e6" interaction="?"/><pair id="DrugDDI.d132.s22.p6" e1="DrugDDI.d132.s22.e1" e2="DrugDDI.d132.s22.e2" interaction="?"/><pair id="DrugDDI.d132.s22.p7" e1="DrugDDI.d132.s22.e1" e2="DrugDDI.d132.s22.e3" interaction="?"/><pair id="DrugDDI.d132.s22.p8" e1="DrugDDI.d132.s22.e1" e2="DrugDDI.d132.s22.e4" interaction="?"/><pair id="DrugDDI.d132.s22.p9" e1="DrugDDI.d132.s22.e1" e2="DrugDDI.d132.s22.e5" interaction="?"/><pair id="DrugDDI.d132.s22.p10" e1="DrugDDI.d132.s22.e1" e2="DrugDDI.d132.s22.e6" interaction="?"/><pair id="DrugDDI.d132.s22.p11" e1="DrugDDI.d132.s22.e2" e2="DrugDDI.d132.s22.e3" interaction="?"/><pair id="DrugDDI.d132.s22.p12" e1="DrugDDI.d132.s22.e2" e2="DrugDDI.d132.s22.e4" interaction="?"/><pair id="DrugDDI.d132.s22.p13" e1="DrugDDI.d132.s22.e2" e2="DrugDDI.d132.s22.e5" interaction="?"/><pair id="DrugDDI.d132.s22.p14" e1="DrugDDI.d132.s22.e2" e2="DrugDDI.d132.s22.e6" interaction="?"/><pair id="DrugDDI.d132.s22.p15" e1="DrugDDI.d132.s22.e3" e2="DrugDDI.d132.s22.e4" interaction="?"/><pair id="DrugDDI.d132.s22.p16" e1="DrugDDI.d132.s22.e3" e2="DrugDDI.d132.s22.e5" interaction="?"/><pair id="DrugDDI.d132.s22.p17" e1="DrugDDI.d132.s22.e3" e2="DrugDDI.d132.s22.e6" interaction="?"/><pair id="DrugDDI.d132.s22.p18" e1="DrugDDI.d132.s22.e4" e2="DrugDDI.d132.s22.e5" interaction="?"/><pair id="DrugDDI.d132.s22.p19" e1="DrugDDI.d132.s22.e4" e2="DrugDDI.d132.s22.e6" interaction="?"/><pair id="DrugDDI.d132.s22.p20" e1="DrugDDI.d132.s22.e5" e2="DrugDDI.d132.s22.e6" interaction="?"/></sentence><sentence id="DrugDDI.d132.s23" origId="s23" text="Griseofulvin: Griseofulvin may induce the metabolism of combination hormonal contraceptives causing menstrual changes;"><entity id="DrugDDI.d132.s23.e0" origId="s23.p224" charOffset="0-12" type="drug" text="Griseofulvin"/><entity id="DrugDDI.d132.s23.e1" origId="s23.p226" charOffset="14-26" type="drug" text="Griseofulvin"/><entity id="DrugDDI.d132.s23.e2" origId="s23.p230" charOffset="77-91" type="drug" text="contraceptives"/><pair id="DrugDDI.d132.s23.p0" e1="DrugDDI.d132.s23.e0" e2="DrugDDI.d132.s23.e1" interaction="?"/><pair id="DrugDDI.d132.s23.p1" e1="DrugDDI.d132.s23.e0" e2="DrugDDI.d132.s23.e2" interaction="?"/><pair id="DrugDDI.d132.s23.p2" e1="DrugDDI.d132.s23.e1" e2="DrugDDI.d132.s23.e2" interaction="?"/></sentence><sentence id="DrugDDI.d132.s24" origId="s24" text="pregnancies have been reported."/><sentence id="DrugDDI.d132.s25" origId="s25" text="Use of barrier form of contraception is suggested while on griseofulvin therapy."><entity id="DrugDDI.d132.s25.e0" origId="s25.p244" charOffset="59-71" type="drug" text="griseofulvin"/></sentence><sentence id="DrugDDI.d132.s26" origId="s26" text="Morphine: Combination hormonal contraceptives may increase the clearance of morphine."><entity id="DrugDDI.d132.s26.e0" origId="s26.p245" charOffset="0-8" type="drug" text="Morphine"/><entity id="DrugDDI.d132.s26.e1" origId="s26.p247" charOffset="31-45" type="drug" text="contraceptives"/><entity id="DrugDDI.d132.s26.e2" origId="s26.p251" charOffset="76-84" type="drug" text="morphine"/><pair id="DrugDDI.d132.s26.p0" e1="DrugDDI.d132.s26.e0" e2="DrugDDI.d132.s26.e1" interaction="?"/><pair id="DrugDDI.d132.s26.p1" e1="DrugDDI.d132.s26.e0" e2="DrugDDI.d132.s26.e2" interaction="?"/><pair id="DrugDDI.d132.s26.p2" e1="DrugDDI.d132.s26.e1" e2="DrugDDI.d132.s26.e2" interaction="?"/></sentence><sentence id="DrugDDI.d132.s27" origId="s27" text="Non-nucleoside reverse transcriptase inhibitors (NNRTIs): Nevirapine may decrease plasma levels of combination hormonal contraceptives;"><entity id="DrugDDI.d132.s27.e0" origId="s27.p252" charOffset="0-47" type="drug" text="Non-nucleoside reverse transcriptase inhibitors"/><entity id="DrugDDI.d132.s27.e1" origId="s27.p257" charOffset="58-68" type="drug" text="Nevirapine"/><entity id="DrugDDI.d132.s27.e2" origId="s27.p261" charOffset="120-134" type="drug" text="contraceptives"/><pair id="DrugDDI.d132.s27.p0" e1="DrugDDI.d132.s27.e0" e2="DrugDDI.d132.s27.e1" interaction="?"/><pair id="DrugDDI.d132.s27.p1" e1="DrugDDI.d132.s27.e0" e2="DrugDDI.d132.s27.e2" interaction="?"/><pair id="DrugDDI.d132.s27.p2" e1="DrugDDI.d132.s27.e1" e2="DrugDDI.d132.s27.e2" interaction="?"/></sentence><sentence id="DrugDDI.d132.s28" origId="s28" text="use of a nonhormonal contraceptive product is recommended."><entity id="DrugDDI.d132.s28.e0" origId="s28.p264" charOffset="21-34" type="drug" text="contraceptive"/></sentence><sentence id="DrugDDI.d132.s29" origId="s29" text="No data for delavirdine;"><entity id="DrugDDI.d132.s29.e0" origId="s29.p268" charOffset="12-23" type="drug" text="delavirdine"/></sentence><sentence id="DrugDDI.d132.s30" origId="s30" text="incomplete data for efavirenz."><entity id="DrugDDI.d132.s30.e0" origId="s30.p271" charOffset="20-29" type="drug" text="efavirenz"/></sentence><sentence id="DrugDDI.d132.s31" origId="s31" text="Prednisolone: Ethinyl estradiol may inhibit the metabolism of prednisolone, leading to increased plasma concentrations."><entity id="DrugDDI.d132.s31.e0" origId="s31.p272" charOffset="0-12" type="drug" text="Prednisolone"/><entity id="DrugDDI.d132.s31.e1" origId="s31.p274" charOffset="14-31" type="drug" text="Ethinyl estradiol"/><entity id="DrugDDI.d132.s31.e2" origId="s31.p278" charOffset="62-74" type="drug" text="prednisolone"/><pair id="DrugDDI.d132.s31.p0" e1="DrugDDI.d132.s31.e0" e2="DrugDDI.d132.s31.e1" interaction="?"/><pair id="DrugDDI.d132.s31.p1" e1="DrugDDI.d132.s31.e0" e2="DrugDDI.d132.s31.e2" interaction="?"/><pair id="DrugDDI.d132.s31.p2" e1="DrugDDI.d132.s31.e1" e2="DrugDDI.d132.s31.e2" interaction="?"/></sentence><sentence id="DrugDDI.d132.s32" origId="s32" text="Protease inhibitors: Amprenavir, lopinavir, nelfinavir, and ritonavir have been shown to decrease plasma levels of combination hormonal contraceptives;"><entity id="DrugDDI.d132.s32.e0" origId="s32.p281" charOffset="0-19" type="drug" text="protease inhibitors"/><entity id="DrugDDI.d132.s32.e1" origId="s32.p283" charOffset="21-31" type="drug" text="Amprenavir"/><entity id="DrugDDI.d132.s32.e2" origId="s32.p284" charOffset="33-42" type="drug" text="lopinavir"/><entity id="DrugDDI.d132.s32.e3" origId="s32.p285" charOffset="44-54" type="drug" text="nelfinavir"/><entity id="DrugDDI.d132.s32.e4" origId="s32.p287" charOffset="60-69" type="drug" text="ritonavir"/><entity id="DrugDDI.d132.s32.e5" origId="s32.p294" charOffset="136-150" type="drug" text="contraceptives"/><pair id="DrugDDI.d132.s32.p0" e1="DrugDDI.d132.s32.e0" e2="DrugDDI.d132.s32.e1" interaction="?"/><pair id="DrugDDI.d132.s32.p1" e1="DrugDDI.d132.s32.e0" e2="DrugDDI.d132.s32.e2" interaction="?"/><pair id="DrugDDI.d132.s32.p2" e1="DrugDDI.d132.s32.e0" e2="DrugDDI.d132.s32.e3" interaction="?"/><pair id="DrugDDI.d132.s32.p3" e1="DrugDDI.d132.s32.e0" e2="DrugDDI.d132.s32.e4" interaction="?"/><pair id="DrugDDI.d132.s32.p4" e1="DrugDDI.d132.s32.e0" e2="DrugDDI.d132.s32.e5" interaction="?"/><pair id="DrugDDI.d132.s32.p5" e1="DrugDDI.d132.s32.e1" e2="DrugDDI.d132.s32.e2" interaction="?"/><pair id="DrugDDI.d132.s32.p6" e1="DrugDDI.d132.s32.e1" e2="DrugDDI.d132.s32.e3" interaction="?"/><pair id="DrugDDI.d132.s32.p7" e1="DrugDDI.d132.s32.e1" e2="DrugDDI.d132.s32.e4" interaction="?"/><pair id="DrugDDI.d132.s32.p8" e1="DrugDDI.d132.s32.e1" e2="DrugDDI.d132.s32.e5" interaction="?"/><pair id="DrugDDI.d132.s32.p9" e1="DrugDDI.d132.s32.e2" e2="DrugDDI.d132.s32.e3" interaction="?"/><pair id="DrugDDI.d132.s32.p10" e1="DrugDDI.d132.s32.e2" e2="DrugDDI.d132.s32.e4" interaction="?"/><pair id="DrugDDI.d132.s32.p11" e1="DrugDDI.d132.s32.e2" e2="DrugDDI.d132.s32.e5" interaction="?"/><pair id="DrugDDI.d132.s32.p12" e1="DrugDDI.d132.s32.e3" e2="DrugDDI.d132.s32.e4" interaction="?"/><pair id="DrugDDI.d132.s32.p13" e1="DrugDDI.d132.s32.e3" e2="DrugDDI.d132.s32.e5" interaction="?"/><pair id="DrugDDI.d132.s32.p14" e1="DrugDDI.d132.s32.e4" e2="DrugDDI.d132.s32.e5" interaction="?"/></sentence><sentence id="DrugDDI.d132.s33" origId="s33" text="use of a nonhormonal contraceptive product is recommended."><entity id="DrugDDI.d132.s33.e0" origId="s33.p297" charOffset="21-34" type="drug" text="contraceptive"/></sentence><sentence id="DrugDDI.d132.s34" origId="s34" text="Indinavir has been shown to increase plasma levels of combination hormonal contraceptives."><entity id="DrugDDI.d132.s34.e0" origId="s34.p300" charOffset="0-9" type="drug" text="Indinavir"/><entity id="DrugDDI.d132.s34.e1" origId="s34.p307" charOffset="75-89" type="drug" text="contraceptives"/><pair id="DrugDDI.d132.s34.p0" e1="DrugDDI.d132.s34.e0" e2="DrugDDI.d132.s34.e1" interaction="?"/></sentence><sentence id="DrugDDI.d132.s35" origId="s35" text="No data for saquinavir."><entity id="DrugDDI.d132.s35.e0" origId="s35.p309" charOffset="12-22" type="drug" text="saquinavir"/></sentence><sentence id="DrugDDI.d132.s36" origId="s36" text="Rifampin: Rifampin increases the metabolism of ethinyl estradiol and some progestins (norethindrone) resulting in decreased contraceptive effectiveness and increased menstrual irregularities."><entity id="DrugDDI.d132.s36.e0" origId="s36.p310" charOffset="0-8" type="drug" text="Rifampin"/><entity id="DrugDDI.d132.s36.e1" origId="s36.p312" charOffset="10-18" type="drug" text="Rifampin"/><entity id="DrugDDI.d132.s36.e2" origId="s36.p315" charOffset="47-64" type="drug" text="ethinyl estradiol"/><entity id="DrugDDI.d132.s36.e3" origId="s36.p317" charOffset="74-84" type="drug" text="progestins"/><entity id="DrugDDI.d132.s36.e4" origId="s36.p319" charOffset="86-99" type="drug" text="norethindrone"/><entity id="DrugDDI.d132.s36.e5" origId="s36.p322" charOffset="124-137" type="drug" text="contraceptive"/><pair id="DrugDDI.d132.s36.p0" e1="DrugDDI.d132.s36.e0" e2="DrugDDI.d132.s36.e1" interaction="?"/><pair id="DrugDDI.d132.s36.p1" e1="DrugDDI.d132.s36.e0" e2="DrugDDI.d132.s36.e2" interaction="?"/><pair id="DrugDDI.d132.s36.p2" e1="DrugDDI.d132.s36.e0" e2="DrugDDI.d132.s36.e3" interaction="?"/><pair id="DrugDDI.d132.s36.p3" e1="DrugDDI.d132.s36.e0" e2="DrugDDI.d132.s36.e4" interaction="?"/><pair id="DrugDDI.d132.s36.p4" e1="DrugDDI.d132.s36.e0" e2="DrugDDI.d132.s36.e5" interaction="?"/><pair id="DrugDDI.d132.s36.p5" e1="DrugDDI.d132.s36.e1" e2="DrugDDI.d132.s36.e2" interaction="?"/><pair id="DrugDDI.d132.s36.p6" e1="DrugDDI.d132.s36.e1" e2="DrugDDI.d132.s36.e3" interaction="?"/><pair id="DrugDDI.d132.s36.p7" e1="DrugDDI.d132.s36.e1" e2="DrugDDI.d132.s36.e4" interaction="?"/><pair id="DrugDDI.d132.s36.p8" e1="DrugDDI.d132.s36.e1" e2="DrugDDI.d132.s36.e5" interaction="?"/><pair id="DrugDDI.d132.s36.p9" e1="DrugDDI.d132.s36.e2" e2="DrugDDI.d132.s36.e3" interaction="?"/><pair id="DrugDDI.d132.s36.p10" e1="DrugDDI.d132.s36.e2" e2="DrugDDI.d132.s36.e4" interaction="?"/><pair id="DrugDDI.d132.s36.p11" e1="DrugDDI.d132.s36.e2" e2="DrugDDI.d132.s36.e5" interaction="?"/><pair id="DrugDDI.d132.s36.p12" e1="DrugDDI.d132.s36.e3" e2="DrugDDI.d132.s36.e4" interaction="?"/><pair id="DrugDDI.d132.s36.p13" e1="DrugDDI.d132.s36.e3" e2="DrugDDI.d132.s36.e5" interaction="?"/><pair id="DrugDDI.d132.s36.p14" e1="DrugDDI.d132.s36.e4" e2="DrugDDI.d132.s36.e5" interaction="?"/></sentence><sentence id="DrugDDI.d132.s37" origId="s37" text="Use of a nonhormonal contraceptive product is recommended."><entity id="DrugDDI.d132.s37.e0" origId="s37.p326" charOffset="21-34" type="drug" text="contraceptive"/></sentence><sentence id="DrugDDI.d132.s38" origId="s38" text="Salicylic acid: Combination hormonal contraceptives may increase the clearance of salicylic acid."><entity id="DrugDDI.d132.s38.e0" origId="s38.p329" charOffset="0-14" type="drug" text="Salicylic acid"/><entity id="DrugDDI.d132.s38.e1" origId="s38.p331" charOffset="37-51" type="drug" text="contraceptives"/><entity id="DrugDDI.d132.s38.e2" origId="s38.p335" charOffset="82-96" type="drug" text="salicylic acid"/><pair id="DrugDDI.d132.s38.p0" e1="DrugDDI.d132.s38.e0" e2="DrugDDI.d132.s38.e1" interaction="?"/><pair id="DrugDDI.d132.s38.p1" e1="DrugDDI.d132.s38.e0" e2="DrugDDI.d132.s38.e2" interaction="?"/><pair id="DrugDDI.d132.s38.p2" e1="DrugDDI.d132.s38.e1" e2="DrugDDI.d132.s38.e2" interaction="?"/></sentence><sentence id="DrugDDI.d132.s39" origId="s39" text="Selegiline: Combination hormonal contraceptives may increase the serum concentration of selegiline."><entity id="DrugDDI.d132.s39.e0" origId="s39.p336" charOffset="0-10" type="drug" text="Selegiline"/><entity id="DrugDDI.d132.s39.e1" origId="s39.p338" charOffset="33-47" type="drug" text="contraceptives"/><entity id="DrugDDI.d132.s39.e2" origId="s39.p342" charOffset="88-98" type="drug" text="selegiline"/><pair id="DrugDDI.d132.s39.p0" e1="DrugDDI.d132.s39.e0" e2="DrugDDI.d132.s39.e1" interaction="?"/><pair id="DrugDDI.d132.s39.p1" e1="DrugDDI.d132.s39.e0" e2="DrugDDI.d132.s39.e2" interaction="?"/><pair id="DrugDDI.d132.s39.p2" e1="DrugDDI.d132.s39.e1" e2="DrugDDI.d132.s39.e2" interaction="?"/></sentence><sentence id="DrugDDI.d132.s40" origId="s40" text="Theophylline: Ethinyl estradiol may inhibit the metabolism of theophylline, leading to increased plasma concentrations."><entity id="DrugDDI.d132.s40.e0" origId="s40.p343" charOffset="0-12" type="drug" text="Theophylline"/><entity id="DrugDDI.d132.s40.e1" origId="s40.p345" charOffset="14-31" type="drug" text="Ethinyl estradiol"/><entity id="DrugDDI.d132.s40.e2" origId="s40.p349" charOffset="62-74" type="drug" text="theophylline"/><pair id="DrugDDI.d132.s40.p0" e1="DrugDDI.d132.s40.e0" e2="DrugDDI.d132.s40.e1" interaction="?"/><pair id="DrugDDI.d132.s40.p1" e1="DrugDDI.d132.s40.e0" e2="DrugDDI.d132.s40.e2" interaction="?"/><pair id="DrugDDI.d132.s40.p2" e1="DrugDDI.d132.s40.e1" e2="DrugDDI.d132.s40.e2" interaction="?"/></sentence><sentence id="DrugDDI.d132.s41" origId="s41" text="Tricyclic antidepressants (amitriptyline, imipramine, nortriptyline): Metabolism may be inhibited by combination hormonal contraceptives, increasing plasma levels of antidepressant;"><entity id="DrugDDI.d132.s41.e0" origId="s41.p352" charOffset="0-25" type="drug" text="tricyclic antidepressants"/><entity id="DrugDDI.d132.s41.e1" origId="s41.p354" charOffset="27-40" type="drug" text="amitriptyline"/><entity id="DrugDDI.d132.s41.e2" origId="s41.p355" charOffset="42-52" type="drug" text="imipramine"/><entity id="DrugDDI.d132.s41.e3" origId="s41.p356" charOffset="54-67" type="drug" text="nortriptyline"/><entity id="DrugDDI.d132.s41.e4" origId="s41.p363" charOffset="122-136" type="drug" text="contraceptives"/><entity id="DrugDDI.d132.s41.e5" origId="s41.p366" charOffset="166-180" type="drug" text="antidepressant"/><pair id="DrugDDI.d132.s41.p0" e1="DrugDDI.d132.s41.e0" e2="DrugDDI.d132.s41.e1" interaction="?"/><pair id="DrugDDI.d132.s41.p1" e1="DrugDDI.d132.s41.e0" e2="DrugDDI.d132.s41.e2" interaction="?"/><pair id="DrugDDI.d132.s41.p2" e1="DrugDDI.d132.s41.e0" e2="DrugDDI.d132.s41.e3" interaction="?"/><pair id="DrugDDI.d132.s41.p3" e1="DrugDDI.d132.s41.e0" e2="DrugDDI.d132.s41.e4" interaction="?"/><pair id="DrugDDI.d132.s41.p4" e1="DrugDDI.d132.s41.e0" e2="DrugDDI.d132.s41.e5" interaction="?"/><pair id="DrugDDI.d132.s41.p5" e1="DrugDDI.d132.s41.e1" e2="DrugDDI.d132.s41.e2" interaction="?"/><pair id="DrugDDI.d132.s41.p6" e1="DrugDDI.d132.s41.e1" e2="DrugDDI.d132.s41.e3" interaction="?"/><pair id="DrugDDI.d132.s41.p7" e1="DrugDDI.d132.s41.e1" e2="DrugDDI.d132.s41.e4" interaction="?"/><pair id="DrugDDI.d132.s41.p8" e1="DrugDDI.d132.s41.e1" e2="DrugDDI.d132.s41.e5" interaction="?"/><pair id="DrugDDI.d132.s41.p9" e1="DrugDDI.d132.s41.e2" e2="DrugDDI.d132.s41.e3" interaction="?"/><pair id="DrugDDI.d132.s41.p10" e1="DrugDDI.d132.s41.e2" e2="DrugDDI.d132.s41.e4" interaction="?"/><pair id="DrugDDI.d132.s41.p11" e1="DrugDDI.d132.s41.e2" e2="DrugDDI.d132.s41.e5" interaction="?"/><pair id="DrugDDI.d132.s41.p12" e1="DrugDDI.d132.s41.e3" e2="DrugDDI.d132.s41.e4" interaction="?"/><pair id="DrugDDI.d132.s41.p13" e1="DrugDDI.d132.s41.e3" e2="DrugDDI.d132.s41.e5" interaction="?"/><pair id="DrugDDI.d132.s41.p14" e1="DrugDDI.d132.s41.e4" e2="DrugDDI.d132.s41.e5" interaction="?"/></sentence><sentence id="DrugDDI.d132.s42" origId="s42" text="use caution."/><sentence id="DrugDDI.d132.s43" origId="s43" text="ETHANOL / NUTRITION / HERB INTERACTIONS: Food: CNS effects of caffeine may be enhanced if combination hormonal contraceptives are used concurrently with caffeine."><entity id="DrugDDI.d132.s43.e0" origId="s43.p369" charOffset="0-7" type="drug" text="ETHANOL"/><entity id="DrugDDI.d132.s43.e1" origId="s43.p376" charOffset="62-70" type="drug" text="caffeine"/><entity id="DrugDDI.d132.s43.e2" origId="s43.p380" charOffset="111-125" type="drug" text="contraceptives"/><entity id="DrugDDI.d132.s43.e3" origId="s43.p384" charOffset="153-161" type="drug" text="caffeine"/><pair id="DrugDDI.d132.s43.p0" e1="DrugDDI.d132.s43.e0" e2="DrugDDI.d132.s43.e1" interaction="?"/><pair id="DrugDDI.d132.s43.p1" e1="DrugDDI.d132.s43.e0" e2="DrugDDI.d132.s43.e2" interaction="?"/><pair id="DrugDDI.d132.s43.p2" e1="DrugDDI.d132.s43.e0" e2="DrugDDI.d132.s43.e3" interaction="?"/><pair id="DrugDDI.d132.s43.p3" e1="DrugDDI.d132.s43.e1" e2="DrugDDI.d132.s43.e2" interaction="?"/><pair id="DrugDDI.d132.s43.p4" e1="DrugDDI.d132.s43.e1" e2="DrugDDI.d132.s43.e3" interaction="?"/><pair id="DrugDDI.d132.s43.p5" e1="DrugDDI.d132.s43.e2" e2="DrugDDI.d132.s43.e3" interaction="?"/></sentence><sentence id="DrugDDI.d132.s44" origId="s44" text="Grapefruit juice increases ethinyl estradiol concentrations and would be expected to increase progesterone serum levels as well;"><entity id="DrugDDI.d132.s44.e0" origId="s44.p387" charOffset="27-44" type="drug" text="ethinyl estradiol"/></sentence><sentence id="DrugDDI.d132.s45" origId="s45" text="clinical implications are unclear."/><sentence id="DrugDDI.d132.s46" origId="s46" text="Herb/Nutraceutical: St Johns wort may decrease the effectiveness of combination hormonal contraceptives by inducing hepatic enzymes."><entity id="DrugDDI.d132.s46.e0" origId="s46.p409" charOffset="89-103" type="drug" text="contraceptives"/></sentence><sentence id="DrugDDI.d132.s47" origId="s47" text="Avoid dong quai and black cohosh (have estrogen activity)."><entity id="DrugDDI.d132.s47.e0" origId="s47.p412" charOffset="6-15" type="drug" text="dong quai"/><entity id="DrugDDI.d132.s47.e1" origId="s47.p414" charOffset="20-32" type="drug" text="black cohosh"/><entity id="DrugDDI.d132.s47.e2" origId="s47.p417" charOffset="39-47" type="drug" text="estrogen"/><pair id="DrugDDI.d132.s47.p0" e1="DrugDDI.d132.s47.e0" e2="DrugDDI.d132.s47.e1" interaction="?"/><pair id="DrugDDI.d132.s47.p1" e1="DrugDDI.d132.s47.e0" e2="DrugDDI.d132.s47.e2" interaction="?"/><pair id="DrugDDI.d132.s47.p2" e1="DrugDDI.d132.s47.e1" e2="DrugDDI.d132.s47.e2" interaction="?"/></sentence><sentence id="DrugDDI.d132.s48" origId="s48" text="Avoid saw palmetto, red clover, ginseng."><entity id="DrugDDI.d132.s48.e0" origId="s48.p420" charOffset="6-18" type="drug" text="saw palmetto"/><entity id="DrugDDI.d132.s48.e1" origId="s48.p421" charOffset="20-30" type="drug" text="red clover"/><entity id="DrugDDI.d132.s48.e2" origId="s48.p422" charOffset="32-39" type="drug" text="ginseng"/><pair id="DrugDDI.d132.s48.p0" e1="DrugDDI.d132.s48.e0" e2="DrugDDI.d132.s48.e1" interaction="?"/><pair id="DrugDDI.d132.s48.p1" e1="DrugDDI.d132.s48.e0" e2="DrugDDI.d132.s48.e2" interaction="?"/><pair id="DrugDDI.d132.s48.p2" e1="DrugDDI.d132.s48.e1" e2="DrugDDI.d132.s48.e2" interaction="?"/></sentence></document>
