# Supplementary material for: Phar-LSTM: a pharmacological representation-based LSTM network for drug–drug interaction extraction
Source: PeerJ. 2023 Dec 14;11:e16606. doi: 10.7717/peerj.16606 (PMC10725669; doi:10.7717/peerj.16606)
Supplement: Supplemental Information 1 [file peerj-11-16606-s001.zip › Data_XmlFormat/Test2011/Felodipine_ddi.xml]

<?xml version="1.0" encoding="UTF-8"?>
<document id="DrugDDI.d411" origId="Felodipine"><sentence id="DrugDDI.d411.s0" origId="s0" text="CYP3A4 Inhibitors?Felodipine is metabolized by CYP3A4."><entity id="DrugDDI.d411.s0.e0" origId="s0.p0" charOffset="0-6" type="drug" text="CYP3A4"/><entity id="DrugDDI.d411.s0.e1" origId="s0.p3" charOffset="47-53" type="drug" text="CYP3A4"/><pair id="DrugDDI.d411.s0.p0" e1="DrugDDI.d411.s0.e0" e2="DrugDDI.d411.s0.e1" interaction="?"/></sentence><sentence id="DrugDDI.d411.s1" origId="s1" text="Co-administration of CYP3A4 inhibitors (eg, ketoconazole, itraconazole, erythromycin, grapefruit juice, cimetidine) with felodipine may lead to several- fold increases in the plasma levels of felodipine, either due to an increase in bioavailability or due to a decrease in metabolism."><entity id="DrugDDI.d411.s1.e0" origId="s1.p5" charOffset="21-27" type="drug" text="CYP3A4"/><entity id="DrugDDI.d411.s1.e1" origId="s1.p8" charOffset="44-56" type="drug" text="ketoconazole"/><entity id="DrugDDI.d411.s1.e2" origId="s1.p9" charOffset="58-70" type="drug" text="itraconazole"/><entity id="DrugDDI.d411.s1.e3" origId="s1.p10" charOffset="72-84" type="drug" text="erythromycin"/><entity id="DrugDDI.d411.s1.e4" origId="s1.p12" charOffset="104-114" type="drug" text="cimetidine"/><entity id="DrugDDI.d411.s1.e5" origId="s1.p14" charOffset="121-131" type="drug" text="felodipine"/><entity id="DrugDDI.d411.s1.e6" origId="s1.p20" charOffset="192-202" type="drug" text="felodipine"/><pair id="DrugDDI.d411.s1.p0" e1="DrugDDI.d411.s1.e0" e2="DrugDDI.d411.s1.e1" interaction="?"/><pair id="DrugDDI.d411.s1.p1" e1="DrugDDI.d411.s1.e0" e2="DrugDDI.d411.s1.e2" interaction="?"/><pair id="DrugDDI.d411.s1.p2" e1="DrugDDI.d411.s1.e0" e2="DrugDDI.d411.s1.e3" interaction="?"/><pair id="DrugDDI.d411.s1.p3" e1="DrugDDI.d411.s1.e0" e2="DrugDDI.d411.s1.e4" interaction="?"/><pair id="DrugDDI.d411.s1.p4" e1="DrugDDI.d411.s1.e0" e2="DrugDDI.d411.s1.e5" interaction="?"/><pair id="DrugDDI.d411.s1.p5" e1="DrugDDI.d411.s1.e0" e2="DrugDDI.d411.s1.e6" interaction="?"/><pair id="DrugDDI.d411.s1.p6" e1="DrugDDI.d411.s1.e1" e2="DrugDDI.d411.s1.e2" interaction="?"/><pair id="DrugDDI.d411.s1.p7" e1="DrugDDI.d411.s1.e1" e2="DrugDDI.d411.s1.e3" interaction="?"/><pair id="DrugDDI.d411.s1.p8" e1="DrugDDI.d411.s1.e1" e2="DrugDDI.d411.s1.e4" interaction="?"/><pair id="DrugDDI.d411.s1.p9" e1="DrugDDI.d411.s1.e1" e2="DrugDDI.d411.s1.e5" interaction="?"/><pair id="DrugDDI.d411.s1.p10" e1="DrugDDI.d411.s1.e1" e2="DrugDDI.d411.s1.e6" interaction="?"/><pair id="DrugDDI.d411.s1.p11" e1="DrugDDI.d411.s1.e2" e2="DrugDDI.d411.s1.e3" interaction="?"/><pair id="DrugDDI.d411.s1.p12" e1="DrugDDI.d411.s1.e2" e2="DrugDDI.d411.s1.e4" interaction="?"/><pair id="DrugDDI.d411.s1.p13" e1="DrugDDI.d411.s1.e2" e2="DrugDDI.d411.s1.e5" interaction="?"/><pair id="DrugDDI.d411.s1.p14" e1="DrugDDI.d411.s1.e2" e2="DrugDDI.d411.s1.e6" interaction="?"/><pair id="DrugDDI.d411.s1.p15" e1="DrugDDI.d411.s1.e3" e2="DrugDDI.d411.s1.e4" interaction="?"/><pair id="DrugDDI.d411.s1.p16" e1="DrugDDI.d411.s1.e3" e2="DrugDDI.d411.s1.e5" interaction="?"/><pair id="DrugDDI.d411.s1.p17" e1="DrugDDI.d411.s1.e3" e2="DrugDDI.d411.s1.e6" interaction="?"/><pair id="DrugDDI.d411.s1.p18" e1="DrugDDI.d411.s1.e4" e2="DrugDDI.d411.s1.e5" interaction="?"/><pair id="DrugDDI.d411.s1.p19" e1="DrugDDI.d411.s1.e4" e2="DrugDDI.d411.s1.e6" interaction="?"/><pair id="DrugDDI.d411.s1.p20" e1="DrugDDI.d411.s1.e5" e2="DrugDDI.d411.s1.e6" interaction="?"/></sentence><sentence id="DrugDDI.d411.s2" origId="s2" text="These increases in concentration may lead to increased effects, (lower blood pressure and increased heart rate)."/><sentence id="DrugDDI.d411.s3" origId="s3" text="These effects have been observed with co-administration of itraconazole (a potent CYP3A4 inhibitor)."><entity id="DrugDDI.d411.s3.e0" origId="s3.p42" charOffset="59-71" type="drug" text="itraconazole"/><entity id="DrugDDI.d411.s3.e1" origId="s3.p44" charOffset="82-88" type="drug" text="CYP3A4"/><pair id="DrugDDI.d411.s3.p0" e1="DrugDDI.d411.s3.e0" e2="DrugDDI.d411.s3.e1" interaction="?"/></sentence><sentence id="DrugDDI.d411.s4" origId="s4" text="Caution should be used when CYP3A4 inhibitors are co-administered with felodipine."><entity id="DrugDDI.d411.s4.e0" origId="s4.p51" charOffset="28-34" type="drug" text="CYP3A4"/><entity id="DrugDDI.d411.s4.e1" origId="s4.p54" charOffset="71-81" type="drug" text="felodipine"/><pair id="DrugDDI.d411.s4.p0" e1="DrugDDI.d411.s4.e0" e2="DrugDDI.d411.s4.e1" interaction="?"/></sentence><sentence id="DrugDDI.d411.s5" origId="s5" text="A conservative approach to dosing felodipine should be taken."><entity id="DrugDDI.d411.s5.e0" origId="s5.p56" charOffset="34-44" type="drug" text="felodipine"/></sentence><sentence id="DrugDDI.d411.s6" origId="s6" text="The following specific interactions have been reported: Itraconazole?Co-administration of another extended release formulation of felodipine with itraconazole resulted in approximately 8-fold increase in the AUC, more than 6- fold increase in the Cmax, and 2-fold prolongation in the half- life of felodipine."><entity id="DrugDDI.d411.s6.e0" origId="s6.p67" charOffset="130-140" type="drug" text="felodipine"/><entity id="DrugDDI.d411.s6.e1" origId="s6.p68" charOffset="146-158" type="drug" text="itraconazole"/><entity id="DrugDDI.d411.s6.e2" origId="s6.p78" charOffset="298-308" type="drug" text="felodipine"/><pair id="DrugDDI.d411.s6.p0" e1="DrugDDI.d411.s6.e0" e2="DrugDDI.d411.s6.e1" interaction="?"/><pair id="DrugDDI.d411.s6.p1" e1="DrugDDI.d411.s6.e0" e2="DrugDDI.d411.s6.e2" interaction="?"/><pair id="DrugDDI.d411.s6.p2" e1="DrugDDI.d411.s6.e1" e2="DrugDDI.d411.s6.e2" interaction="?"/></sentence><sentence id="DrugDDI.d411.s7" origId="s7" text="Erythromycin?Co-administration of felodipine (PLENDIL) with erythromycin resulted in approximately 2.5- fold increase in the AUC and Cmax, and about 2- fold prolongation in the half- life of felodipine."><entity id="DrugDDI.d411.s7.e0" origId="s7.p80" charOffset="34-44" type="drug" text="felodipine"/><entity id="DrugDDI.d411.s7.e1" origId="s7.p82" charOffset="46-53" type="drug" text="PLENDIL"/><entity id="DrugDDI.d411.s7.e2" origId="s7.p84" charOffset="60-72" type="drug" text="erythromycin"/><entity id="DrugDDI.d411.s7.e3" origId="s7.p93" charOffset="191-201" type="drug" text="felodipine"/><pair id="DrugDDI.d411.s7.p0" e1="DrugDDI.d411.s7.e0" e2="DrugDDI.d411.s7.e1" interaction="?"/><pair id="DrugDDI.d411.s7.p1" e1="DrugDDI.d411.s7.e0" e2="DrugDDI.d411.s7.e2" interaction="?"/><pair id="DrugDDI.d411.s7.p2" e1="DrugDDI.d411.s7.e0" e2="DrugDDI.d411.s7.e3" interaction="?"/><pair id="DrugDDI.d411.s7.p3" e1="DrugDDI.d411.s7.e1" e2="DrugDDI.d411.s7.e2" interaction="?"/><pair id="DrugDDI.d411.s7.p4" e1="DrugDDI.d411.s7.e1" e2="DrugDDI.d411.s7.e3" interaction="?"/><pair id="DrugDDI.d411.s7.p5" e1="DrugDDI.d411.s7.e2" e2="DrugDDI.d411.s7.e3" interaction="?"/></sentence><sentence id="DrugDDI.d411.s8" origId="s8" text="Grapefruit juice?Co-administration of felodipine with grapefruit juice resulted in more than 2-fold increase in the AUC and Cmax, but no prolongation in the half- life of felodipine."><entity id="DrugDDI.d411.s8.e0" origId="s8.p94" charOffset="0-10" type="drug" text="Grapefruit"/><entity id="DrugDDI.d411.s8.e1" origId="s8.p95" charOffset="38-48" type="drug" text="felodipine"/><entity id="DrugDDI.d411.s8.e2" origId="s8.p104" charOffset="171-181" type="drug" text="felodipine"/><pair id="DrugDDI.d411.s8.p0" e1="DrugDDI.d411.s8.e0" e2="DrugDDI.d411.s8.e1" interaction="?"/><pair id="DrugDDI.d411.s8.p1" e1="DrugDDI.d411.s8.e0" e2="DrugDDI.d411.s8.e2" interaction="?"/><pair id="DrugDDI.d411.s8.p2" e1="DrugDDI.d411.s8.e1" e2="DrugDDI.d411.s8.e2" interaction="?"/></sentence><sentence id="DrugDDI.d411.s9" origId="s9" text="Cimetidine?Co-administration of felodipine with cimetidine (a non-specific CYP-450 inhibitor) resulted in an increase of approximately 50% in the AUC and the Cmax, of felodipine."><entity id="DrugDDI.d411.s9.e0" origId="s9.p106" charOffset="32-42" type="drug" text="felodipine"/><entity id="DrugDDI.d411.s9.e1" origId="s9.p107" charOffset="48-58" type="drug" text="cimetidine"/><entity id="DrugDDI.d411.s9.e2" origId="s9.p117" charOffset="167-177" type="drug" text="felodipine"/><pair id="DrugDDI.d411.s9.p0" e1="DrugDDI.d411.s9.e0" e2="DrugDDI.d411.s9.e1" interaction="?"/><pair id="DrugDDI.d411.s9.p1" e1="DrugDDI.d411.s9.e0" e2="DrugDDI.d411.s9.e2" interaction="?"/><pair id="DrugDDI.d411.s9.p2" e1="DrugDDI.d411.s9.e1" e2="DrugDDI.d411.s9.e2" interaction="?"/></sentence><sentence id="DrugDDI.d411.s10" origId="s10" text="Beta-Blocking Agents? A pharmacokinetic study of felodipine in conjunction with metoprolol demonstrated no significant effects on the pharmacokinetics of felodipine."><entity id="DrugDDI.d411.s10.e0" origId="s10.p120" charOffset="49-59" type="drug" text="felodipine"/><entity id="DrugDDI.d411.s10.e1" origId="s10.p121" charOffset="80-90" type="drug" text="metoprolol"/><entity id="DrugDDI.d411.s10.e2" origId="s10.p125" charOffset="154-164" type="drug" text="felodipine"/><pair id="DrugDDI.d411.s10.p0" e1="DrugDDI.d411.s10.e0" e2="DrugDDI.d411.s10.e1" interaction="?"/><pair id="DrugDDI.d411.s10.p1" e1="DrugDDI.d411.s10.e0" e2="DrugDDI.d411.s10.e2" interaction="?"/><pair id="DrugDDI.d411.s10.p2" e1="DrugDDI.d411.s10.e1" e2="DrugDDI.d411.s10.e2" interaction="?"/></sentence><sentence id="DrugDDI.d411.s11" origId="s11" text="The AUC and Cmax of metoprolol, however, were increased approximately 31 and 38%, respectively."><entity id="DrugDDI.d411.s11.e0" origId="s11.p129" charOffset="20-30" type="drug" text="metoprolol"/></sentence><sentence id="DrugDDI.d411.s12" origId="s12" text="In controlled clinical trials, however, beta blockers including metoprolol were concurrently administered with felodipine and were well tolerated."><entity id="DrugDDI.d411.s12.e0" origId="s12.p139" charOffset="40-53" type="drug" text="beta blockers"/><entity id="DrugDDI.d411.s12.e1" origId="s12.p141" charOffset="64-74" type="drug" text="metoprolol"/><entity id="DrugDDI.d411.s12.e2" origId="s12.p145" charOffset="111-121" type="drug" text="felodipine"/><pair id="DrugDDI.d411.s12.p0" e1="DrugDDI.d411.s12.e0" e2="DrugDDI.d411.s12.e1" interaction="?"/><pair id="DrugDDI.d411.s12.p1" e1="DrugDDI.d411.s12.e0" e2="DrugDDI.d411.s12.e2" interaction="?"/><pair id="DrugDDI.d411.s12.p2" e1="DrugDDI.d411.s12.e1" e2="DrugDDI.d411.s12.e2" interaction="?"/></sentence><sentence id="DrugDDI.d411.s13" origId="s13" text="Digoxin? When given concomitantly with PLENDIL the pharmacokinetics of digoxin in patients with heart failure were not significantly altered."><entity id="DrugDDI.d411.s13.e0" origId="s13.p153" charOffset="39-46" type="drug" text="PLENDIL"/><entity id="DrugDDI.d411.s13.e1" origId="s13.p155" charOffset="71-78" type="drug" text="digoxin"/><pair id="DrugDDI.d411.s13.p0" e1="DrugDDI.d411.s13.e0" e2="DrugDDI.d411.s13.e1" interaction="?"/></sentence><sentence id="DrugDDI.d411.s14" origId="s14" text="Anticonvulsants? In a pharmacokinetic study, maximum plasma concentrations of felodipine were considerably lower in epileptic patients on long-term anticonvulsant therapy (eg, phenytoin, carbamazepine, or phenobarbital) than in healthy volunteers."><entity id="DrugDDI.d411.s14.e0" origId="s14.p163" charOffset="78-88" type="drug" text="felodipine"/><entity id="DrugDDI.d411.s14.e1" origId="s14.p170" charOffset="176-185" type="drug" text="phenytoin"/><entity id="DrugDDI.d411.s14.e2" origId="s14.p171" charOffset="187-200" type="drug" text="carbamazepine"/><entity id="DrugDDI.d411.s14.e3" origId="s14.p173" charOffset="205-218" type="drug" text="phenobarbital"/><pair id="DrugDDI.d411.s14.p0" e1="DrugDDI.d411.s14.e0" e2="DrugDDI.d411.s14.e1" interaction="?"/><pair id="DrugDDI.d411.s14.p1" e1="DrugDDI.d411.s14.e0" e2="DrugDDI.d411.s14.e2" interaction="?"/><pair id="DrugDDI.d411.s14.p2" e1="DrugDDI.d411.s14.e0" e2="DrugDDI.d411.s14.e3" interaction="?"/><pair id="DrugDDI.d411.s14.p3" e1="DrugDDI.d411.s14.e1" e2="DrugDDI.d411.s14.e2" interaction="?"/><pair id="DrugDDI.d411.s14.p4" e1="DrugDDI.d411.s14.e1" e2="DrugDDI.d411.s14.e3" interaction="?"/><pair id="DrugDDI.d411.s14.p5" e1="DrugDDI.d411.s14.e2" e2="DrugDDI.d411.s14.e3" interaction="?"/></sentence><sentence id="DrugDDI.d411.s15" origId="s15" text="In such patients, the mean area under the felodipine plasma concentration-time curve was also reduced to approximately 6% of that observed in healthy volunteers."><entity id="DrugDDI.d411.s15.e0" origId="s15.p179" charOffset="42-52" type="drug" text="felodipine"/></sentence><sentence id="DrugDDI.d411.s16" origId="s16" text="Since a clinically significant interaction may be anticipated, alternative antihypertensive therapy should be considered in these patients."><entity id="DrugDDI.d411.s16.e0" origId="s16.p193" charOffset="75-91" type="drug" text="antihypertensive"/></sentence><sentence id="DrugDDI.d411.s17" origId="s17" text="Tacrolimus? Felodipine may increase the blood concentration of tacrolimus."><entity id="DrugDDI.d411.s17.e0" origId="s17.p198" charOffset="12-22" type="drug" text="Felodipine"/><entity id="DrugDDI.d411.s17.e1" origId="s17.p201" charOffset="63-73" type="drug" text="tacrolimus"/><pair id="DrugDDI.d411.s17.p0" e1="DrugDDI.d411.s17.e0" e2="DrugDDI.d411.s17.e1" interaction="?"/></sentence><sentence id="DrugDDI.d411.s18" origId="s18" text="When given concomitantly with felodipine, the tacrolimus blood concentration should be followed and the tacrolimus dose may need to be adjusted."><entity id="DrugDDI.d411.s18.e0" origId="s18.p205" charOffset="30-40" type="drug" text="felodipine"/><entity id="DrugDDI.d411.s18.e1" origId="s18.p206" charOffset="46-56" type="drug" text="tacrolimus"/><pair id="DrugDDI.d411.s18.p0" e1="DrugDDI.d411.s18.e0" e2="DrugDDI.d411.s18.e1" interaction="?"/></sentence><sentence id="DrugDDI.d411.s19" origId="s19" text="Other Concomitant Therapy? In healthy subjects there were no clinically significant interactions when felodipine was given concomitantly with indomethacin or spironolactone."><entity id="DrugDDI.d411.s19.e0" origId="s19.p222" charOffset="102-112" type="drug" text="felodipine"/><entity id="DrugDDI.d411.s19.e1" origId="s19.p225" charOffset="142-154" type="drug" text="indomethacin"/><entity id="DrugDDI.d411.s19.e2" origId="s19.p227" charOffset="158-172" type="drug" text="spironolactone"/><pair id="DrugDDI.d411.s19.p0" e1="DrugDDI.d411.s19.e0" e2="DrugDDI.d411.s19.e1" interaction="?"/><pair id="DrugDDI.d411.s19.p1" e1="DrugDDI.d411.s19.e0" e2="DrugDDI.d411.s19.e2" interaction="?"/><pair id="DrugDDI.d411.s19.p2" e1="DrugDDI.d411.s19.e1" e2="DrugDDI.d411.s19.e2" interaction="?"/></sentence><sentence id="DrugDDI.d411.s20" origId="s20" text="Interaction with Food? See CLINICAL PHARMACOLOGY, Pharmacokinetics and Metabolism."/></document>
