# Supplementary material for: Phar-LSTM: a pharmacological representation-based LSTM network for drug–drug interaction extraction
Source: PeerJ. 2023 Dec 14;11:e16606. doi: 10.7717/peerj.16606 (PMC10725669; doi:10.7717/peerj.16606)
Supplement: Supplemental Information 1 [file peerj-11-16606-s001.zip › Data_XmlFormat/Test2011/Fenfluramine_ddi.xml]

<?xml version="1.0" encoding="UTF-8"?>
<document id="DrugDDI.d210" origId="Fenfluramine"><sentence id="DrugDDI.d210.s0" origId="s0" text="Fenfluramine may increase slightly the effect of antihypertensive drugs, e.g., guanethidine, methyldopa, reserpine."><entity id="DrugDDI.d210.s0.e0" origId="s0.p0" charOffset="0-12" type="drug" text="Fenfluramine"/><entity id="DrugDDI.d210.s0.e1" origId="s0.p4" charOffset="49-71" type="drug" text="antihypertensive drugs"/><entity id="DrugDDI.d210.s0.e2" origId="s0.p7" charOffset="79-91" type="drug" text="guanethidine"/><entity id="DrugDDI.d210.s0.e3" origId="s0.p8" charOffset="93-103" type="drug" text="methyldopa"/><entity id="DrugDDI.d210.s0.e4" origId="s0.p9" charOffset="105-114" type="drug" text="reserpine"/><pair id="DrugDDI.d210.s0.p0" e1="DrugDDI.d210.s0.e0" e2="DrugDDI.d210.s0.e1" interaction="?"/><pair id="DrugDDI.d210.s0.p1" e1="DrugDDI.d210.s0.e0" e2="DrugDDI.d210.s0.e2" interaction="?"/><pair id="DrugDDI.d210.s0.p2" e1="DrugDDI.d210.s0.e0" e2="DrugDDI.d210.s0.e3" interaction="?"/><pair id="DrugDDI.d210.s0.p3" e1="DrugDDI.d210.s0.e0" e2="DrugDDI.d210.s0.e4" interaction="?"/><pair id="DrugDDI.d210.s0.p4" e1="DrugDDI.d210.s0.e1" e2="DrugDDI.d210.s0.e2" interaction="?"/><pair id="DrugDDI.d210.s0.p5" e1="DrugDDI.d210.s0.e1" e2="DrugDDI.d210.s0.e3" interaction="?"/><pair id="DrugDDI.d210.s0.p6" e1="DrugDDI.d210.s0.e1" e2="DrugDDI.d210.s0.e4" interaction="?"/><pair id="DrugDDI.d210.s0.p7" e1="DrugDDI.d210.s0.e2" e2="DrugDDI.d210.s0.e3" interaction="?"/><pair id="DrugDDI.d210.s0.p8" e1="DrugDDI.d210.s0.e2" e2="DrugDDI.d210.s0.e4" interaction="?"/><pair id="DrugDDI.d210.s0.p9" e1="DrugDDI.d210.s0.e3" e2="DrugDDI.d210.s0.e4" interaction="?"/></sentence><sentence id="DrugDDI.d210.s1" origId="s1" text="Other CNS depressant drugs should be used with caution in patients taking fenfluramine, since the effects may be additive."><entity id="DrugDDI.d210.s1.e0" origId="s1.p10" charOffset="6-26" type="drug" text="CNS depressant drugs"/><entity id="DrugDDI.d210.s1.e1" origId="s1.p17" charOffset="74-86" type="drug" text="fenfluramine"/><pair id="DrugDDI.d210.s1.p0" e1="DrugDDI.d210.s1.e0" e2="DrugDDI.d210.s1.e1" interaction="?"/></sentence></document>
