# Supplementary material for: Phar-LSTM: a pharmacological representation-based LSTM network for drug–drug interaction extraction
Source: PeerJ. 2023 Dec 14;11:e16606. doi: 10.7717/peerj.16606 (PMC10725669; doi:10.7717/peerj.16606)
Supplement: Supplemental Information 1 [file peerj-11-16606-s001.zip › Data_XmlFormat/Test2011/Flurbiprofen_ddi.xml]

<?xml version="1.0" encoding="UTF-8"?>
<document id="DrugDDI.d332" origId="Flurbiprofen"><sentence id="DrugDDI.d332.s0" origId="s0" text="Antacids: Administration of flurbiprofen to volunteers under fasting conditions, or with antacid suspension yielded similar serum flurbiprofen time profiles in young subjects (n=12)."><entity id="DrugDDI.d332.s0.e0" origId="s0.p0" charOffset="0-8" type="drug" text="Antacids"/><entity id="DrugDDI.d332.s0.e1" origId="s0.p3" charOffset="28-40" type="drug" text="flurbiprofen"/><entity id="DrugDDI.d332.s0.e2" origId="s0.p7" charOffset="89-107" type="drug" text="antacid suspension"/><entity id="DrugDDI.d332.s0.e3" origId="s0.p9" charOffset="130-142" type="drug" text="flurbiprofen"/><pair id="DrugDDI.d332.s0.p0" e1="DrugDDI.d332.s0.e0" e2="DrugDDI.d332.s0.e1" interaction="?"/><pair id="DrugDDI.d332.s0.p1" e1="DrugDDI.d332.s0.e0" e2="DrugDDI.d332.s0.e2" interaction="?"/><pair id="DrugDDI.d332.s0.p2" e1="DrugDDI.d332.s0.e0" e2="DrugDDI.d332.s0.e3" interaction="?"/><pair id="DrugDDI.d332.s0.p3" e1="DrugDDI.d332.s0.e1" e2="DrugDDI.d332.s0.e2" interaction="?"/><pair id="DrugDDI.d332.s0.p4" e1="DrugDDI.d332.s0.e1" e2="DrugDDI.d332.s0.e3" interaction="?"/><pair id="DrugDDI.d332.s0.p5" e1="DrugDDI.d332.s0.e2" e2="DrugDDI.d332.s0.e3" interaction="?"/></sentence><sentence id="DrugDDI.d332.s1" origId="s1" text="In geriatric subjects (n=7) there was a reduction in the rate but not the extent of flurbiprofen absorption."><entity id="DrugDDI.d332.s1.e0" origId="s1.p16" charOffset="23-27" type="drug" text="n=7"/><entity id="DrugDDI.d332.s1.e1" origId="s1.p24" charOffset="84-96" type="drug" text="flurbiprofen"/><pair id="DrugDDI.d332.s1.p0" e1="DrugDDI.d332.s1.e0" e2="DrugDDI.d332.s1.e1" interaction="?"/></sentence><sentence id="DrugDDI.d332.s2" origId="s2" text="Anticoagulants: Flurbiprofen like other nonsteroidal anti-inflammatory drugs, has been shown to affect bleeding parameters in patients receiving anti-coagulants, and serious clinical bleeding has been reported."><entity id="DrugDDI.d332.s2.e0" origId="s2.p25" charOffset="0-14" type="drug" text="Anticoagulants"/><entity id="DrugDDI.d332.s2.e1" origId="s2.p27" charOffset="16-28" type="drug" text="Flurbiprofen"/><entity id="DrugDDI.d332.s2.e2" origId="s2.p28" charOffset="40-76" type="drug" text="nonsteroidal anti-inflammatory drugs"/><entity id="DrugDDI.d332.s2.e3" origId="s2.p37" charOffset="145-161" type="drug" text="anti-coagulants"/><pair id="DrugDDI.d332.s2.p0" e1="DrugDDI.d332.s2.e0" e2="DrugDDI.d332.s2.e1" interaction="?"/><pair id="DrugDDI.d332.s2.p1" e1="DrugDDI.d332.s2.e0" e2="DrugDDI.d332.s2.e2" interaction="?"/><pair id="DrugDDI.d332.s2.p2" e1="DrugDDI.d332.s2.e0" e2="DrugDDI.d332.s2.e3" interaction="?"/><pair id="DrugDDI.d332.s2.p3" e1="DrugDDI.d332.s2.e1" e2="DrugDDI.d332.s2.e2" interaction="?"/><pair id="DrugDDI.d332.s2.p4" e1="DrugDDI.d332.s2.e1" e2="DrugDDI.d332.s2.e3" interaction="?"/><pair id="DrugDDI.d332.s2.p5" e1="DrugDDI.d332.s2.e2" e2="DrugDDI.d332.s2.e3" interaction="?"/></sentence><sentence id="DrugDDI.d332.s3" origId="s3" text="The physician should be cautious when administering flurbiprofen to patients taking anticoagulants."><entity id="DrugDDI.d332.s3.e0" origId="s3.p48" charOffset="52-64" type="drug" text="flurbiprofen"/><entity id="DrugDDI.d332.s3.e1" origId="s3.p51" charOffset="84-98" type="drug" text="anticoagulants"/><pair id="DrugDDI.d332.s3.p0" e1="DrugDDI.d332.s3.e0" e2="DrugDDI.d332.s3.e1" interaction="?"/></sentence><sentence id="DrugDDI.d332.s4" origId="s4" text="Aspirin: Concurrent administration of aspirin and flurbiprofen resulted in 50% lower serum flurbiprofen concentrations."><entity id="DrugDDI.d332.s4.e0" origId="s4.p52" charOffset="0-7" type="drug" text="Aspirin"/><entity id="DrugDDI.d332.s4.e1" origId="s4.p55" charOffset="38-45" type="drug" text="aspirin"/><entity id="DrugDDI.d332.s4.e2" origId="s4.p57" charOffset="50-62" type="drug" text="flurbiprofen"/><entity id="DrugDDI.d332.s4.e3" origId="s4.p59" charOffset="91-103" type="drug" text="flurbiprofen"/><pair id="DrugDDI.d332.s4.p0" e1="DrugDDI.d332.s4.e0" e2="DrugDDI.d332.s4.e1" interaction="?"/><pair id="DrugDDI.d332.s4.p1" e1="DrugDDI.d332.s4.e0" e2="DrugDDI.d332.s4.e2" interaction="?"/><pair id="DrugDDI.d332.s4.p2" e1="DrugDDI.d332.s4.e0" e2="DrugDDI.d332.s4.e3" interaction="?"/><pair id="DrugDDI.d332.s4.p3" e1="DrugDDI.d332.s4.e1" e2="DrugDDI.d332.s4.e2" interaction="?"/><pair id="DrugDDI.d332.s4.p4" e1="DrugDDI.d332.s4.e1" e2="DrugDDI.d332.s4.e3" interaction="?"/><pair id="DrugDDI.d332.s4.p5" e1="DrugDDI.d332.s4.e2" e2="DrugDDI.d332.s4.e3" interaction="?"/></sentence><sentence id="DrugDDI.d332.s5" origId="s5" text="This effect of aspirin (which also lowers serum concentrations of other nonsteroidal anti-inflammatory drugs given with it) has been demonstrated in patients with rheumatoid arthritis (n= 15) as well as normal volunteers (n= 16)."><entity id="DrugDDI.d332.s5.e0" origId="s5.p61" charOffset="15-22" type="drug" text="aspirin"/><entity id="DrugDDI.d332.s5.e1" origId="s5.p66" charOffset="72-108" type="drug" text="nonsteroidal anti-inflammatory drugs"/><pair id="DrugDDI.d332.s5.p0" e1="DrugDDI.d332.s5.e0" e2="DrugDDI.d332.s5.e1" interaction="?"/></sentence><sentence id="DrugDDI.d332.s6" origId="s6" text="Concurrent use of flurbiprofen and aspirin is therefore not recommended."><entity id="DrugDDI.d332.s6.e0" origId="s6.p84" charOffset="18-30" type="drug" text="flurbiprofen"/><entity id="DrugDDI.d332.s6.e1" origId="s6.p86" charOffset="35-42" type="drug" text="aspirin"/><pair id="DrugDDI.d332.s6.p0" e1="DrugDDI.d332.s6.e0" e2="DrugDDI.d332.s6.e1" interaction="?"/></sentence><sentence id="DrugDDI.d332.s7" origId="s7" text="Beta-adrenergic Blocking Agents: The effect of flurbiprofen on blood pressure response to propranolol and atenolol was evaluated in men with mild uncomplicated hypertension (n = 10)."><entity id="DrugDDI.d332.s7.e0" origId="s7.p91" charOffset="0-31" type="drug" text="Beta-adrenergic Blocking Agents"/><entity id="DrugDDI.d332.s7.e1" origId="s7.p94" charOffset="47-59" type="drug" text="flurbiprofen"/><entity id="DrugDDI.d332.s7.e2" origId="s7.p96" charOffset="90-101" type="drug" text="propranolol"/><entity id="DrugDDI.d332.s7.e3" origId="s7.p98" charOffset="106-114" type="drug" text="atenolol"/><pair id="DrugDDI.d332.s7.p0" e1="DrugDDI.d332.s7.e0" e2="DrugDDI.d332.s7.e1" interaction="?"/><pair id="DrugDDI.d332.s7.p1" e1="DrugDDI.d332.s7.e0" e2="DrugDDI.d332.s7.e2" interaction="?"/><pair id="DrugDDI.d332.s7.p2" e1="DrugDDI.d332.s7.e0" e2="DrugDDI.d332.s7.e3" interaction="?"/><pair id="DrugDDI.d332.s7.p3" e1="DrugDDI.d332.s7.e1" e2="DrugDDI.d332.s7.e2" interaction="?"/><pair id="DrugDDI.d332.s7.p4" e1="DrugDDI.d332.s7.e1" e2="DrugDDI.d332.s7.e3" interaction="?"/><pair id="DrugDDI.d332.s7.p5" e1="DrugDDI.d332.s7.e2" e2="DrugDDI.d332.s7.e3" interaction="?"/></sentence><sentence id="DrugDDI.d332.s8" origId="s8" text="Flurbiprofen pretreatment attenuated the hypotensive effect of a single dose of propranolol but not atenolol."><entity id="DrugDDI.d332.s8.e0" origId="s8.p106" charOffset="0-12" type="drug" text="Flurbiprofen"/><entity id="DrugDDI.d332.s8.e1" origId="s8.p110" charOffset="80-91" type="drug" text="propranolol"/><entity id="DrugDDI.d332.s8.e2" origId="s8.p112" charOffset="100-108" type="drug" text="atenolol"/><pair id="DrugDDI.d332.s8.p0" e1="DrugDDI.d332.s8.e0" e2="DrugDDI.d332.s8.e1" interaction="?"/><pair id="DrugDDI.d332.s8.p1" e1="DrugDDI.d332.s8.e0" e2="DrugDDI.d332.s8.e2" interaction="?"/><pair id="DrugDDI.d332.s8.p2" e1="DrugDDI.d332.s8.e1" e2="DrugDDI.d332.s8.e2" interaction="?"/></sentence><sentence id="DrugDDI.d332.s9" origId="s9" text="Flurbiprofen did not appear to affect the beta-blocker-mediated reduction in heart rate."><entity id="DrugDDI.d332.s9.e0" origId="s9.p113" charOffset="0-12" type="drug" text="Flurbiprofen"/><entity id="DrugDDI.d332.s9.e1" origId="s9.p119" charOffset="42-54" type="drug" text="beta-blocker"/><pair id="DrugDDI.d332.s9.p0" e1="DrugDDI.d332.s9.e0" e2="DrugDDI.d332.s9.e1" interaction="?"/></sentence><sentence id="DrugDDI.d332.s10" origId="s10" text="Flurbiprofen did not affect the pharmacokinetic profile of either drug, and the mechanism under lying the interference with propranolols hypotensive effect is unknown."><entity id="DrugDDI.d332.s10.e0" origId="s10.p121" charOffset="0-12" type="drug" text="Flurbiprofen"/><entity id="DrugDDI.d332.s10.e1" origId="s10.p128" charOffset="66-70" type="drug" text="drug"/><entity id="DrugDDI.d332.s10.e2" origId="s10.p132" charOffset="124-135" type="drug" text="propranolol"/><pair id="DrugDDI.d332.s10.p0" e1="DrugDDI.d332.s10.e0" e2="DrugDDI.d332.s10.e1" interaction="?"/><pair id="DrugDDI.d332.s10.p1" e1="DrugDDI.d332.s10.e0" e2="DrugDDI.d332.s10.e2" interaction="?"/><pair id="DrugDDI.d332.s10.p2" e1="DrugDDI.d332.s10.e1" e2="DrugDDI.d332.s10.e2" interaction="?"/></sentence><sentence id="DrugDDI.d332.s11" origId="s11" text="Patients taking both flurbiprofen and a beta-blocker should be monitored to ensure that a satisfactory hypotensive effect is achieved."><entity id="DrugDDI.d332.s11.e0" origId="s11.p140" charOffset="21-33" type="drug" text="flurbiprofen"/><entity id="DrugDDI.d332.s11.e1" origId="s11.p142" charOffset="40-52" type="drug" text="beta-blocker"/><pair id="DrugDDI.d332.s11.p0" e1="DrugDDI.d332.s11.e0" e2="DrugDDI.d332.s11.e1" interaction="?"/></sentence><sentence id="DrugDDI.d332.s12" origId="s12" text="Cimetidine, Ranitidine: In normal volunteers (n=9), pretreatment with cimetidine or ranitidine did not affect flurbiprofen pharmacokinetics except that a small (13 %) but statistically significant increase in the area under the serum concentration curve of flurbiprofen resulted with cimetidine."><entity id="DrugDDI.d332.s12.e0" origId="s12.p151" charOffset="0-10" type="drug" text="Cimetidine"/><entity id="DrugDDI.d332.s12.e1" origId="s12.p152" charOffset="12-22" type="drug" text="Ranitidine"/><entity id="DrugDDI.d332.s12.e2" origId="s12.p156" charOffset="46-50" type="drug" text="n=9"/><entity id="DrugDDI.d332.s12.e3" origId="s12.p160" charOffset="70-80" type="drug" text="cimetidine"/><entity id="DrugDDI.d332.s12.e4" origId="s12.p162" charOffset="84-94" type="drug" text="ranitidine"/><entity id="DrugDDI.d332.s12.e5" origId="s12.p166" charOffset="110-122" type="drug" text="flurbiprofen"/><entity id="DrugDDI.d332.s12.e6" origId="s12.p176" charOffset="257-269" type="drug" text="flurbiprofen"/><entity id="DrugDDI.d332.s12.e7" origId="s12.p178" charOffset="284-294" type="drug" text="cimetidine"/><pair id="DrugDDI.d332.s12.p0" e1="DrugDDI.d332.s12.e0" e2="DrugDDI.d332.s12.e1" interaction="?"/><pair id="DrugDDI.d332.s12.p1" e1="DrugDDI.d332.s12.e0" e2="DrugDDI.d332.s12.e2" interaction="?"/><pair id="DrugDDI.d332.s12.p2" e1="DrugDDI.d332.s12.e0" e2="DrugDDI.d332.s12.e3" interaction="?"/><pair id="DrugDDI.d332.s12.p3" e1="DrugDDI.d332.s12.e0" e2="DrugDDI.d332.s12.e4" interaction="?"/><pair id="DrugDDI.d332.s12.p4" e1="DrugDDI.d332.s12.e0" e2="DrugDDI.d332.s12.e5" interaction="?"/><pair id="DrugDDI.d332.s12.p5" e1="DrugDDI.d332.s12.e0" e2="DrugDDI.d332.s12.e6" interaction="?"/><pair id="DrugDDI.d332.s12.p6" e1="DrugDDI.d332.s12.e0" e2="DrugDDI.d332.s12.e7" interaction="?"/><pair id="DrugDDI.d332.s12.p7" e1="DrugDDI.d332.s12.e1" e2="DrugDDI.d332.s12.e2" interaction="?"/><pair id="DrugDDI.d332.s12.p8" e1="DrugDDI.d332.s12.e1" e2="DrugDDI.d332.s12.e3" interaction="?"/><pair id="DrugDDI.d332.s12.p9" e1="DrugDDI.d332.s12.e1" e2="DrugDDI.d332.s12.e4" interaction="?"/><pair id="DrugDDI.d332.s12.p10" e1="DrugDDI.d332.s12.e1" e2="DrugDDI.d332.s12.e5" interaction="?"/><pair id="DrugDDI.d332.s12.p11" e1="DrugDDI.d332.s12.e1" e2="DrugDDI.d332.s12.e6" interaction="?"/><pair id="DrugDDI.d332.s12.p12" e1="DrugDDI.d332.s12.e1" e2="DrugDDI.d332.s12.e7" interaction="?"/><pair id="DrugDDI.d332.s12.p13" e1="DrugDDI.d332.s12.e2" e2="DrugDDI.d332.s12.e3" interaction="?"/><pair id="DrugDDI.d332.s12.p14" e1="DrugDDI.d332.s12.e2" e2="DrugDDI.d332.s12.e4" interaction="?"/><pair id="DrugDDI.d332.s12.p15" e1="DrugDDI.d332.s12.e2" e2="DrugDDI.d332.s12.e5" interaction="?"/><pair id="DrugDDI.d332.s12.p16" e1="DrugDDI.d332.s12.e2" e2="DrugDDI.d332.s12.e6" interaction="?"/><pair id="DrugDDI.d332.s12.p17" e1="DrugDDI.d332.s12.e2" e2="DrugDDI.d332.s12.e7" interaction="?"/><pair id="DrugDDI.d332.s12.p18" e1="DrugDDI.d332.s12.e3" e2="DrugDDI.d332.s12.e4" interaction="?"/><pair id="DrugDDI.d332.s12.p19" e1="DrugDDI.d332.s12.e3" e2="DrugDDI.d332.s12.e5" interaction="?"/><pair id="DrugDDI.d332.s12.p20" e1="DrugDDI.d332.s12.e3" e2="DrugDDI.d332.s12.e6" interaction="?"/><pair id="DrugDDI.d332.s12.p21" e1="DrugDDI.d332.s12.e3" e2="DrugDDI.d332.s12.e7" interaction="?"/><pair id="DrugDDI.d332.s12.p22" e1="DrugDDI.d332.s12.e4" e2="DrugDDI.d332.s12.e5" interaction="?"/><pair id="DrugDDI.d332.s12.p23" e1="DrugDDI.d332.s12.e4" e2="DrugDDI.d332.s12.e6" interaction="?"/><pair id="DrugDDI.d332.s12.p24" e1="DrugDDI.d332.s12.e4" e2="DrugDDI.d332.s12.e7" interaction="?"/><pair id="DrugDDI.d332.s12.p25" e1="DrugDDI.d332.s12.e5" e2="DrugDDI.d332.s12.e6" interaction="?"/><pair id="DrugDDI.d332.s12.p26" e1="DrugDDI.d332.s12.e5" e2="DrugDDI.d332.s12.e7" interaction="?"/><pair id="DrugDDI.d332.s12.p27" e1="DrugDDI.d332.s12.e6" e2="DrugDDI.d332.s12.e7" interaction="?"/></sentence><sentence id="DrugDDI.d332.s13" origId="s13" text="Digoxin: Studies of concomitant administration of flurbiprofen and digoxin to healthy men (n= 14) did not show a change in the steady state serum levels of either drug."><entity id="DrugDDI.d332.s13.e0" origId="s13.p179" charOffset="0-7" type="drug" text="Digoxin"/><entity id="DrugDDI.d332.s13.e1" origId="s13.p183" charOffset="50-62" type="drug" text="flurbiprofen"/><entity id="DrugDDI.d332.s13.e2" origId="s13.p185" charOffset="67-74" type="drug" text="digoxin"/><entity id="DrugDDI.d332.s13.e3" origId="s13.p197" charOffset="163-167" type="drug" text="drug"/><pair id="DrugDDI.d332.s13.p0" e1="DrugDDI.d332.s13.e0" e2="DrugDDI.d332.s13.e1" interaction="?"/><pair id="DrugDDI.d332.s13.p1" e1="DrugDDI.d332.s13.e0" e2="DrugDDI.d332.s13.e2" interaction="?"/><pair id="DrugDDI.d332.s13.p2" e1="DrugDDI.d332.s13.e0" e2="DrugDDI.d332.s13.e3" interaction="?"/><pair id="DrugDDI.d332.s13.p3" e1="DrugDDI.d332.s13.e1" e2="DrugDDI.d332.s13.e2" interaction="?"/><pair id="DrugDDI.d332.s13.p4" e1="DrugDDI.d332.s13.e1" e2="DrugDDI.d332.s13.e3" interaction="?"/><pair id="DrugDDI.d332.s13.p5" e1="DrugDDI.d332.s13.e2" e2="DrugDDI.d332.s13.e3" interaction="?"/></sentence><sentence id="DrugDDI.d332.s14" origId="s14" text="Diuretics: Studies in normal volunteers have shown that flurbiprofen like other nonsteroidal anti-inflammatory drugs, can interfere with the effects of furosemide."><entity id="DrugDDI.d332.s14.e0" origId="s14.p198" charOffset="0-9" type="drug" text="Diuretics"/><entity id="DrugDDI.d332.s14.e1" origId="s14.p204" charOffset="56-68" type="drug" text="flurbiprofen"/><entity id="DrugDDI.d332.s14.e2" origId="s14.p205" charOffset="80-116" type="drug" text="nonsteroidal anti-inflammatory drugs"/><entity id="DrugDDI.d332.s14.e3" origId="s14.p209" charOffset="152-163" type="drug" text="furosemide"/><pair id="DrugDDI.d332.s14.p0" e1="DrugDDI.d332.s14.e0" e2="DrugDDI.d332.s14.e1" interaction="?"/><pair id="DrugDDI.d332.s14.p1" e1="DrugDDI.d332.s14.e0" e2="DrugDDI.d332.s14.e2" interaction="?"/><pair id="DrugDDI.d332.s14.p2" e1="DrugDDI.d332.s14.e0" e2="DrugDDI.d332.s14.e3" interaction="?"/><pair id="DrugDDI.d332.s14.p3" e1="DrugDDI.d332.s14.e1" e2="DrugDDI.d332.s14.e2" interaction="?"/><pair id="DrugDDI.d332.s14.p4" e1="DrugDDI.d332.s14.e1" e2="DrugDDI.d332.s14.e3" interaction="?"/><pair id="DrugDDI.d332.s14.p5" e1="DrugDDI.d332.s14.e2" e2="DrugDDI.d332.s14.e3" interaction="?"/></sentence><sentence id="DrugDDI.d332.s15" origId="s15" text="Although results have varied from study to study, effects have been shown on furosemide-stimulated diuresis, natriuresis, and kaliuresis."><entity id="DrugDDI.d332.s15.e0" origId="s15.p221" charOffset="77-108" type="drug" text="furosemide-stimulated diuresis"/></sentence><sentence id="DrugDDI.d332.s16" origId="s16" text="Other nonsteroidal anti-inflammatory drugs that inhibit prostaglandin synthesis have been shown to interfere with thiazide diuretics in some studies and with potassium-sparing diuretics."><entity id="DrugDDI.d332.s16.e0" origId="s16.p225" charOffset="6-42" type="drug" text="nonsteroidal anti-inflammatory drugs"/><entity id="DrugDDI.d332.s16.e1" origId="s16.p228" charOffset="56-69" type="drug" text="prostaglandin"/><entity id="DrugDDI.d332.s16.e2" origId="s16.p234" charOffset="114-132" type="drug" text="thiazide diuretics"/><entity id="DrugDDI.d332.s16.e3" origId="s16.p238" charOffset="158-185" type="drug" text="potassium-sparing diuretics"/><pair id="DrugDDI.d332.s16.p0" e1="DrugDDI.d332.s16.e0" e2="DrugDDI.d332.s16.e1" interaction="?"/><pair id="DrugDDI.d332.s16.p1" e1="DrugDDI.d332.s16.e0" e2="DrugDDI.d332.s16.e2" interaction="?"/><pair id="DrugDDI.d332.s16.p2" e1="DrugDDI.d332.s16.e0" e2="DrugDDI.d332.s16.e3" interaction="?"/><pair id="DrugDDI.d332.s16.p3" e1="DrugDDI.d332.s16.e1" e2="DrugDDI.d332.s16.e2" interaction="?"/><pair id="DrugDDI.d332.s16.p4" e1="DrugDDI.d332.s16.e1" e2="DrugDDI.d332.s16.e3" interaction="?"/><pair id="DrugDDI.d332.s16.p5" e1="DrugDDI.d332.s16.e2" e2="DrugDDI.d332.s16.e3" interaction="?"/></sentence><sentence id="DrugDDI.d332.s17" origId="s17" text="Patients receiving flurbiprofen and furosemide or other diuretics should be observed closely to determine if the desired effect is obtained."><entity id="DrugDDI.d332.s17.e0" origId="s17.p241" charOffset="19-31" type="drug" text="flurbiprofen"/><entity id="DrugDDI.d332.s17.e1" origId="s17.p243" charOffset="36-46" type="drug" text="furosemide"/><entity id="DrugDDI.d332.s17.e2" origId="s17.p245" charOffset="56-65" type="drug" text="diuretics"/><pair id="DrugDDI.d332.s17.p0" e1="DrugDDI.d332.s17.e0" e2="DrugDDI.d332.s17.e1" interaction="?"/><pair id="DrugDDI.d332.s17.p1" e1="DrugDDI.d332.s17.e0" e2="DrugDDI.d332.s17.e2" interaction="?"/><pair id="DrugDDI.d332.s17.p2" e1="DrugDDI.d332.s17.e1" e2="DrugDDI.d332.s17.e2" interaction="?"/></sentence><sentence id="DrugDDI.d332.s18" origId="s18" text="Oral Hypoglycemic Agents: In one study, flurbiprofen was given to adult diabetics who were already receiving glyburide (n=4), metformin (n=2) chlorpropamide with phenformin (n= 3) or glyburide with phenformin (n=6)."><entity id="DrugDDI.d332.s18.e0" origId="s18.p254" charOffset="5-24" type="drug" text="Hypoglycemic Agents"/><entity id="DrugDDI.d332.s18.e1" origId="s18.p257" charOffset="40-52" type="drug" text="flurbiprofen"/><entity id="DrugDDI.d332.s18.e2" origId="s18.p265" charOffset="109-118" type="drug" text="glyburide"/><entity id="DrugDDI.d332.s18.e3" origId="s18.p270" charOffset="126-135" type="drug" text="metformin"/><entity id="DrugDDI.d332.s18.e4" origId="s18.p274" charOffset="142-156" type="drug" text="chlorpropamide"/><entity id="DrugDDI.d332.s18.e5" origId="s18.p275" charOffset="162-173" type="drug" text="phenformin"/><entity id="DrugDDI.d332.s18.e6" origId="s18.p277" charOffset="174-179" type="drug" text="n= 3"/><entity id="DrugDDI.d332.s18.e7" origId="s18.p280" charOffset="183-192" type="drug" text="glyburide"/><entity id="DrugDDI.d332.s18.e8" origId="s18.p281" charOffset="198-209" type="drug" text="phenformin"/><pair id="DrugDDI.d332.s18.p0" e1="DrugDDI.d332.s18.e0" e2="DrugDDI.d332.s18.e1" interaction="?"/><pair id="DrugDDI.d332.s18.p1" e1="DrugDDI.d332.s18.e0" e2="DrugDDI.d332.s18.e2" interaction="?"/><pair id="DrugDDI.d332.s18.p2" e1="DrugDDI.d332.s18.e0" e2="DrugDDI.d332.s18.e3" interaction="?"/><pair id="DrugDDI.d332.s18.p3" e1="DrugDDI.d332.s18.e0" e2="DrugDDI.d332.s18.e4" interaction="?"/><pair id="DrugDDI.d332.s18.p4" e1="DrugDDI.d332.s18.e0" e2="DrugDDI.d332.s18.e5" interaction="?"/><pair id="DrugDDI.d332.s18.p5" e1="DrugDDI.d332.s18.e0" e2="DrugDDI.d332.s18.e6" interaction="?"/><pair id="DrugDDI.d332.s18.p6" e1="DrugDDI.d332.s18.e0" e2="DrugDDI.d332.s18.e7" interaction="?"/><pair id="DrugDDI.d332.s18.p7" e1="DrugDDI.d332.s18.e0" e2="DrugDDI.d332.s18.e8" interaction="?"/><pair id="DrugDDI.d332.s18.p8" e1="DrugDDI.d332.s18.e1" e2="DrugDDI.d332.s18.e2" interaction="?"/><pair id="DrugDDI.d332.s18.p9" e1="DrugDDI.d332.s18.e1" e2="DrugDDI.d332.s18.e3" interaction="?"/><pair id="DrugDDI.d332.s18.p10" e1="DrugDDI.d332.s18.e1" e2="DrugDDI.d332.s18.e4" interaction="?"/><pair id="DrugDDI.d332.s18.p11" e1="DrugDDI.d332.s18.e1" e2="DrugDDI.d332.s18.e5" interaction="?"/><pair id="DrugDDI.d332.s18.p12" e1="DrugDDI.d332.s18.e1" e2="DrugDDI.d332.s18.e6" interaction="?"/><pair id="DrugDDI.d332.s18.p13" e1="DrugDDI.d332.s18.e1" e2="DrugDDI.d332.s18.e7" interaction="?"/><pair id="DrugDDI.d332.s18.p14" e1="DrugDDI.d332.s18.e1" e2="DrugDDI.d332.s18.e8" interaction="?"/><pair id="DrugDDI.d332.s18.p15" e1="DrugDDI.d332.s18.e2" e2="DrugDDI.d332.s18.e3" interaction="?"/><pair id="DrugDDI.d332.s18.p16" e1="DrugDDI.d332.s18.e2" e2="DrugDDI.d332.s18.e4" interaction="?"/><pair id="DrugDDI.d332.s18.p17" e1="DrugDDI.d332.s18.e2" e2="DrugDDI.d332.s18.e5" interaction="?"/><pair id="DrugDDI.d332.s18.p18" e1="DrugDDI.d332.s18.e2" e2="DrugDDI.d332.s18.e6" interaction="?"/><pair id="DrugDDI.d332.s18.p19" e1="DrugDDI.d332.s18.e2" e2="DrugDDI.d332.s18.e7" interaction="?"/><pair id="DrugDDI.d332.s18.p20" e1="DrugDDI.d332.s18.e2" e2="DrugDDI.d332.s18.e8" interaction="?"/><pair id="DrugDDI.d332.s18.p21" e1="DrugDDI.d332.s18.e3" e2="DrugDDI.d332.s18.e4" interaction="?"/><pair id="DrugDDI.d332.s18.p22" e1="DrugDDI.d332.s18.e3" e2="DrugDDI.d332.s18.e5" interaction="?"/><pair id="DrugDDI.d332.s18.p23" e1="DrugDDI.d332.s18.e3" e2="DrugDDI.d332.s18.e6" interaction="?"/><pair id="DrugDDI.d332.s18.p24" e1="DrugDDI.d332.s18.e3" e2="DrugDDI.d332.s18.e7" interaction="?"/><pair id="DrugDDI.d332.s18.p25" e1="DrugDDI.d332.s18.e3" e2="DrugDDI.d332.s18.e8" interaction="?"/><pair id="DrugDDI.d332.s18.p26" e1="DrugDDI.d332.s18.e4" e2="DrugDDI.d332.s18.e5" interaction="?"/><pair id="DrugDDI.d332.s18.p27" e1="DrugDDI.d332.s18.e4" e2="DrugDDI.d332.s18.e6" interaction="?"/><pair id="DrugDDI.d332.s18.p28" e1="DrugDDI.d332.s18.e4" e2="DrugDDI.d332.s18.e7" interaction="?"/><pair id="DrugDDI.d332.s18.p29" e1="DrugDDI.d332.s18.e4" e2="DrugDDI.d332.s18.e8" interaction="?"/><pair id="DrugDDI.d332.s18.p30" e1="DrugDDI.d332.s18.e5" e2="DrugDDI.d332.s18.e6" interaction="?"/><pair id="DrugDDI.d332.s18.p31" e1="DrugDDI.d332.s18.e5" e2="DrugDDI.d332.s18.e7" interaction="?"/><pair id="DrugDDI.d332.s18.p32" e1="DrugDDI.d332.s18.e5" e2="DrugDDI.d332.s18.e8" interaction="?"/><pair id="DrugDDI.d332.s18.p33" e1="DrugDDI.d332.s18.e6" e2="DrugDDI.d332.s18.e7" interaction="?"/><pair id="DrugDDI.d332.s18.p34" e1="DrugDDI.d332.s18.e6" e2="DrugDDI.d332.s18.e8" interaction="?"/><pair id="DrugDDI.d332.s18.p35" e1="DrugDDI.d332.s18.e7" e2="DrugDDI.d332.s18.e8" interaction="?"/></sentence><sentence id="DrugDDI.d332.s19" origId="s19" text="Although there was a slight reduction in blood sugar concentrations during concomitant administration of flurbiprofen and hypoglycemic agents, there were no signs or symptoms of hypoglycemia."><entity id="DrugDDI.d332.s19.e0" origId="s19.p291" charOffset="105-117" type="drug" text="flurbiprofen"/><entity id="DrugDDI.d332.s19.e1" origId="s19.p293" charOffset="122-141" type="drug" text="hypoglycemic agents"/><pair id="DrugDDI.d332.s19.p0" e1="DrugDDI.d332.s19.e0" e2="DrugDDI.d332.s19.e1" interaction="?"/></sentence></document>
