# Supplementary material for: Phar-LSTM: a pharmacological representation-based LSTM network for drug–drug interaction extraction
Source: PeerJ. 2023 Dec 14;11:e16606. doi: 10.7717/peerj.16606 (PMC10725669; doi:10.7717/peerj.16606)
Supplement: Supplemental Information 1 [file peerj-11-16606-s001.zip › Data_XmlFormat/Test2011/Ganciclovir_ddi.xml]

<?xml version="1.0" encoding="UTF-8"?>
<document id="DrugDDI.d281" origId="Ganciclovir"><sentence id="DrugDDI.d281.s0" origId="s0" text="No drug interactions have been observed with the Vitrasert Implant."><entity id="DrugDDI.d281.s0.e0" origId="s0.p4" charOffset="49-58" type="drug" text="Vitrasert"/></sentence><sentence id="DrugDDI.d281.s1" origId="s1" text="There is limited experience with use of retinal tamponades in conjunction with the Vitrasert Implant."><entity id="DrugDDI.d281.s1.e0" origId="s1.p11" charOffset="83-92" type="drug" text="Vitrasert"/></sentence></document>
