# Supplementary material for: Phar-LSTM: a pharmacological representation-based LSTM network for drug–drug interaction extraction
Source: PeerJ. 2023 Dec 14;11:e16606. doi: 10.7717/peerj.16606 (PMC10725669; doi:10.7717/peerj.16606)
Supplement: Supplemental Information 1 [file peerj-11-16606-s001.zip › Data_XmlFormat/Test2011/Gemcitabine_ddi.xml]

<?xml version="1.0" encoding="UTF-8"?>
<document id="DrugDDI.d147" origId="Gemcitabine"><sentence id="DrugDDI.d147.s0" origId="s0" text="No specific drug interaction studies have been conducted."/><sentence id="DrugDDI.d147.s1" origId="s1" text="For information on the pharmacokinetics of Gemzar and cisplatin in combination, see Drug Interactions under CLINICAL PHARMACOLOGY section."><entity id="DrugDDI.d147.s1.e0" origId="s1.p6" charOffset="43-49" type="drug" text="Gemzar"/><entity id="DrugDDI.d147.s1.e1" origId="s1.p8" charOffset="54-63" type="drug" text="cisplatin"/><pair id="DrugDDI.d147.s1.p0" e1="DrugDDI.d147.s1.e0" e2="DrugDDI.d147.s1.e1" interaction="?"/></sentence></document>
