# Supplementary material for: Phar-LSTM: a pharmacological representation-based LSTM network for drug–drug interaction extraction
Source: PeerJ. 2023 Dec 14;11:e16606. doi: 10.7717/peerj.16606 (PMC10725669; doi:10.7717/peerj.16606)
Supplement: Supplemental Information 1 [file peerj-11-16606-s001.zip › Data_XmlFormat/Test2011/Gemfibrozil_ddi.xml]

<?xml version="1.0" encoding="UTF-8"?>
<document id="DrugDDI.d57" origId="Gemfibrozil"><sentence id="DrugDDI.d57.s0" origId="s0" text=")"/><sentence id="DrugDDI.d57.s1" origId="s1" text="?"/><sentence id="DrugDDI.d57.s2" origId="s2" text="?Clinical Laboratory"/><sentence id="DrugDDI.d57.s3" origId="s3" text="?"/><sentence id="DrugDDI.d57.s4" origId="s4" text="increased creatine"><entity id="DrugDDI.d57.s4.e0" origId="s4.p4" charOffset="10-18" type="drug" text="creatine"/></sentence><sentence id="DrugDDI.d57.s5" origId="s5" text="positive antinuclear"/><sentence id="DrugDDI.d57.s6" origId="s6" text="?"/><sentence id="DrugDDI.d57.s7" origId="s7" text="phosphokinase"><entity id="DrugDDI.d57.s7.e0" origId="s7.p7" charOffset="0-13" type="drug" text="phosphokinase"/></sentence><sentence id="DrugDDI.d57.s8" origId="s8" text="antibody"><entity id="DrugDDI.d57.s8.e0" origId="s8.p8" charOffset="0-8" type="drug" text="antibody"/></sentence><sentence id="DrugDDI.d57.s9" origId="s9" text="?"/><sentence id="DrugDDI.d57.s10" origId="s10" text="increased bilirubin"><entity id="DrugDDI.d57.s10.e0" origId="s10.p10" charOffset="10-19" type="drug" text="bilirubin"/></sentence><sentence id="DrugDDI.d57.s11" origId="s11" text="?"/><sentence id="DrugDDI.d57.s12" origId="s12" text="?"/><sentence id="DrugDDI.d57.s13" origId="s13" text="increased liver"><entity id="DrugDDI.d57.s13.e0" origId="s13.p13" charOffset="10-15" type="drug" text="liver"/></sentence><sentence id="DrugDDI.d57.s14" origId="s14" text="?"/><sentence id="DrugDDI.d57.s15" origId="s15" text="?"/><sentence id="DrugDDI.d57.s16" origId="s16" text="transaminases (AST"><entity id="DrugDDI.d57.s16.e0" origId="s16.p16" charOffset="0-13" type="drug" text="transaminases"/><entity id="DrugDDI.d57.s16.e1" origId="s16.p18" charOffset="15-18" type="drug" text="AST"/><pair id="DrugDDI.d57.s16.p0" e1="DrugDDI.d57.s16.e0" e2="DrugDDI.d57.s16.e1" interaction="?"/></sentence><sentence id="DrugDDI.d57.s17" origId="s17" text="?"/><sentence id="DrugDDI.d57.s18" origId="s18" text="?"/><sentence id="DrugDDI.d57.s19" origId="s19" text="(SGOT), ALT (SGPT)"/><sentence id="DrugDDI.d57.s20" origId="s20" text="?"/><sentence id="DrugDDI.d57.s21" origId="s21" text="?"/><sentence id="DrugDDI.d57.s22" origId="s22" text="increased alkaline"/><sentence id="DrugDDI.d57.s23" origId="s23" text="?"/><sentence id="DrugDDI.d57.s24" origId="s24" text="?"/><sentence id="DrugDDI.d57.s25" origId="s25" text="phophatase"/><sentence id="DrugDDI.d57.s26" origId="s26" text="?"/><sentence id="DrugDDI.d57.s27" origId="s27" text="?Hematopoietic"/><sentence id="DrugDDI.d57.s28" origId="s28" text="anemia"/><sentence id="DrugDDI.d57.s29" origId="s29" text="thrombocytopenia"/><sentence id="DrugDDI.d57.s30" origId="s30" text="?"/><sentence id="DrugDDI.d57.s31" origId="s31" text="leukopenia"/><sentence id="DrugDDI.d57.s32" origId="s32" text="?"/><sentence id="DrugDDI.d57.s33" origId="s33" text="?"/><sentence id="DrugDDI.d57.s34" origId="s34" text="bone marrow hypoplasia"/><sentence id="DrugDDI.d57.s35" origId="s35" text="?"/><sentence id="DrugDDI.d57.s36" origId="s36" text="?"/><sentence id="DrugDDI.d57.s37" origId="s37" text="eosinophilia"/><sentence id="DrugDDI.d57.s38" origId="s38" text="?"/><sentence id="DrugDDI.d57.s39" origId="s39" text="?Immunologic"/><sentence id="DrugDDI.d57.s40" origId="s40" text="angioedema"/><sentence id="DrugDDI.d57.s41" origId="s41" text="anaphylaxis"/><sentence id="DrugDDI.d57.s42" origId="s42" text="?"/><sentence id="DrugDDI.d57.s43" origId="s43" text="laryngeal edema"/><sentence id="DrugDDI.d57.s44" origId="s44" text="Lupus-like syndrome"/><sentence id="DrugDDI.d57.s45" origId="s45" text="?"/><sentence id="DrugDDI.d57.s46" origId="s46" text="urticaria"/><sentence id="DrugDDI.d57.s47" origId="s47" text="vasculitis"/><sentence id="DrugDDI.d57.s48" origId="s48" text="?Integumentary"/><sentence id="DrugDDI.d57.s49" origId="s49" text="exfoliative dermatitis"/><sentence id="DrugDDI.d57.s50" origId="s50" text="alopecia"/><sentence id="DrugDDI.d57.s51" origId="s51" text="?"/><sentence id="DrugDDI.d57.s52" origId="s52" text="rash"/><sentence id="DrugDDI.d57.s53" origId="s53" text="?"/><sentence id="DrugDDI.d57.s54" origId="s54" text="?"/><sentence id="DrugDDI.d57.s55" origId="s55" text="dermatitis"/><sentence id="DrugDDI.d57.s56" origId="s56" text="?"/><sentence id="DrugDDI.d57.s57" origId="s57" text="?"/><sentence id="DrugDDI.d57.s58" origId="s58" text="pruritus"/><sentence id="DrugDDI.d57.s59" origId="s59" text="?"/></document>
