# Supplementary material for: Phar-LSTM: a pharmacological representation-based LSTM network for drug–drug interaction extraction
Source: PeerJ. 2023 Dec 14;11:e16606. doi: 10.7717/peerj.16606 (PMC10725669; doi:10.7717/peerj.16606)
Supplement: Supplemental Information 1 [file peerj-11-16606-s001.zip › Data_XmlFormat/Test2011/Guaifenesin_ddi.xml]

<?xml version="1.0" encoding="UTF-8"?>
<document id="DrugDDI.d244" origId="Guaifenesin"><sentence id="DrugDDI.d244.s0" origId="s0" text="The use of codeine may result in additive CNS depressant effects when coadministered with alcohol, antihistamines, psychotropics or other drugs that produce CNS depression."><entity id="DrugDDI.d244.s0.e0" origId="s0.p1" charOffset="11-18" type="drug" text="codeine"/><entity id="DrugDDI.d244.s0.e1" origId="s0.p4" charOffset="42-56" type="drug" text="CNS depressant"/><entity id="DrugDDI.d244.s0.e2" origId="s0.p7" charOffset="90-97" type="drug" text="alcohol"/><entity id="DrugDDI.d244.s0.e3" origId="s0.p8" charOffset="99-113" type="drug" text="antihistamines"/><entity id="DrugDDI.d244.s0.e4" origId="s0.p11" charOffset="138-143" type="drug" text="drugs"/><pair id="DrugDDI.d244.s0.p0" e1="DrugDDI.d244.s0.e0" e2="DrugDDI.d244.s0.e1" interaction="?"/><pair id="DrugDDI.d244.s0.p1" e1="DrugDDI.d244.s0.e0" e2="DrugDDI.d244.s0.e2" interaction="?"/><pair id="DrugDDI.d244.s0.p2" e1="DrugDDI.d244.s0.e0" e2="DrugDDI.d244.s0.e3" interaction="?"/><pair id="DrugDDI.d244.s0.p3" e1="DrugDDI.d244.s0.e0" e2="DrugDDI.d244.s0.e4" interaction="?"/><pair id="DrugDDI.d244.s0.p4" e1="DrugDDI.d244.s0.e1" e2="DrugDDI.d244.s0.e2" interaction="?"/><pair id="DrugDDI.d244.s0.p5" e1="DrugDDI.d244.s0.e1" e2="DrugDDI.d244.s0.e3" interaction="?"/><pair id="DrugDDI.d244.s0.p6" e1="DrugDDI.d244.s0.e1" e2="DrugDDI.d244.s0.e4" interaction="?"/><pair id="DrugDDI.d244.s0.p7" e1="DrugDDI.d244.s0.e2" e2="DrugDDI.d244.s0.e3" interaction="?"/><pair id="DrugDDI.d244.s0.p8" e1="DrugDDI.d244.s0.e2" e2="DrugDDI.d244.s0.e4" interaction="?"/><pair id="DrugDDI.d244.s0.p9" e1="DrugDDI.d244.s0.e3" e2="DrugDDI.d244.s0.e4" interaction="?"/></sentence><sentence id="DrugDDI.d244.s1" origId="s1" text="Serious toxicity may result if dextromethorphan is coadministered with monoamine oxidase inhibitors (MAOIs)."><entity id="DrugDDI.d244.s1.e0" origId="s1.p18" charOffset="31-47" type="drug" text="dextromethorphan"/><entity id="DrugDDI.d244.s1.e1" origId="s1.p21" charOffset="71-99" type="drug" text="monoamine oxidase inhibitors"/><pair id="DrugDDI.d244.s1.p0" e1="DrugDDI.d244.s1.e0" e2="DrugDDI.d244.s1.e1" interaction="?"/></sentence><sentence id="DrugDDI.d244.s2" origId="s2" text="The use of dextromethorphan hydrobromide may result in additive CNS depressant effects when coadministered with alcohol, antihistamines, psychotropics or other drugs that produce CNS depression."><entity id="DrugDDI.d244.s2.e0" origId="s2.p26" charOffset="11-40" type="drug" text="dextromethorphan hydrobromide"/><entity id="DrugDDI.d244.s2.e1" origId="s2.p29" charOffset="64-78" type="drug" text="CNS depressant"/><entity id="DrugDDI.d244.s2.e2" origId="s2.p32" charOffset="112-119" type="drug" text="alcohol"/><entity id="DrugDDI.d244.s2.e3" origId="s2.p33" charOffset="121-135" type="drug" text="antihistamines"/><entity id="DrugDDI.d244.s2.e4" origId="s2.p36" charOffset="160-165" type="drug" text="drugs"/><pair id="DrugDDI.d244.s2.p0" e1="DrugDDI.d244.s2.e0" e2="DrugDDI.d244.s2.e1" interaction="?"/><pair id="DrugDDI.d244.s2.p1" e1="DrugDDI.d244.s2.e0" e2="DrugDDI.d244.s2.e2" interaction="?"/><pair id="DrugDDI.d244.s2.p2" e1="DrugDDI.d244.s2.e0" e2="DrugDDI.d244.s2.e3" interaction="?"/><pair id="DrugDDI.d244.s2.p3" e1="DrugDDI.d244.s2.e0" e2="DrugDDI.d244.s2.e4" interaction="?"/><pair id="DrugDDI.d244.s2.p4" e1="DrugDDI.d244.s2.e1" e2="DrugDDI.d244.s2.e2" interaction="?"/><pair id="DrugDDI.d244.s2.p5" e1="DrugDDI.d244.s2.e1" e2="DrugDDI.d244.s2.e3" interaction="?"/><pair id="DrugDDI.d244.s2.p6" e1="DrugDDI.d244.s2.e1" e2="DrugDDI.d244.s2.e4" interaction="?"/><pair id="DrugDDI.d244.s2.p7" e1="DrugDDI.d244.s2.e2" e2="DrugDDI.d244.s2.e3" interaction="?"/><pair id="DrugDDI.d244.s2.p8" e1="DrugDDI.d244.s2.e2" e2="DrugDDI.d244.s2.e4" interaction="?"/><pair id="DrugDDI.d244.s2.p9" e1="DrugDDI.d244.s2.e3" e2="DrugDDI.d244.s2.e4" interaction="?"/></sentence></document>
