# Supplementary material for: Phar-LSTM: a pharmacological representation-based LSTM network for drug–drug interaction extraction
Source: PeerJ. 2023 Dec 14;11:e16606. doi: 10.7717/peerj.16606 (PMC10725669; doi:10.7717/peerj.16606)
Supplement: Supplemental Information 1 [file peerj-11-16606-s001.zip › Data_XmlFormat/Test2011/Hydroxocobalamin_ddi.xml]

<?xml version="1.0" encoding="UTF-8"?>
<document id="DrugDDI.d523" origId="Hydroxocobalamin"><sentence id="DrugDDI.d523.s0" origId="s0" text="No formal drug interaction studies have been conducted with Cyanokit."/></document>
