# Supplementary material for: Phar-LSTM: a pharmacological representation-based LSTM network for drug–drug interaction extraction
Source: PeerJ. 2023 Dec 14;11:e16606. doi: 10.7717/peerj.16606 (PMC10725669; doi:10.7717/peerj.16606)
Supplement: Supplemental Information 1 [file peerj-11-16606-s001.zip › Data_XmlFormat/Test2011/Icodextrin_ddi.xml]

<?xml version="1.0" encoding="UTF-8"?>
<document id="DrugDDI.d246" origId="Icodextrin"><sentence id="DrugDDI.d246.s0" origId="s0" text="General No clinical drug interaction studies were performed."/><sentence id="DrugDDI.d246.s1" origId="s1" text="No evaluation of EXTRANEALs effects on the cytochrome P450 system was conducted."><entity id="DrugDDI.d246.s1.e0" origId="s1.p4" charOffset="17-26" type="drug" text="EXTRANEAL"/><entity id="DrugDDI.d246.s1.e1" origId="s1.p7" charOffset="43-58" type="drug" text="cytochrome P450"/><pair id="DrugDDI.d246.s1.p0" e1="DrugDDI.d246.s1.e0" e2="DrugDDI.d246.s1.e1" interaction="?"/></sentence><sentence id="DrugDDI.d246.s2" origId="s2" text="As with other dialysis solutions, blood concentrations of dialyzable drugs may be reduced by dialysis."><entity id="DrugDDI.d246.s2.e0" origId="s2.p11" charOffset="14-32" type="drug" text="dialysis solutions"/><entity id="DrugDDI.d246.s2.e1" origId="s2.p13" charOffset="69-74" type="drug" text="drugs"/><pair id="DrugDDI.d246.s2.p0" e1="DrugDDI.d246.s2.e0" e2="DrugDDI.d246.s2.e1" interaction="?"/></sentence><sentence id="DrugDDI.d246.s3" origId="s3" text="Dosage adjustment of concomitant medications may be necessary."><entity id="DrugDDI.d246.s3.e0" origId="s3.p19" charOffset="33-44" type="drug" text="medications"/></sentence><sentence id="DrugDDI.d246.s4" origId="s4" text="In patients using cardiac glycosides (digoxin and others), plasma levels of calcium, potassium and magnesium must be carefully monitored."><entity id="DrugDDI.d246.s4.e0" origId="s4.p25" charOffset="18-36" type="drug" text="cardiac glycosides"/><entity id="DrugDDI.d246.s4.e1" origId="s4.p27" charOffset="38-45" type="drug" text="digoxin"/><entity id="DrugDDI.d246.s4.e2" origId="s4.p33" charOffset="76-83" type="drug" text="calcium"/><entity id="DrugDDI.d246.s4.e3" origId="s4.p34" charOffset="85-94" type="drug" text="potassium"/><entity id="DrugDDI.d246.s4.e4" origId="s4.p36" charOffset="99-108" type="drug" text="magnesium"/><pair id="DrugDDI.d246.s4.p0" e1="DrugDDI.d246.s4.e0" e2="DrugDDI.d246.s4.e1" interaction="?"/><pair id="DrugDDI.d246.s4.p1" e1="DrugDDI.d246.s4.e0" e2="DrugDDI.d246.s4.e2" interaction="?"/><pair id="DrugDDI.d246.s4.p2" e1="DrugDDI.d246.s4.e0" e2="DrugDDI.d246.s4.e3" interaction="?"/><pair id="DrugDDI.d246.s4.p3" e1="DrugDDI.d246.s4.e0" e2="DrugDDI.d246.s4.e4" interaction="?"/><pair id="DrugDDI.d246.s4.p4" e1="DrugDDI.d246.s4.e1" e2="DrugDDI.d246.s4.e2" interaction="?"/><pair id="DrugDDI.d246.s4.p5" e1="DrugDDI.d246.s4.e1" e2="DrugDDI.d246.s4.e3" interaction="?"/><pair id="DrugDDI.d246.s4.p6" e1="DrugDDI.d246.s4.e1" e2="DrugDDI.d246.s4.e4" interaction="?"/><pair id="DrugDDI.d246.s4.p7" e1="DrugDDI.d246.s4.e2" e2="DrugDDI.d246.s4.e3" interaction="?"/><pair id="DrugDDI.d246.s4.p8" e1="DrugDDI.d246.s4.e2" e2="DrugDDI.d246.s4.e4" interaction="?"/><pair id="DrugDDI.d246.s4.p9" e1="DrugDDI.d246.s4.e3" e2="DrugDDI.d246.s4.e4" interaction="?"/></sentence><sentence id="DrugDDI.d246.s5" origId="s5" text="Insulin A clinical study in 6 insulin-dependent diabetic patients demonstrated no effect of EXTRANEAL on insulin absorption from the peritoneal cavity or on insulins ability to control blood glucose when insulin was administered intraperitoneally with EXTRANEAL."><entity id="DrugDDI.d246.s5.e0" origId="s5.p41" charOffset="0-7" type="drug" text="Insulin"/><entity id="DrugDDI.d246.s5.e1" origId="s5.p45" charOffset="92-101" type="drug" text="EXTRANEAL"/><entity id="DrugDDI.d246.s5.e2" origId="s5.p46" charOffset="105-112" type="drug" text="insulin"/><entity id="DrugDDI.d246.s5.e3" origId="s5.p49" charOffset="157-164" type="drug" text="insulin"/><entity id="DrugDDI.d246.s5.e4" origId="s5.p55" charOffset="204-211" type="drug" text="insulin"/><entity id="DrugDDI.d246.s5.e5" origId="s5.p59" charOffset="252-261" type="drug" text="EXTRANEAL"/><pair id="DrugDDI.d246.s5.p0" e1="DrugDDI.d246.s5.e0" e2="DrugDDI.d246.s5.e1" interaction="?"/><pair id="DrugDDI.d246.s5.p1" e1="DrugDDI.d246.s5.e0" e2="DrugDDI.d246.s5.e2" interaction="?"/><pair id="DrugDDI.d246.s5.p2" e1="DrugDDI.d246.s5.e0" e2="DrugDDI.d246.s5.e3" interaction="?"/><pair id="DrugDDI.d246.s5.p3" e1="DrugDDI.d246.s5.e0" e2="DrugDDI.d246.s5.e4" interaction="?"/><pair id="DrugDDI.d246.s5.p4" e1="DrugDDI.d246.s5.e0" e2="DrugDDI.d246.s5.e5" interaction="?"/><pair id="DrugDDI.d246.s5.p5" e1="DrugDDI.d246.s5.e1" e2="DrugDDI.d246.s5.e2" interaction="?"/><pair id="DrugDDI.d246.s5.p6" e1="DrugDDI.d246.s5.e1" e2="DrugDDI.d246.s5.e3" interaction="?"/><pair id="DrugDDI.d246.s5.p7" e1="DrugDDI.d246.s5.e1" e2="DrugDDI.d246.s5.e4" interaction="?"/><pair id="DrugDDI.d246.s5.p8" e1="DrugDDI.d246.s5.e1" e2="DrugDDI.d246.s5.e5" interaction="?"/><pair id="DrugDDI.d246.s5.p9" e1="DrugDDI.d246.s5.e2" e2="DrugDDI.d246.s5.e3" interaction="?"/><pair id="DrugDDI.d246.s5.p10" e1="DrugDDI.d246.s5.e2" e2="DrugDDI.d246.s5.e4" interaction="?"/><pair id="DrugDDI.d246.s5.p11" e1="DrugDDI.d246.s5.e2" e2="DrugDDI.d246.s5.e5" interaction="?"/><pair id="DrugDDI.d246.s5.p12" e1="DrugDDI.d246.s5.e3" e2="DrugDDI.d246.s5.e4" interaction="?"/><pair id="DrugDDI.d246.s5.p13" e1="DrugDDI.d246.s5.e3" e2="DrugDDI.d246.s5.e5" interaction="?"/><pair id="DrugDDI.d246.s5.p14" e1="DrugDDI.d246.s5.e4" e2="DrugDDI.d246.s5.e5" interaction="?"/></sentence><sentence id="DrugDDI.d246.s6" origId="s6" text="However, appropriate monitoring of blood glucose should be performed when initiating EXTRANEAL in diabetic patients and insulin dosage should be adjusted if needed."><entity id="DrugDDI.d246.s6.e0" origId="s6.p67" charOffset="85-94" type="drug" text="EXTRANEAL"/><entity id="DrugDDI.d246.s6.e1" origId="s6.p70" charOffset="120-127" type="drug" text="insulin"/><pair id="DrugDDI.d246.s6.p0" e1="DrugDDI.d246.s6.e0" e2="DrugDDI.d246.s6.e1" interaction="?"/></sentence><sentence id="DrugDDI.d246.s7" origId="s7" text="Heparin No human drug interaction studies with heparin were conducted."><entity id="DrugDDI.d246.s7.e0" origId="s7.p76" charOffset="0-7" type="drug" text="Heparin"/><entity id="DrugDDI.d246.s7.e1" origId="s7.p78" charOffset="47-54" type="drug" text="heparin"/><pair id="DrugDDI.d246.s7.p0" e1="DrugDDI.d246.s7.e0" e2="DrugDDI.d246.s7.e1" interaction="?"/></sentence><sentence id="DrugDDI.d246.s8" origId="s8" text="In vitro studies demonstrated no evidence of incompatibility of heparin with EXTRANEAL."><entity id="DrugDDI.d246.s8.e0" origId="s8.p85" charOffset="64-71" type="drug" text="heparin"/><entity id="DrugDDI.d246.s8.e1" origId="s8.p86" charOffset="77-86" type="drug" text="EXTRANEAL"/><pair id="DrugDDI.d246.s8.p0" e1="DrugDDI.d246.s8.e0" e2="DrugDDI.d246.s8.e1" interaction="?"/></sentence><sentence id="DrugDDI.d246.s9" origId="s9" text="Antibiotics No human drug interaction studies with antibiotics were conducted."><entity id="DrugDDI.d246.s9.e0" origId="s9.p87" charOffset="0-11" type="drug" text="Antibiotics"/><entity id="DrugDDI.d246.s9.e1" origId="s9.p89" charOffset="51-62" type="drug" text="antibiotics"/><pair id="DrugDDI.d246.s9.p0" e1="DrugDDI.d246.s9.e0" e2="DrugDDI.d246.s9.e1" interaction="?"/></sentence><sentence id="DrugDDI.d246.s10" origId="s10" text="In vitro studies evaluating the minimum inhibitory concentration (MIC) of vancomycin, cefazolin, ampicillin, ampicillin/flucoxacillin, ceftazidime, gentamicin, and amphotericin demonstrated no evidence of incompatibility of these antibiotics with EXTRANEAL."><entity id="DrugDDI.d246.s10.e0" origId="s10.p98" charOffset="74-84" type="drug" text="vancomycin"/><entity id="DrugDDI.d246.s10.e1" origId="s10.p99" charOffset="86-95" type="drug" text="cefazolin"/><entity id="DrugDDI.d246.s10.e2" origId="s10.p100" charOffset="97-107" type="drug" text="ampicillin"/><entity id="DrugDDI.d246.s10.e3" origId="s10.p101" charOffset="109-119" type="drug" text="ampicillin"/><entity id="DrugDDI.d246.s10.e4" origId="s10.p103" charOffset="135-146" type="drug" text="ceftazidime"/><entity id="DrugDDI.d246.s10.e5" origId="s10.p104" charOffset="148-158" type="drug" text="gentamicin"/><entity id="DrugDDI.d246.s10.e6" origId="s10.p106" charOffset="164-176" type="drug" text="amphotericin"/><entity id="DrugDDI.d246.s10.e7" origId="s10.p110" charOffset="230-241" type="drug" text="antibiotics"/><entity id="DrugDDI.d246.s10.e8" origId="s10.p111" charOffset="247-256" type="drug" text="EXTRANEAL"/><pair id="DrugDDI.d246.s10.p0" e1="DrugDDI.d246.s10.e0" e2="DrugDDI.d246.s10.e1" interaction="?"/><pair id="DrugDDI.d246.s10.p1" e1="DrugDDI.d246.s10.e0" e2="DrugDDI.d246.s10.e2" interaction="?"/><pair id="DrugDDI.d246.s10.p2" e1="DrugDDI.d246.s10.e0" e2="DrugDDI.d246.s10.e3" interaction="?"/><pair id="DrugDDI.d246.s10.p3" e1="DrugDDI.d246.s10.e0" e2="DrugDDI.d246.s10.e4" interaction="?"/><pair id="DrugDDI.d246.s10.p4" e1="DrugDDI.d246.s10.e0" e2="DrugDDI.d246.s10.e5" interaction="?"/><pair id="DrugDDI.d246.s10.p5" e1="DrugDDI.d246.s10.e0" e2="DrugDDI.d246.s10.e6" interaction="?"/><pair id="DrugDDI.d246.s10.p6" e1="DrugDDI.d246.s10.e0" e2="DrugDDI.d246.s10.e7" interaction="?"/><pair id="DrugDDI.d246.s10.p7" e1="DrugDDI.d246.s10.e0" e2="DrugDDI.d246.s10.e8" interaction="?"/><pair id="DrugDDI.d246.s10.p8" e1="DrugDDI.d246.s10.e1" e2="DrugDDI.d246.s10.e2" interaction="?"/><pair id="DrugDDI.d246.s10.p9" e1="DrugDDI.d246.s10.e1" e2="DrugDDI.d246.s10.e3" interaction="?"/><pair id="DrugDDI.d246.s10.p10" e1="DrugDDI.d246.s10.e1" e2="DrugDDI.d246.s10.e4" interaction="?"/><pair id="DrugDDI.d246.s10.p11" e1="DrugDDI.d246.s10.e1" e2="DrugDDI.d246.s10.e5" interaction="?"/><pair id="DrugDDI.d246.s10.p12" e1="DrugDDI.d246.s10.e1" e2="DrugDDI.d246.s10.e6" interaction="?"/><pair id="DrugDDI.d246.s10.p13" e1="DrugDDI.d246.s10.e1" e2="DrugDDI.d246.s10.e7" interaction="?"/><pair id="DrugDDI.d246.s10.p14" e1="DrugDDI.d246.s10.e1" e2="DrugDDI.d246.s10.e8" interaction="?"/><pair id="DrugDDI.d246.s10.p15" e1="DrugDDI.d246.s10.e2" e2="DrugDDI.d246.s10.e3" interaction="?"/><pair id="DrugDDI.d246.s10.p16" e1="DrugDDI.d246.s10.e2" e2="DrugDDI.d246.s10.e4" interaction="?"/><pair id="DrugDDI.d246.s10.p17" e1="DrugDDI.d246.s10.e2" e2="DrugDDI.d246.s10.e5" interaction="?"/><pair id="DrugDDI.d246.s10.p18" e1="DrugDDI.d246.s10.e2" e2="DrugDDI.d246.s10.e6" interaction="?"/><pair id="DrugDDI.d246.s10.p19" e1="DrugDDI.d246.s10.e2" e2="DrugDDI.d246.s10.e7" interaction="?"/><pair id="DrugDDI.d246.s10.p20" e1="DrugDDI.d246.s10.e2" e2="DrugDDI.d246.s10.e8" interaction="?"/><pair id="DrugDDI.d246.s10.p21" e1="DrugDDI.d246.s10.e3" e2="DrugDDI.d246.s10.e4" interaction="?"/><pair id="DrugDDI.d246.s10.p22" e1="DrugDDI.d246.s10.e3" e2="DrugDDI.d246.s10.e5" interaction="?"/><pair id="DrugDDI.d246.s10.p23" e1="DrugDDI.d246.s10.e3" e2="DrugDDI.d246.s10.e6" interaction="?"/><pair id="DrugDDI.d246.s10.p24" e1="DrugDDI.d246.s10.e3" e2="DrugDDI.d246.s10.e7" interaction="?"/><pair id="DrugDDI.d246.s10.p25" e1="DrugDDI.d246.s10.e3" e2="DrugDDI.d246.s10.e8" interaction="?"/><pair id="DrugDDI.d246.s10.p26" e1="DrugDDI.d246.s10.e4" e2="DrugDDI.d246.s10.e5" interaction="?"/><pair id="DrugDDI.d246.s10.p27" e1="DrugDDI.d246.s10.e4" e2="DrugDDI.d246.s10.e6" interaction="?"/><pair id="DrugDDI.d246.s10.p28" e1="DrugDDI.d246.s10.e4" e2="DrugDDI.d246.s10.e7" interaction="?"/><pair id="DrugDDI.d246.s10.p29" e1="DrugDDI.d246.s10.e4" e2="DrugDDI.d246.s10.e8" interaction="?"/><pair id="DrugDDI.d246.s10.p30" e1="DrugDDI.d246.s10.e5" e2="DrugDDI.d246.s10.e6" interaction="?"/><pair id="DrugDDI.d246.s10.p31" e1="DrugDDI.d246.s10.e5" e2="DrugDDI.d246.s10.e7" interaction="?"/><pair id="DrugDDI.d246.s10.p32" e1="DrugDDI.d246.s10.e5" e2="DrugDDI.d246.s10.e8" interaction="?"/><pair id="DrugDDI.d246.s10.p33" e1="DrugDDI.d246.s10.e6" e2="DrugDDI.d246.s10.e7" interaction="?"/><pair id="DrugDDI.d246.s10.p34" e1="DrugDDI.d246.s10.e6" e2="DrugDDI.d246.s10.e8" interaction="?"/><pair id="DrugDDI.d246.s10.p35" e1="DrugDDI.d246.s10.e7" e2="DrugDDI.d246.s10.e8" interaction="?"/></sentence><sentence id="DrugDDI.d246.s11" origId="s11" text="Drug/Laboratory Test Interactions Blood Glucose Blood glucose measurement must be done with a glucose-specific method to prevent maltose interference with test results."><entity id="DrugDDI.d246.s11.e0" origId="s11.p112" charOffset="0-4" type="drug" text="Drug"/><entity id="DrugDDI.d246.s11.e1" origId="s11.p117" charOffset="94-101" type="drug" text="glucose"/><entity id="DrugDDI.d246.s11.e2" origId="s11.p118" charOffset="121-128" type="drug" text="prevent"/><entity id="DrugDDI.d246.s11.e3" origId="s11.p119" charOffset="129-136" type="drug" text="maltose"/><pair id="DrugDDI.d246.s11.p0" e1="DrugDDI.d246.s11.e0" e2="DrugDDI.d246.s11.e1" interaction="?"/><pair id="DrugDDI.d246.s11.p1" e1="DrugDDI.d246.s11.e0" e2="DrugDDI.d246.s11.e2" interaction="?"/><pair id="DrugDDI.d246.s11.p2" e1="DrugDDI.d246.s11.e0" e2="DrugDDI.d246.s11.e3" interaction="?"/><pair id="DrugDDI.d246.s11.p3" e1="DrugDDI.d246.s11.e1" e2="DrugDDI.d246.s11.e2" interaction="?"/><pair id="DrugDDI.d246.s11.p4" e1="DrugDDI.d246.s11.e1" e2="DrugDDI.d246.s11.e3" interaction="?"/><pair id="DrugDDI.d246.s11.p5" e1="DrugDDI.d246.s11.e2" e2="DrugDDI.d246.s11.e3" interaction="?"/></sentence><sentence id="DrugDDI.d246.s12" origId="s12" text="Since falsely elevated glucose levels have been observed with blood glucose monitoring devices and test strips that use glucose dehydrogenase pyrroloquinolinequinone (GDH PQQ)-based methods, GDH PQQ-based methods should not be used to measure glucose levels in patients administered EXTRANEAL.."><entity id="DrugDDI.d246.s12.e0" origId="s12.p128" charOffset="120-141" type="drug" text="glucose dehydrogenase"/><entity id="DrugDDI.d246.s12.e1" origId="s12.p130" charOffset="167-170" type="drug" text="GDH"/><entity id="DrugDDI.d246.s12.e2" origId="s12.p133" charOffset="191-194" type="drug" text="GDH"/><entity id="DrugDDI.d246.s12.e3" origId="s12.p143" charOffset="283-292" type="drug" text="EXTRANEAL"/><pair id="DrugDDI.d246.s12.p0" e1="DrugDDI.d246.s12.e0" e2="DrugDDI.d246.s12.e1" interaction="?"/><pair id="DrugDDI.d246.s12.p1" e1="DrugDDI.d246.s12.e0" e2="DrugDDI.d246.s12.e2" interaction="?"/><pair id="DrugDDI.d246.s12.p2" e1="DrugDDI.d246.s12.e0" e2="DrugDDI.d246.s12.e3" interaction="?"/><pair id="DrugDDI.d246.s12.p3" e1="DrugDDI.d246.s12.e1" e2="DrugDDI.d246.s12.e2" interaction="?"/><pair id="DrugDDI.d246.s12.p4" e1="DrugDDI.d246.s12.e1" e2="DrugDDI.d246.s12.e3" interaction="?"/><pair id="DrugDDI.d246.s12.p5" e1="DrugDDI.d246.s12.e2" e2="DrugDDI.d246.s12.e3" interaction="?"/></sentence><sentence id="DrugDDI.d246.s13" origId="s13" text="Serum Amylase An apparent decrease in serum amylase activity has been observed in patients administered EXTRANEAL."><entity id="DrugDDI.d246.s13.e0" origId="s13.p151" charOffset="104-113" type="drug" text="EXTRANEAL"/></sentence><sentence id="DrugDDI.d246.s14" origId="s14" text="Preliminary investigations indicate that icodextrin and its metabolites interfere with enzymatic-based amylase assays, resulting in inaccurately low values."><entity id="DrugDDI.d246.s14.e0" origId="s14.p154" charOffset="41-51" type="drug" text="icodextrin"/><entity id="DrugDDI.d246.s14.e1" origId="s14.p156" charOffset="60-71" type="drug" text="metabolites"/><entity id="DrugDDI.d246.s14.e2" origId="s14.p158" charOffset="103-110" type="drug" text="amylase"/><pair id="DrugDDI.d246.s14.p0" e1="DrugDDI.d246.s14.e0" e2="DrugDDI.d246.s14.e1" interaction="?"/><pair id="DrugDDI.d246.s14.p1" e1="DrugDDI.d246.s14.e0" e2="DrugDDI.d246.s14.e2" interaction="?"/><pair id="DrugDDI.d246.s14.p2" e1="DrugDDI.d246.s14.e1" e2="DrugDDI.d246.s14.e2" interaction="?"/></sentence><sentence id="DrugDDI.d246.s15" origId="s15" text="This should be taken into account when evaluating serum amylase levels for diagnosis or monitoring of pancreatitis in patients using EXTRANEAL."><entity id="DrugDDI.d246.s15.e0" origId="s15.p174" charOffset="133-142" type="drug" text="EXTRANEAL"/></sentence></document>
