# Supplementary material for: Phar-LSTM: a pharmacological representation-based LSTM network for drug–drug interaction extraction
Source: PeerJ. 2023 Dec 14;11:e16606. doi: 10.7717/peerj.16606 (PMC10725669; doi:10.7717/peerj.16606)
Supplement: Supplemental Information 1 [file peerj-11-16606-s001.zip › Data_XmlFormat/Test2011/Ifosfamide_ddi.xml]

<?xml version="1.0" encoding="UTF-8"?>
<document id="DrugDDI.d470" origId="Ifosfamide"><sentence id="DrugDDI.d470.s0" origId="s0" text="The physician should be alert for possible combined drug actions, desirable or undesirable, involving ifosfamide even though ifosfamide has been used successfully concurrently with other drugs, including other cytotoxic drugs."><entity id="DrugDDI.d470.s0.e0" origId="s0.p9" charOffset="102-112" type="drug" text="ifosfamide"/><entity id="DrugDDI.d470.s0.e1" origId="s0.p11" charOffset="125-135" type="drug" text="ifosfamide"/><entity id="DrugDDI.d470.s0.e2" origId="s0.p16" charOffset="187-192" type="drug" text="drugs"/><entity id="DrugDDI.d470.s0.e3" origId="s0.p18" charOffset="204-225" type="drug" text="other cytotoxic drugs"/><pair id="DrugDDI.d470.s0.p0" e1="DrugDDI.d470.s0.e0" e2="DrugDDI.d470.s0.e1" interaction="?"/><pair id="DrugDDI.d470.s0.p1" e1="DrugDDI.d470.s0.e0" e2="DrugDDI.d470.s0.e2" interaction="?"/><pair id="DrugDDI.d470.s0.p2" e1="DrugDDI.d470.s0.e0" e2="DrugDDI.d470.s0.e3" interaction="?"/><pair id="DrugDDI.d470.s0.p3" e1="DrugDDI.d470.s0.e1" e2="DrugDDI.d470.s0.e2" interaction="?"/><pair id="DrugDDI.d470.s0.p4" e1="DrugDDI.d470.s0.e1" e2="DrugDDI.d470.s0.e3" interaction="?"/><pair id="DrugDDI.d470.s0.p5" e1="DrugDDI.d470.s0.e2" e2="DrugDDI.d470.s0.e3" interaction="?"/></sentence></document>
