# Supplementary material for: Phar-LSTM: a pharmacological representation-based LSTM network for drug–drug interaction extraction
Source: PeerJ. 2023 Dec 14;11:e16606. doi: 10.7717/peerj.16606 (PMC10725669; doi:10.7717/peerj.16606)
Supplement: Supplemental Information 1 [file peerj-11-16606-s001.zip › Data_XmlFormat/Test2011/Indomethacin_ddi.xml]

<?xml version="1.0" encoding="UTF-8"?>
<document id="DrugDDI.d83" origId="Indomethacin"><sentence id="DrugDDI.d83.s0" origId="s0" text="In normal volunteers receiving indomethacin, the administration of diflunisal decreased the renal clearance and significantly increased the plasma levels of indomethacin."><entity id="DrugDDI.d83.s0.e0" origId="s0.p2" charOffset="31-43" type="drug" text="indomethacin"/><entity id="DrugDDI.d83.s0.e1" origId="s0.p4" charOffset="67-77" type="drug" text="diflunisal"/><entity id="DrugDDI.d83.s0.e2" origId="s0.p11" charOffset="157-169" type="drug" text="indomethacin"/><pair id="DrugDDI.d83.s0.p0" e1="DrugDDI.d83.s0.e0" e2="DrugDDI.d83.s0.e1" interaction="?"/><pair id="DrugDDI.d83.s0.p1" e1="DrugDDI.d83.s0.e0" e2="DrugDDI.d83.s0.e2" interaction="?"/><pair id="DrugDDI.d83.s0.p2" e1="DrugDDI.d83.s0.e1" e2="DrugDDI.d83.s0.e2" interaction="?"/></sentence><sentence id="DrugDDI.d83.s1" origId="s1" text="In some patients, combined use of INDOCIN and diflunisal has been associated with fatal gastrointestinal hemorrhage."><entity id="DrugDDI.d83.s1.e0" origId="s1.p14" charOffset="34-41" type="drug" text="INDOCIN"/><entity id="DrugDDI.d83.s1.e1" origId="s1.p16" charOffset="46-56" type="drug" text="diflunisal"/><pair id="DrugDDI.d83.s1.p0" e1="DrugDDI.d83.s1.e0" e2="DrugDDI.d83.s1.e1" interaction="?"/></sentence><sentence id="DrugDDI.d83.s2" origId="s2" text="Therefore, diflunisal and INDOCIN should not be used concomitantly."><entity id="DrugDDI.d83.s2.e0" origId="s2.p22" charOffset="11-21" type="drug" text="diflunisal"/><entity id="DrugDDI.d83.s2.e1" origId="s2.p24" charOffset="26-33" type="drug" text="INDOCIN"/><pair id="DrugDDI.d83.s2.p0" e1="DrugDDI.d83.s2.e0" e2="DrugDDI.d83.s2.e1" interaction="?"/></sentence><sentence id="DrugDDI.d83.s3" origId="s3" text="In a study in normal volunteers, it was found that chronic concurrent administration of 3.6 g of aspirin per day decreases indomethacin blood levels approximately 20%."><entity id="DrugDDI.d83.s3.e0" origId="s3.p37" charOffset="97-104" type="drug" text="aspirin"/><entity id="DrugDDI.d83.s3.e1" origId="s3.p40" charOffset="123-135" type="drug" text="indomethacin"/><pair id="DrugDDI.d83.s3.p0" e1="DrugDDI.d83.s3.e0" e2="DrugDDI.d83.s3.e1" interaction="?"/></sentence><sentence id="DrugDDI.d83.s4" origId="s4" text="The concomitant use of INDOCIN with other NSAIDs is not recommended due to the increased possibility of gastrointestinal toxicity, with little or no increase in efficacy."><entity id="DrugDDI.d83.s4.e0" origId="s4.p42" charOffset="23-30" type="drug" text="INDOCIN"/><entity id="DrugDDI.d83.s4.e1" origId="s4.p43" charOffset="42-48" type="drug" text="NSAIDs"/><pair id="DrugDDI.d83.s4.p0" e1="DrugDDI.d83.s4.e0" e2="DrugDDI.d83.s4.e1" interaction="?"/></sentence><sentence id="DrugDDI.d83.s5" origId="s5" text="Clinical studies have shown that INDOCIN does not influence the hypoprothrombinemia produced by anticoagulants."><entity id="DrugDDI.d83.s5.e0" origId="s5.p56" charOffset="33-40" type="drug" text="INDOCIN"/><entity id="DrugDDI.d83.s5.e1" origId="s5.p62" charOffset="96-110" type="drug" text="anticoagulants"/><pair id="DrugDDI.d83.s5.p0" e1="DrugDDI.d83.s5.e0" e2="DrugDDI.d83.s5.e1" interaction="?"/></sentence><sentence id="DrugDDI.d83.s6" origId="s6" text="However, when any additional drug, including INDOCIN, is added to the treatment of patients on anticoagulant therapy, the patients should be observed for alterations of the prothrombin time."><entity id="DrugDDI.d83.s6.e0" origId="s6.p65" charOffset="29-33" type="drug" text="drug"/><entity id="DrugDDI.d83.s6.e1" origId="s6.p67" charOffset="45-52" type="drug" text="INDOCIN"/><pair id="DrugDDI.d83.s6.p0" e1="DrugDDI.d83.s6.e0" e2="DrugDDI.d83.s6.e1" interaction="?"/></sentence><sentence id="DrugDDI.d83.s7" origId="s7" text="In post-marketing experience, bleeding has been reported in patients on concomitant treatment with anticoagulants and INDOCIN."><entity id="DrugDDI.d83.s7.e0" origId="s7.p86" charOffset="99-113" type="drug" text="anticoagulants"/><entity id="DrugDDI.d83.s7.e1" origId="s7.p88" charOffset="118-125" type="drug" text="INDOCIN"/><pair id="DrugDDI.d83.s7.p0" e1="DrugDDI.d83.s7.e0" e2="DrugDDI.d83.s7.e1" interaction="?"/></sentence><sentence id="DrugDDI.d83.s8" origId="s8" text="Caution should be exercised when INDOCIN and anticoagulants are administered concomitantly."><entity id="DrugDDI.d83.s8.e0" origId="s8.p94" charOffset="33-40" type="drug" text="INDOCIN"/><entity id="DrugDDI.d83.s8.e1" origId="s8.p96" charOffset="45-59" type="drug" text="anticoagulants"/><pair id="DrugDDI.d83.s8.p0" e1="DrugDDI.d83.s8.e0" e2="DrugDDI.d83.s8.e1" interaction="?"/></sentence><sentence id="DrugDDI.d83.s9" origId="s9" text="When INDOCIN is given to patients receiving probenecid, the plasma levels of indomethacin are likely to be increased."><entity id="DrugDDI.d83.s9.e0" origId="s9.p101" charOffset="5-12" type="drug" text="INDOCIN"/><entity id="DrugDDI.d83.s9.e1" origId="s9.p106" charOffset="44-54" type="drug" text="probenecid"/><entity id="DrugDDI.d83.s9.e2" origId="s9.p108" charOffset="77-89" type="drug" text="indomethacin"/><pair id="DrugDDI.d83.s9.p0" e1="DrugDDI.d83.s9.e0" e2="DrugDDI.d83.s9.e1" interaction="?"/><pair id="DrugDDI.d83.s9.p1" e1="DrugDDI.d83.s9.e0" e2="DrugDDI.d83.s9.e2" interaction="?"/><pair id="DrugDDI.d83.s9.p2" e1="DrugDDI.d83.s9.e1" e2="DrugDDI.d83.s9.e2" interaction="?"/></sentence><sentence id="DrugDDI.d83.s10" origId="s10" text="Therefore, a lower total daily dosage of INDOCIN may produce a satisfactory therapeutic effect."><entity id="DrugDDI.d83.s10.e0" origId="s10.p115" charOffset="41-48" type="drug" text="INDOCIN"/></sentence><sentence id="DrugDDI.d83.s11" origId="s11" text="When increases in the dose of INDOCIN are made, they should be made carefully and in small increments."><entity id="DrugDDI.d83.s11.e0" origId="s11.p122" charOffset="30-37" type="drug" text="INDOCIN"/></sentence><sentence id="DrugDDI.d83.s12" origId="s12" text="Caution should be used if INDOCIN is administered simultaneously with methotrexate."><entity id="DrugDDI.d83.s12.e0" origId="s12.p137" charOffset="26-33" type="drug" text="INDOCIN"/><entity id="DrugDDI.d83.s12.e1" origId="s12.p141" charOffset="70-82" type="drug" text="methotrexate"/><pair id="DrugDDI.d83.s12.p0" e1="DrugDDI.d83.s12.e0" e2="DrugDDI.d83.s12.e1" interaction="?"/></sentence><sentence id="DrugDDI.d83.s13" origId="s13" text="INDOCIN has been reported to decrease the tubular secretion of methotrexate and to potentiate its toxicity."><entity id="DrugDDI.d83.s13.e0" origId="s13.p142" charOffset="0-7" type="drug" text="INDOCIN"/><entity id="DrugDDI.d83.s13.e1" origId="s13.p149" charOffset="63-75" type="drug" text="methotrexate"/><pair id="DrugDDI.d83.s13.p0" e1="DrugDDI.d83.s13.e0" e2="DrugDDI.d83.s13.e1" interaction="?"/></sentence><sentence id="DrugDDI.d83.s14" origId="s14" text="Administration of non-steroidal anti-inflammatory drugs concomitantly with cyclosporine has been associated with an increase in cyclosporine-induced toxicity, possibly due to decreased synthesis of renal prostacyclin."><entity id="DrugDDI.d83.s14.e0" origId="s14.p155" charOffset="18-55" type="drug" text="non-steroidal anti-inflammatory drugs"/><entity id="DrugDDI.d83.s14.e1" origId="s14.p156" charOffset="75-87" type="drug" text="cyclosporine"/><entity id="DrugDDI.d83.s14.e2" origId="s14.p164" charOffset="204-216" type="drug" text="prostacyclin"/><pair id="DrugDDI.d83.s14.p0" e1="DrugDDI.d83.s14.e0" e2="DrugDDI.d83.s14.e1" interaction="?"/><pair id="DrugDDI.d83.s14.p1" e1="DrugDDI.d83.s14.e0" e2="DrugDDI.d83.s14.e2" interaction="?"/><pair id="DrugDDI.d83.s14.p2" e1="DrugDDI.d83.s14.e1" e2="DrugDDI.d83.s14.e2" interaction="?"/></sentence><sentence id="DrugDDI.d83.s15" origId="s15" text="NSAIDs should be used with caution in patients taking cyclosporine, and renal function should be carefully monitored."><entity id="DrugDDI.d83.s15.e0" origId="s15.p165" charOffset="0-6" type="drug" text="NSAIDs"/><entity id="DrugDDI.d83.s15.e1" origId="s15.p172" charOffset="54-66" type="drug" text="cyclosporine"/><pair id="DrugDDI.d83.s15.p0" e1="DrugDDI.d83.s15.e0" e2="DrugDDI.d83.s15.e1" interaction="?"/></sentence><sentence id="DrugDDI.d83.s16" origId="s16" text="Capsules INDOCIN 50 mg t.i.d. produced a clinically relevant elevation of plasma lithium and reduction in renal lithium clearance in psychiatric patients and normal subjects with steady state plasma lithium concentrations."><entity id="DrugDDI.d83.s16.e0" origId="s16.p182" charOffset="81-88" type="drug" text="lithium"/><entity id="DrugDDI.d83.s16.e1" origId="s16.p185" charOffset="112-119" type="drug" text="lithium"/><entity id="DrugDDI.d83.s16.e2" origId="s16.p189" charOffset="199-206" type="drug" text="lithium"/><pair id="DrugDDI.d83.s16.p0" e1="DrugDDI.d83.s16.e0" e2="DrugDDI.d83.s16.e1" interaction="?"/><pair id="DrugDDI.d83.s16.p1" e1="DrugDDI.d83.s16.e0" e2="DrugDDI.d83.s16.e2" interaction="?"/><pair id="DrugDDI.d83.s16.p2" e1="DrugDDI.d83.s16.e1" e2="DrugDDI.d83.s16.e2" interaction="?"/></sentence><sentence id="DrugDDI.d83.s17" origId="s17" text="This effect has been attributed to inhibition of prostaglandin synthesis."><entity id="DrugDDI.d83.s17.e0" origId="s17.p195" charOffset="49-62" type="drug" text="prostaglandin"/></sentence><sentence id="DrugDDI.d83.s18" origId="s18" text="As a consequence, when INDOCIN and lithium are given concomitantly, the patient should be carefully observed for signs of lithium toxicity."><entity id="DrugDDI.d83.s18.e0" origId="s18.p198" charOffset="23-30" type="drug" text="INDOCIN"/><entity id="DrugDDI.d83.s18.e1" origId="s18.p200" charOffset="35-42" type="drug" text="lithium"/><pair id="DrugDDI.d83.s18.p0" e1="DrugDDI.d83.s18.e0" e2="DrugDDI.d83.s18.e1" interaction="?"/></sentence><sentence id="DrugDDI.d83.s19" origId="s19" text="(Read circulars for lithium preparations before use of such concomitant therapy.)"><entity id="DrugDDI.d83.s19.e0" origId="s19.p213" charOffset="20-39" type="drug" text="lithium preparation"/></sentence><sentence id="DrugDDI.d83.s20" origId="s20" text="In addition, the frequency of monitoring serum lithium concentration should be increased at the outset of such combination drug treatment."><entity id="DrugDDI.d83.s20.e0" origId="s20.p219" charOffset="47-54" type="drug" text="lithium"/><entity id="DrugDDI.d83.s20.e1" origId="s20.p224" charOffset="123-127" type="drug" text="drug"/><pair id="DrugDDI.d83.s20.p0" e1="DrugDDI.d83.s20.e0" e2="DrugDDI.d83.s20.e1" interaction="?"/></sentence><sentence id="DrugDDI.d83.s21" origId="s21" text="INDOCIN given concomitantly with digoxin has been reported to increase the serum concentration and prolong the half-life of digoxin."><entity id="DrugDDI.d83.s21.e0" origId="s21.p225" charOffset="0-7" type="drug" text="INDOCIN"/><entity id="DrugDDI.d83.s21.e1" origId="s21.p228" charOffset="33-40" type="drug" text="digoxin"/><entity id="DrugDDI.d83.s21.e2" origId="s21.p238" charOffset="124-131" type="drug" text="digoxin"/><pair id="DrugDDI.d83.s21.p0" e1="DrugDDI.d83.s21.e0" e2="DrugDDI.d83.s21.e1" interaction="?"/><pair id="DrugDDI.d83.s21.p1" e1="DrugDDI.d83.s21.e0" e2="DrugDDI.d83.s21.e2" interaction="?"/><pair id="DrugDDI.d83.s21.p2" e1="DrugDDI.d83.s21.e1" e2="DrugDDI.d83.s21.e2" interaction="?"/></sentence><sentence id="DrugDDI.d83.s22" origId="s22" text="Therefore, when INDOCIN and digoxin are used concomitantly, serum digoxin levels should be closely monitored."><entity id="DrugDDI.d83.s22.e0" origId="s22.p241" charOffset="16-23" type="drug" text="INDOCIN"/><entity id="DrugDDI.d83.s22.e1" origId="s22.p243" charOffset="28-35" type="drug" text="digoxin"/><pair id="DrugDDI.d83.s22.p0" e1="DrugDDI.d83.s22.e0" e2="DrugDDI.d83.s22.e1" interaction="?"/></sentence><sentence id="DrugDDI.d83.s23" origId="s23" text="In some patients, the administration of INDOCIN can reduce the diuretic, natriuretic, and antihypertensive effects of loop, potassium-sparing, and thiazide diuretics."><entity id="DrugDDI.d83.s23.e0" origId="s23.p254" charOffset="40-47" type="drug" text="INDOCIN"/><entity id="DrugDDI.d83.s23.e1" origId="s23.p257" charOffset="63-71" type="drug" text="diuretic"/><entity id="DrugDDI.d83.s23.e2" origId="s23.p259" charOffset="90-106" type="drug" text="antihypertensive"/><entity id="DrugDDI.d83.s23.e3" origId="s23.p261" charOffset="124-133" type="drug" text="potassium"/><entity id="DrugDDI.d83.s23.e4" origId="s23.p263" charOffset="147-165" type="drug" text="thiazide diuretics"/><pair id="DrugDDI.d83.s23.p0" e1="DrugDDI.d83.s23.e0" e2="DrugDDI.d83.s23.e1" interaction="?"/><pair id="DrugDDI.d83.s23.p1" e1="DrugDDI.d83.s23.e0" e2="DrugDDI.d83.s23.e2" interaction="?"/><pair id="DrugDDI.d83.s23.p2" e1="DrugDDI.d83.s23.e0" e2="DrugDDI.d83.s23.e3" interaction="?"/><pair id="DrugDDI.d83.s23.p3" e1="DrugDDI.d83.s23.e0" e2="DrugDDI.d83.s23.e4" interaction="?"/><pair id="DrugDDI.d83.s23.p4" e1="DrugDDI.d83.s23.e1" e2="DrugDDI.d83.s23.e2" interaction="?"/><pair id="DrugDDI.d83.s23.p5" e1="DrugDDI.d83.s23.e1" e2="DrugDDI.d83.s23.e3" interaction="?"/><pair id="DrugDDI.d83.s23.p6" e1="DrugDDI.d83.s23.e1" e2="DrugDDI.d83.s23.e4" interaction="?"/><pair id="DrugDDI.d83.s23.p7" e1="DrugDDI.d83.s23.e2" e2="DrugDDI.d83.s23.e3" interaction="?"/><pair id="DrugDDI.d83.s23.p8" e1="DrugDDI.d83.s23.e2" e2="DrugDDI.d83.s23.e4" interaction="?"/><pair id="DrugDDI.d83.s23.p9" e1="DrugDDI.d83.s23.e3" e2="DrugDDI.d83.s23.e4" interaction="?"/></sentence><sentence id="DrugDDI.d83.s24" origId="s24" text="Therefore, when INDOCIN and INDOCIN."><entity id="DrugDDI.d83.s24.e0" origId="s24.p266" charOffset="16-23" type="drug" text="INDOCIN"/><entity id="DrugDDI.d83.s24.e1" origId="s24.p268" charOffset="28-35" type="drug" text="INDOCIN"/><pair id="DrugDDI.d83.s24.p0" e1="DrugDDI.d83.s24.e0" e2="DrugDDI.d83.s24.e1" interaction="?"/></sentence><sentence id="DrugDDI.d83.s25" origId="s25" text="(Indomethacin) diuretics are used concomitantly, the patient should be observed closely to determine if the desired effect of the diuretic is obtained."><entity id="DrugDDI.d83.s25.e0" origId="s25.p270" charOffset="1-13" type="drug" text="Indomethacin"/><entity id="DrugDDI.d83.s25.e1" origId="s25.p272" charOffset="15-24" type="drug" text="diuretics"/><entity id="DrugDDI.d83.s25.e2" origId="s25.p283" charOffset="130-138" type="drug" text="diuretic"/><pair id="DrugDDI.d83.s25.p0" e1="DrugDDI.d83.s25.e0" e2="DrugDDI.d83.s25.e1" interaction="?"/><pair id="DrugDDI.d83.s25.p1" e1="DrugDDI.d83.s25.e0" e2="DrugDDI.d83.s25.e2" interaction="?"/><pair id="DrugDDI.d83.s25.p2" e1="DrugDDI.d83.s25.e1" e2="DrugDDI.d83.s25.e2" interaction="?"/></sentence><sentence id="DrugDDI.d83.s26" origId="s26" text="INDOCIN reduces basal plasma renin activity (PRA), as well as those elevations of PRA induced by furosemide administration, or salt or volume depletion."><entity id="DrugDDI.d83.s26.e0" origId="s26.p286" charOffset="0-7" type="drug" text="INDOCIN"/><entity id="DrugDDI.d83.s26.e1" origId="s26.p297" charOffset="97-108" type="drug" text="furosemide"/><entity id="DrugDDI.d83.s26.e2" origId="s26.p299" charOffset="127-131" type="drug" text="salt"/><pair id="DrugDDI.d83.s26.p0" e1="DrugDDI.d83.s26.e0" e2="DrugDDI.d83.s26.e1" interaction="?"/><pair id="DrugDDI.d83.s26.p1" e1="DrugDDI.d83.s26.e0" e2="DrugDDI.d83.s26.e2" interaction="?"/><pair id="DrugDDI.d83.s26.p2" e1="DrugDDI.d83.s26.e1" e2="DrugDDI.d83.s26.e2" interaction="?"/></sentence><sentence id="DrugDDI.d83.s27" origId="s27" text="These facts should be considered when evaluating plasma renin activity in hypertensive patients."/><sentence id="DrugDDI.d83.s28" origId="s28" text="It has been reported that the addition of triamterene to a maintenance schedule of INDOCIN resulted in reversible acute renal failure in two of four healthy volunteers."><entity id="DrugDDI.d83.s28.e0" origId="s28.p314" charOffset="42-53" type="drug" text="triamterene"/><entity id="DrugDDI.d83.s28.e1" origId="s28.p316" charOffset="83-90" type="drug" text="INDOCIN"/><pair id="DrugDDI.d83.s28.p0" e1="DrugDDI.d83.s28.e0" e2="DrugDDI.d83.s28.e1" interaction="?"/></sentence><sentence id="DrugDDI.d83.s29" origId="s29" text="INDOCIN and triamterene should not be administered together."><entity id="DrugDDI.d83.s29.e0" origId="s29.p321" charOffset="0-7" type="drug" text="INDOCIN"/><entity id="DrugDDI.d83.s29.e1" origId="s29.p323" charOffset="12-23" type="drug" text="triamterene"/><pair id="DrugDDI.d83.s29.p0" e1="DrugDDI.d83.s29.e0" e2="DrugDDI.d83.s29.e1" interaction="?"/></sentence><sentence id="DrugDDI.d83.s30" origId="s30" text="INDOCIN and potassium-sparing diuretics each may be associated with increased serum potassium levels."><entity id="DrugDDI.d83.s30.e0" origId="s30.p329" charOffset="0-7" type="drug" text="INDOCIN"/><entity id="DrugDDI.d83.s30.e1" origId="s30.p331" charOffset="12-39" type="drug" text="potassium-sparing diuretics"/><pair id="DrugDDI.d83.s30.p0" e1="DrugDDI.d83.s30.e0" e2="DrugDDI.d83.s30.e1" interaction="?"/></sentence><sentence id="DrugDDI.d83.s31" origId="s31" text="The potential effects of INDOCIN and potassium-sparing diuretics on potassium kinetics and renal function should be considered when these agents are administered concurrently."><entity id="DrugDDI.d83.s31.e0" origId="s31.p338" charOffset="25-32" type="drug" text="INDOCIN"/><entity id="DrugDDI.d83.s31.e1" origId="s31.p340" charOffset="37-64" type="drug" text="potassium-sparing diuretics"/><entity id="DrugDDI.d83.s31.e2" origId="s31.p341" charOffset="68-77" type="drug" text="potassium"/><pair id="DrugDDI.d83.s31.p0" e1="DrugDDI.d83.s31.e0" e2="DrugDDI.d83.s31.e1" interaction="?"/><pair id="DrugDDI.d83.s31.p1" e1="DrugDDI.d83.s31.e0" e2="DrugDDI.d83.s31.e2" interaction="?"/><pair id="DrugDDI.d83.s31.p2" e1="DrugDDI.d83.s31.e1" e2="DrugDDI.d83.s31.e2" interaction="?"/></sentence><sentence id="DrugDDI.d83.s32" origId="s32" text="Most of the above effects concerning diuretics have been attributed, at least in part, to mechanisms involving inhibition of prostaglandin synthesis by INDOCIN."><entity id="DrugDDI.d83.s32.e0" origId="s32.p355" charOffset="37-46" type="drug" text="diuretics"/><entity id="DrugDDI.d83.s32.e1" origId="s32.p365" charOffset="125-138" type="drug" text="prostaglandin"/><entity id="DrugDDI.d83.s32.e2" origId="s32.p366" charOffset="152-159" type="drug" text="INDOCIN"/><pair id="DrugDDI.d83.s32.p0" e1="DrugDDI.d83.s32.e0" e2="DrugDDI.d83.s32.e1" interaction="?"/><pair id="DrugDDI.d83.s32.p1" e1="DrugDDI.d83.s32.e0" e2="DrugDDI.d83.s32.e2" interaction="?"/><pair id="DrugDDI.d83.s32.p2" e1="DrugDDI.d83.s32.e1" e2="DrugDDI.d83.s32.e2" interaction="?"/></sentence><sentence id="DrugDDI.d83.s33" origId="s33" text="Blunting of the antihypertensive effect of beta-adrenoceptor blocking agents by non-steroidal antiinflammatory drugs including INDOCIN has been reported."><entity id="DrugDDI.d83.s33.e0" origId="s33.p368" charOffset="16-32" type="drug" text="antihypertensive"/><entity id="DrugDDI.d83.s33.e1" origId="s33.p369" charOffset="43-75" type="drug" text="beta-adrenoceptor blocking agent"/><entity id="DrugDDI.d83.s33.e2" origId="s33.p370" charOffset="80-116" type="drug" text="non-steroidal antiinflammatory drugs"/><entity id="DrugDDI.d83.s33.e3" origId="s33.p372" charOffset="127-134" type="drug" text="INDOCIN"/><pair id="DrugDDI.d83.s33.p0" e1="DrugDDI.d83.s33.e0" e2="DrugDDI.d83.s33.e1" interaction="?"/><pair id="DrugDDI.d83.s33.p1" e1="DrugDDI.d83.s33.e0" e2="DrugDDI.d83.s33.e2" interaction="?"/><pair id="DrugDDI.d83.s33.p2" e1="DrugDDI.d83.s33.e0" e2="DrugDDI.d83.s33.e3" interaction="?"/><pair id="DrugDDI.d83.s33.p3" e1="DrugDDI.d83.s33.e1" e2="DrugDDI.d83.s33.e2" interaction="?"/><pair id="DrugDDI.d83.s33.p4" e1="DrugDDI.d83.s33.e1" e2="DrugDDI.d83.s33.e3" interaction="?"/><pair id="DrugDDI.d83.s33.p5" e1="DrugDDI.d83.s33.e2" e2="DrugDDI.d83.s33.e3" interaction="?"/></sentence><sentence id="DrugDDI.d83.s34" origId="s34" text="Therefore, when using these blocking agents to treat hypertension, patients should be observed carefully in order to confirm that the desired therapeutic effect has been obtained."/><sentence id="DrugDDI.d83.s35" origId="s35" text="INDOCIN can reduce the antihypertensive effects of captopril and losartan."><entity id="DrugDDI.d83.s35.e0" origId="s35.p393" charOffset="0-7" type="drug" text="INDOCIN"/><entity id="DrugDDI.d83.s35.e1" origId="s35.p396" charOffset="23-39" type="drug" text="antihypertensive"/><entity id="DrugDDI.d83.s35.e2" origId="s35.p397" charOffset="51-60" type="drug" text="captopril"/><entity id="DrugDDI.d83.s35.e3" origId="s35.p399" charOffset="65-73" type="drug" text="losartan"/><pair id="DrugDDI.d83.s35.p0" e1="DrugDDI.d83.s35.e0" e2="DrugDDI.d83.s35.e1" interaction="?"/><pair id="DrugDDI.d83.s35.p1" e1="DrugDDI.d83.s35.e0" e2="DrugDDI.d83.s35.e2" interaction="?"/><pair id="DrugDDI.d83.s35.p2" e1="DrugDDI.d83.s35.e0" e2="DrugDDI.d83.s35.e3" interaction="?"/><pair id="DrugDDI.d83.s35.p3" e1="DrugDDI.d83.s35.e1" e2="DrugDDI.d83.s35.e2" interaction="?"/><pair id="DrugDDI.d83.s35.p4" e1="DrugDDI.d83.s35.e1" e2="DrugDDI.d83.s35.e3" interaction="?"/><pair id="DrugDDI.d83.s35.p5" e1="DrugDDI.d83.s35.e2" e2="DrugDDI.d83.s35.e3" interaction="?"/></sentence><sentence id="DrugDDI.d83.s36" origId="s36" text="False-negative results in the dexamethasone suppression test (DST) in patients being treated with INDOCIN have been reported."><entity id="DrugDDI.d83.s36.e0" origId="s36.p408" charOffset="98-105" type="drug" text="INDOCIN"/></sentence><sentence id="DrugDDI.d83.s37" origId="s37" text="Thus, results of the DST should be interpreted with caution in these patients."/></document>
