# Supplementary material for: Phar-LSTM: a pharmacological representation-based LSTM network for drug–drug interaction extraction
Source: PeerJ. 2023 Dec 14;11:e16606. doi: 10.7717/peerj.16606 (PMC10725669; doi:10.7717/peerj.16606)
Supplement: Supplemental Information 1 [file peerj-11-16606-s001.zip › Data_XmlFormat/Test2011/Irbesartan_ddi.xml]

<?xml version="1.0" encoding="UTF-8"?>
<document id="DrugDDI.d396" origId="Irbesartan"><sentence id="DrugDDI.d396.s0" origId="s0" text="No significant drug-drug pharmacokinetic (or pharmacodynamic) interactions have been found in interaction studies with hydrochlorothiazide, digoxin, warfarin, and nifedipine."><entity id="DrugDDI.d396.s0.e0" origId="s0.p0" charOffset="15-19" type="drug" text="drug"/><entity id="DrugDDI.d396.s0.e1" origId="s0.p10" charOffset="119-138" type="drug" text="hydrochlorothiazide"/><entity id="DrugDDI.d396.s0.e2" origId="s0.p11" charOffset="140-147" type="drug" text="digoxin"/><entity id="DrugDDI.d396.s0.e3" origId="s0.p12" charOffset="149-157" type="drug" text="warfarin"/><entity id="DrugDDI.d396.s0.e4" origId="s0.p14" charOffset="163-173" type="drug" text="nifedipine"/><pair id="DrugDDI.d396.s0.p0" e1="DrugDDI.d396.s0.e0" e2="DrugDDI.d396.s0.e1" interaction="?"/><pair id="DrugDDI.d396.s0.p1" e1="DrugDDI.d396.s0.e0" e2="DrugDDI.d396.s0.e2" interaction="?"/><pair id="DrugDDI.d396.s0.p2" e1="DrugDDI.d396.s0.e0" e2="DrugDDI.d396.s0.e3" interaction="?"/><pair id="DrugDDI.d396.s0.p3" e1="DrugDDI.d396.s0.e0" e2="DrugDDI.d396.s0.e4" interaction="?"/><pair id="DrugDDI.d396.s0.p4" e1="DrugDDI.d396.s0.e1" e2="DrugDDI.d396.s0.e2" interaction="?"/><pair id="DrugDDI.d396.s0.p5" e1="DrugDDI.d396.s0.e1" e2="DrugDDI.d396.s0.e3" interaction="?"/><pair id="DrugDDI.d396.s0.p6" e1="DrugDDI.d396.s0.e1" e2="DrugDDI.d396.s0.e4" interaction="?"/><pair id="DrugDDI.d396.s0.p7" e1="DrugDDI.d396.s0.e2" e2="DrugDDI.d396.s0.e3" interaction="?"/><pair id="DrugDDI.d396.s0.p8" e1="DrugDDI.d396.s0.e2" e2="DrugDDI.d396.s0.e4" interaction="?"/><pair id="DrugDDI.d396.s0.p9" e1="DrugDDI.d396.s0.e3" e2="DrugDDI.d396.s0.e4" interaction="?"/></sentence><sentence id="DrugDDI.d396.s1" origId="s1" text="In vitro studies show significant inhibition of the formation of oxidized irbesartan metabolites with the known cytochrome CYP 2C9 substrates/inhibitors sulphenazole, tolbutamide and nifedipine."><entity id="DrugDDI.d396.s1.e0" origId="s1.p19" charOffset="74-84" type="drug" text="irbesartan"/><entity id="DrugDDI.d396.s1.e1" origId="s1.p20" charOffset="123-130" type="drug" text="CYP 2C9"/><entity id="DrugDDI.d396.s1.e2" origId="s1.p22" charOffset="167-178" type="drug" text="tolbutamide"/><entity id="DrugDDI.d396.s1.e3" origId="s1.p24" charOffset="183-193" type="drug" text="nifedipine"/><pair id="DrugDDI.d396.s1.p0" e1="DrugDDI.d396.s1.e0" e2="DrugDDI.d396.s1.e1" interaction="?"/><pair id="DrugDDI.d396.s1.p1" e1="DrugDDI.d396.s1.e0" e2="DrugDDI.d396.s1.e2" interaction="?"/><pair id="DrugDDI.d396.s1.p2" e1="DrugDDI.d396.s1.e0" e2="DrugDDI.d396.s1.e3" interaction="?"/><pair id="DrugDDI.d396.s1.p3" e1="DrugDDI.d396.s1.e1" e2="DrugDDI.d396.s1.e2" interaction="?"/><pair id="DrugDDI.d396.s1.p4" e1="DrugDDI.d396.s1.e1" e2="DrugDDI.d396.s1.e3" interaction="?"/><pair id="DrugDDI.d396.s1.p5" e1="DrugDDI.d396.s1.e2" e2="DrugDDI.d396.s1.e3" interaction="?"/></sentence><sentence id="DrugDDI.d396.s2" origId="s2" text="However, in clinical studies the consequences of concomitant irbesartan on the pharmacodynamics of warfarin were negligible."><entity id="DrugDDI.d396.s2.e0" origId="s2.p29" charOffset="61-71" type="drug" text="irbesartan"/><entity id="DrugDDI.d396.s2.e1" origId="s2.p31" charOffset="99-107" type="drug" text="warfarin"/><pair id="DrugDDI.d396.s2.p0" e1="DrugDDI.d396.s2.e0" e2="DrugDDI.d396.s2.e1" interaction="?"/></sentence><sentence id="DrugDDI.d396.s3" origId="s3" text="Based on in vitro data, no interaction would be expected with drugs whose metabolism is dependent upon cytochrome P450 isozymes 1A1, 1A2,2A6,2B6,2D6,2E1,or 3A4."><entity id="DrugDDI.d396.s3.e0" origId="s3.p40" charOffset="62-67" type="drug" text="drugs"/><entity id="DrugDDI.d396.s3.e1" origId="s3.p44" charOffset="103-132" type="drug" text="cytochrome P450 isozymes 1A1"/><pair id="DrugDDI.d396.s3.p0" e1="DrugDDI.d396.s3.e0" e2="DrugDDI.d396.s3.e1" interaction="?"/></sentence><sentence id="DrugDDI.d396.s4" origId="s4" text="In separate studies of patients receiving maintenance doses of warfarin, hydrochlorothiazide, or digoxin, irbesartan administration for 7 days had no effect on the pharmacodynamics of warfarin (prothrombin time) or pharmacokinetics of digoxin."><entity id="DrugDDI.d396.s4.e0" origId="s4.p50" charOffset="63-71" type="drug" text="warfarin"/><entity id="DrugDDI.d396.s4.e1" origId="s4.p51" charOffset="73-92" type="drug" text="hydrochlorothiazide"/><entity id="DrugDDI.d396.s4.e2" origId="s4.p53" charOffset="97-104" type="drug" text="digoxin"/><entity id="DrugDDI.d396.s4.e3" origId="s4.p54" charOffset="106-116" type="drug" text="irbesartan"/><entity id="DrugDDI.d396.s4.e4" origId="s4.p59" charOffset="184-192" type="drug" text="warfarin"/><entity id="DrugDDI.d396.s4.e5" origId="s4.p65" charOffset="235-242" type="drug" text="digoxin"/><pair id="DrugDDI.d396.s4.p0" e1="DrugDDI.d396.s4.e0" e2="DrugDDI.d396.s4.e1" interaction="?"/><pair id="DrugDDI.d396.s4.p1" e1="DrugDDI.d396.s4.e0" e2="DrugDDI.d396.s4.e2" interaction="?"/><pair id="DrugDDI.d396.s4.p2" e1="DrugDDI.d396.s4.e0" e2="DrugDDI.d396.s4.e3" interaction="?"/><pair id="DrugDDI.d396.s4.p3" e1="DrugDDI.d396.s4.e0" e2="DrugDDI.d396.s4.e4" interaction="?"/><pair id="DrugDDI.d396.s4.p4" e1="DrugDDI.d396.s4.e0" e2="DrugDDI.d396.s4.e5" interaction="?"/><pair id="DrugDDI.d396.s4.p5" e1="DrugDDI.d396.s4.e1" e2="DrugDDI.d396.s4.e2" interaction="?"/><pair id="DrugDDI.d396.s4.p6" e1="DrugDDI.d396.s4.e1" e2="DrugDDI.d396.s4.e3" interaction="?"/><pair id="DrugDDI.d396.s4.p7" e1="DrugDDI.d396.s4.e1" e2="DrugDDI.d396.s4.e4" interaction="?"/><pair id="DrugDDI.d396.s4.p8" e1="DrugDDI.d396.s4.e1" e2="DrugDDI.d396.s4.e5" interaction="?"/><pair id="DrugDDI.d396.s4.p9" e1="DrugDDI.d396.s4.e2" e2="DrugDDI.d396.s4.e3" interaction="?"/><pair id="DrugDDI.d396.s4.p10" e1="DrugDDI.d396.s4.e2" e2="DrugDDI.d396.s4.e4" interaction="?"/><pair id="DrugDDI.d396.s4.p11" e1="DrugDDI.d396.s4.e2" e2="DrugDDI.d396.s4.e5" interaction="?"/><pair id="DrugDDI.d396.s4.p12" e1="DrugDDI.d396.s4.e3" e2="DrugDDI.d396.s4.e4" interaction="?"/><pair id="DrugDDI.d396.s4.p13" e1="DrugDDI.d396.s4.e3" e2="DrugDDI.d396.s4.e5" interaction="?"/><pair id="DrugDDI.d396.s4.p14" e1="DrugDDI.d396.s4.e4" e2="DrugDDI.d396.s4.e5" interaction="?"/></sentence><sentence id="DrugDDI.d396.s5" origId="s5" text="The pharmacokinetics of irbesartan were not affected by coadministration of nifedipine or hydrochlorothiazide"><entity id="DrugDDI.d396.s5.e0" origId="s5.p67" charOffset="24-34" type="drug" text="irbesartan"/><entity id="DrugDDI.d396.s5.e1" origId="s5.p72" charOffset="76-86" type="drug" text="nifedipine"/><entity id="DrugDDI.d396.s5.e2" origId="s5.p74" charOffset="90-109" type="drug" text="hydrochlorothiazide"/><pair id="DrugDDI.d396.s5.p0" e1="DrugDDI.d396.s5.e0" e2="DrugDDI.d396.s5.e1" interaction="?"/><pair id="DrugDDI.d396.s5.p1" e1="DrugDDI.d396.s5.e0" e2="DrugDDI.d396.s5.e2" interaction="?"/><pair id="DrugDDI.d396.s5.p2" e1="DrugDDI.d396.s5.e1" e2="DrugDDI.d396.s5.e2" interaction="?"/></sentence><sentence id="DrugDDI.d396.s6" origId="s6" text="."/><sentence id="DrugDDI.d396.s7" origId="s7" text="?"/></document>
