# Supplementary material for: Phar-LSTM: a pharmacological representation-based LSTM network for drug–drug interaction extraction
Source: PeerJ. 2023 Dec 14;11:e16606. doi: 10.7717/peerj.16606 (PMC10725669; doi:10.7717/peerj.16606)
Supplement: Supplemental Information 1 [file peerj-11-16606-s001.zip › Data_XmlFormat/Test2011/Irinotecan_ddi.xml]

<?xml version="1.0" encoding="UTF-8"?>
<document id="DrugDDI.d177" origId="Irinotecan"><sentence id="DrugDDI.d177.s0" origId="s0" text="The adverse effects of CAMPTOSAR, such as myelosuppression and diarrhea, would be expected to be exacerbated by other antineoplastic agents having similar adverse effects."><entity id="DrugDDI.d177.s0.e0" origId="s0.p1" charOffset="23-32" type="drug" text="CAMPTOSAR"/><entity id="DrugDDI.d177.s0.e1" origId="s0.p11" charOffset="112-139" type="drug" text="other antineoplastic agents"/><pair id="DrugDDI.d177.s0.p0" e1="DrugDDI.d177.s0.e0" e2="DrugDDI.d177.s0.e1" interaction="?"/></sentence><sentence id="DrugDDI.d177.s1" origId="s1" text="Patients who have previously received pelvic/ abdominal irradiation are at increased risk of severe myelosuppression following the administration of CAMPTOSAR."><entity id="DrugDDI.d177.s1.e0" origId="s1.p26" charOffset="149-158" type="drug" text="CAMPTOSAR"/></sentence><sentence id="DrugDDI.d177.s2" origId="s2" text="The concurrent administration of CAMPTOSAR with irradiation has not been adequately studied and is not recommended."><entity id="DrugDDI.d177.s2.e0" origId="s2.p28" charOffset="33-42" type="drug" text="CAMPTOSAR"/></sentence><sentence id="DrugDDI.d177.s3" origId="s3" text="Lymphocytopenia has been reported in patients receiving CAMPTOSAR, and it is possible that the administration of dexamethasone as antiemetic prophylaxis may have enhanced the likelihood of this effect."><entity id="DrugDDI.d177.s3.e0" origId="s3.p45" charOffset="56-65" type="drug" text="CAMPTOSAR"/><entity id="DrugDDI.d177.s3.e1" origId="s3.p51" charOffset="113-126" type="drug" text="dexamethasone"/><entity id="DrugDDI.d177.s3.e2" origId="s3.p52" charOffset="130-140" type="drug" text="antiemetic"/><pair id="DrugDDI.d177.s3.p0" e1="DrugDDI.d177.s3.e0" e2="DrugDDI.d177.s3.e1" interaction="?"/><pair id="DrugDDI.d177.s3.p1" e1="DrugDDI.d177.s3.e0" e2="DrugDDI.d177.s3.e2" interaction="?"/><pair id="DrugDDI.d177.s3.p2" e1="DrugDDI.d177.s3.e1" e2="DrugDDI.d177.s3.e2" interaction="?"/></sentence><sentence id="DrugDDI.d177.s4" origId="s4" text="However, serious opportunistic infections have not been observed, and no complications have specifically been attributed to lymphocytopenia."/><sentence id="DrugDDI.d177.s5" origId="s5" text="Hyperglycemia has also been reported in patients receiving CAMPTOSAR."><entity id="DrugDDI.d177.s5.e0" origId="s5.p79" charOffset="59-68" type="drug" text="CAMPTOSAR"/></sentence><sentence id="DrugDDI.d177.s6" origId="s6" text="Usually, this has been observed in patients with a history of diabetes mellitus or evidence of glucose intolerance prior to administration of CAMPTOSAR."><entity id="DrugDDI.d177.s6.e0" origId="s6.p92" charOffset="142-151" type="drug" text="CAMPTOSAR"/></sentence><sentence id="DrugDDI.d177.s7" origId="s7" text="It is probable that dexamethasone, given as antiemetic prophylaxis, contributed to hyperglycemia in some patients."><entity id="DrugDDI.d177.s7.e0" origId="s7.p96" charOffset="20-33" type="drug" text="dexamethasone"/><entity id="DrugDDI.d177.s7.e1" origId="s7.p98" charOffset="44-54" type="drug" text="antiemetic"/><pair id="DrugDDI.d177.s7.p0" e1="DrugDDI.d177.s7.e0" e2="DrugDDI.d177.s7.e1" interaction="?"/></sentence><sentence id="DrugDDI.d177.s8" origId="s8" text="The incidence of akathisia in clinical trials of the weekly dosage schedule was greater (8.5%, 4/47 patients) when prochlorperazine was administered on the same day as CAMPTOSAR than when these drugs were given on separate days (1.3%, 1/80 patients)."><entity id="DrugDDI.d177.s8.e0" origId="s8.p113" charOffset="115-131" type="drug" text="prochlorperazine"/><entity id="DrugDDI.d177.s8.e1" origId="s8.p117" charOffset="168-177" type="drug" text="CAMPTOSAR"/><entity id="DrugDDI.d177.s8.e2" origId="s8.p120" charOffset="194-199" type="drug" text="drugs"/><pair id="DrugDDI.d177.s8.p0" e1="DrugDDI.d177.s8.e0" e2="DrugDDI.d177.s8.e1" interaction="?"/><pair id="DrugDDI.d177.s8.p1" e1="DrugDDI.d177.s8.e0" e2="DrugDDI.d177.s8.e2" interaction="?"/><pair id="DrugDDI.d177.s8.p2" e1="DrugDDI.d177.s8.e1" e2="DrugDDI.d177.s8.e2" interaction="?"/></sentence><sentence id="DrugDDI.d177.s9" origId="s9" text="The 8.5% incidence of akathisia, however, is within the range reported for use of prochlorperazine when given as a premedication for other chemotherapies."><entity id="DrugDDI.d177.s9.e0" origId="s9.p135" charOffset="82-98" type="drug" text="prochlorperazine"/></sentence><sentence id="DrugDDI.d177.s10" origId="s10" text="It would be expected that laxative use during therapy with CAMPTOSAR would worsen the incidence or severity of diarrhea, but this has not been studied."><entity id="DrugDDI.d177.s10.e0" origId="s10.p144" charOffset="26-34" type="drug" text="laxative"/><entity id="DrugDDI.d177.s10.e1" origId="s10.p146" charOffset="59-68" type="drug" text="CAMPTOSAR"/><pair id="DrugDDI.d177.s10.p0" e1="DrugDDI.d177.s10.e0" e2="DrugDDI.d177.s10.e1" interaction="?"/></sentence><sentence id="DrugDDI.d177.s11" origId="s11" text="In view of the potential risk of dehydration secondary to vomiting and/or diarrhea induced by CAMPTOSAR, the physician may wish to withhold diuretics during dosing with CAMPTOSAR and, certainly, during periods of active vomiting or diarrhea."><entity id="DrugDDI.d177.s11.e0" origId="s11.p166" charOffset="94-103" type="drug" text="CAMPTOSAR"/><entity id="DrugDDI.d177.s11.e1" origId="s11.p170" charOffset="140-149" type="drug" text="diuretics"/><entity id="DrugDDI.d177.s11.e2" origId="s11.p172" charOffset="169-178" type="drug" text="CAMPTOSAR"/><pair id="DrugDDI.d177.s11.p0" e1="DrugDDI.d177.s11.e0" e2="DrugDDI.d177.s11.e1" interaction="?"/><pair id="DrugDDI.d177.s11.p1" e1="DrugDDI.d177.s11.e0" e2="DrugDDI.d177.s11.e2" interaction="?"/><pair id="DrugDDI.d177.s11.p2" e1="DrugDDI.d177.s11.e1" e2="DrugDDI.d177.s11.e2" interaction="?"/></sentence><sentence id="DrugDDI.d177.s12" origId="s12" text="Drug-Laboratory Test Interactions There are no known interactions between CAMPTOSAR and laboratory tests."><entity id="DrugDDI.d177.s12.e0" origId="s12.p183" charOffset="74-83" type="drug" text="CAMPTOSAR"/></sentence></document>
