# Supplementary material for: Phar-LSTM: a pharmacological representation-based LSTM network for drug–drug interaction extraction
Source: PeerJ. 2023 Dec 14;11:e16606. doi: 10.7717/peerj.16606 (PMC10725669; doi:10.7717/peerj.16606)
Supplement: Supplemental Information 1 [file peerj-11-16606-s001.zip › Data_XmlFormat/Test2011/Isoflurane_ddi.xml]

<?xml version="1.0" encoding="UTF-8"?>
<document id="DrugDDI.d171" origId="Isoflurane"><sentence id="DrugDDI.d171.s0" origId="s0" text="Isoflurane potentiates the muscle relaxant effect of all muscle relaxants, most notably nondepolarizing muscle relaxants, and MAC (minimum alveolar concentration) is reduced by concomitant administration of N span class= c13 2O."><entity id="DrugDDI.d171.s0.e0" origId="s0.p0" charOffset="0-10" type="drug" text="Isoflurane"/><entity id="DrugDDI.d171.s0.e1" origId="s0.p2" charOffset="27-42" type="drug" text="muscle relaxant"/><entity id="DrugDDI.d171.s0.e2" origId="s0.p3" charOffset="57-73" type="drug" text="muscle relaxants"/><entity id="DrugDDI.d171.s0.e3" origId="s0.p4" charOffset="104-120" type="drug" text="muscle relaxants"/><pair id="DrugDDI.d171.s0.p0" e1="DrugDDI.d171.s0.e0" e2="DrugDDI.d171.s0.e1" interaction="?"/><pair id="DrugDDI.d171.s0.p1" e1="DrugDDI.d171.s0.e0" e2="DrugDDI.d171.s0.e2" interaction="?"/><pair id="DrugDDI.d171.s0.p2" e1="DrugDDI.d171.s0.e0" e2="DrugDDI.d171.s0.e3" interaction="?"/><pair id="DrugDDI.d171.s0.p3" e1="DrugDDI.d171.s0.e1" e2="DrugDDI.d171.s0.e2" interaction="?"/><pair id="DrugDDI.d171.s0.p4" e1="DrugDDI.d171.s0.e1" e2="DrugDDI.d171.s0.e3" interaction="?"/><pair id="DrugDDI.d171.s0.p5" e1="DrugDDI.d171.s0.e2" e2="DrugDDI.d171.s0.e3" interaction="?"/></sentence><sentence id="DrugDDI.d171.s1" origId="s1" text="See CLINICAL PHARMACOLOGY."/></document>
