# Supplementary material for: Phar-LSTM: a pharmacological representation-based LSTM network for drug–drug interaction extraction
Source: PeerJ. 2023 Dec 14;11:e16606. doi: 10.7717/peerj.16606 (PMC10725669; doi:10.7717/peerj.16606)
Supplement: Supplemental Information 1 [file peerj-11-16606-s001.zip › Data_XmlFormat/Test2011/Isosorbide Dinitrate_ddi.xml]

<?xml version="1.0" encoding="UTF-8"?>
<document id="DrugDDI.d250" origId="Isosorbide Dinitrate"><sentence id="DrugDDI.d250.s0" origId="s0" text="The vasodilating effects of isosorbide dinitrate may be additive with those of other vasodilators."><entity id="DrugDDI.d250.s0.e0" origId="s0.p1" charOffset="28-48" type="drug" text="isosorbide dinitrate"/><entity id="DrugDDI.d250.s0.e1" origId="s0.p5" charOffset="85-97" type="drug" text="vasodilators"/><pair id="DrugDDI.d250.s0.p0" e1="DrugDDI.d250.s0.e0" e2="DrugDDI.d250.s0.e1" interaction="?"/></sentence><sentence id="DrugDDI.d250.s1" origId="s1" text="Alcohol, in particular, has been found to exhibit additive effects of this variety."><entity id="DrugDDI.d250.s1.e0" origId="s1.p6" charOffset="0-7" type="drug" text="Alcohol"/></sentence></document>
