# Supplementary material for: Phar-LSTM: a pharmacological representation-based LSTM network for drug–drug interaction extraction
Source: PeerJ. 2023 Dec 14;11:e16606. doi: 10.7717/peerj.16606 (PMC10725669; doi:10.7717/peerj.16606)
Supplement: Supplemental Information 1 [file peerj-11-16606-s001.zip › Data_XmlFormat/Test2011/Ketorolac_ddi.xml]

<?xml version="1.0" encoding="UTF-8"?>
<document id="DrugDDI.d334" origId="Ketorolac"><sentence id="DrugDDI.d334.s0" origId="s0" text="Ketorolac is highly bound to human plasma protein (mean 99.2%)."><entity id="DrugDDI.d334.s0.e0" origId="s0.p0" charOffset="0-9" type="drug" text="Ketorolac"/><entity id="DrugDDI.d334.s0.e1" origId="s0.p4" charOffset="35-49" type="drug" text="plasma protein"/><pair id="DrugDDI.d334.s0.p0" e1="DrugDDI.d334.s0.e0" e2="DrugDDI.d334.s0.e1" interaction="?"/></sentence><sentence id="DrugDDI.d334.s1" origId="s1" text="Warfarin, Digoxin, Salicylate, and Heparin The in vitro binding of warfarin to plasma proteins is only slightly reduced by ketorolac tromethamine (99.5% control vs 99.3%) when ketorolac plasma concentrations reach 5 to10 m g/mL."><entity id="DrugDDI.d334.s1.e0" origId="s1.p8" charOffset="0-8" type="drug" text="Warfarin"/><entity id="DrugDDI.d334.s1.e1" origId="s1.p9" charOffset="10-17" type="drug" text="Digoxin"/><entity id="DrugDDI.d334.s1.e2" origId="s1.p10" charOffset="19-29" type="drug" text="Salicylate"/><entity id="DrugDDI.d334.s1.e3" origId="s1.p13" charOffset="67-75" type="drug" text="warfarin"/><entity id="DrugDDI.d334.s1.e4" origId="s1.p14" charOffset="79-94" type="drug" text="plasma proteins"/><entity id="DrugDDI.d334.s1.e5" origId="s1.p18" charOffset="123-145" type="drug" text="ketorolac tromethamine"/><entity id="DrugDDI.d334.s1.e6" origId="s1.p25" charOffset="176-185" type="drug" text="ketorolac"/><entity id="DrugDDI.d334.s1.e7" origId="s1.p27" charOffset="214-221" type="drug" text="5 to10"/><pair id="DrugDDI.d334.s1.p0" e1="DrugDDI.d334.s1.e0" e2="DrugDDI.d334.s1.e1" interaction="?"/><pair id="DrugDDI.d334.s1.p1" e1="DrugDDI.d334.s1.e0" e2="DrugDDI.d334.s1.e2" interaction="?"/><pair id="DrugDDI.d334.s1.p2" e1="DrugDDI.d334.s1.e0" e2="DrugDDI.d334.s1.e3" interaction="?"/><pair id="DrugDDI.d334.s1.p3" e1="DrugDDI.d334.s1.e0" e2="DrugDDI.d334.s1.e4" interaction="?"/><pair id="DrugDDI.d334.s1.p4" e1="DrugDDI.d334.s1.e0" e2="DrugDDI.d334.s1.e5" interaction="?"/><pair id="DrugDDI.d334.s1.p5" e1="DrugDDI.d334.s1.e0" e2="DrugDDI.d334.s1.e6" interaction="?"/><pair id="DrugDDI.d334.s1.p6" e1="DrugDDI.d334.s1.e0" e2="DrugDDI.d334.s1.e7" interaction="?"/><pair id="DrugDDI.d334.s1.p7" e1="DrugDDI.d334.s1.e1" e2="DrugDDI.d334.s1.e2" interaction="?"/><pair id="DrugDDI.d334.s1.p8" e1="DrugDDI.d334.s1.e1" e2="DrugDDI.d334.s1.e3" interaction="?"/><pair id="DrugDDI.d334.s1.p9" e1="DrugDDI.d334.s1.e1" e2="DrugDDI.d334.s1.e4" interaction="?"/><pair id="DrugDDI.d334.s1.p10" e1="DrugDDI.d334.s1.e1" e2="DrugDDI.d334.s1.e5" interaction="?"/><pair id="DrugDDI.d334.s1.p11" e1="DrugDDI.d334.s1.e1" e2="DrugDDI.d334.s1.e6" interaction="?"/><pair id="DrugDDI.d334.s1.p12" e1="DrugDDI.d334.s1.e1" e2="DrugDDI.d334.s1.e7" interaction="?"/><pair id="DrugDDI.d334.s1.p13" e1="DrugDDI.d334.s1.e2" e2="DrugDDI.d334.s1.e3" interaction="?"/><pair id="DrugDDI.d334.s1.p14" e1="DrugDDI.d334.s1.e2" e2="DrugDDI.d334.s1.e4" interaction="?"/><pair id="DrugDDI.d334.s1.p15" e1="DrugDDI.d334.s1.e2" e2="DrugDDI.d334.s1.e5" interaction="?"/><pair id="DrugDDI.d334.s1.p16" e1="DrugDDI.d334.s1.e2" e2="DrugDDI.d334.s1.e6" interaction="?"/><pair id="DrugDDI.d334.s1.p17" e1="DrugDDI.d334.s1.e2" e2="DrugDDI.d334.s1.e7" interaction="?"/><pair id="DrugDDI.d334.s1.p18" e1="DrugDDI.d334.s1.e3" e2="DrugDDI.d334.s1.e4" interaction="?"/><pair id="DrugDDI.d334.s1.p19" e1="DrugDDI.d334.s1.e3" e2="DrugDDI.d334.s1.e5" interaction="?"/><pair id="DrugDDI.d334.s1.p20" e1="DrugDDI.d334.s1.e3" e2="DrugDDI.d334.s1.e6" interaction="?"/><pair id="DrugDDI.d334.s1.p21" e1="DrugDDI.d334.s1.e3" e2="DrugDDI.d334.s1.e7" interaction="?"/><pair id="DrugDDI.d334.s1.p22" e1="DrugDDI.d334.s1.e4" e2="DrugDDI.d334.s1.e5" interaction="?"/><pair id="DrugDDI.d334.s1.p23" e1="DrugDDI.d334.s1.e4" e2="DrugDDI.d334.s1.e6" interaction="?"/><pair id="DrugDDI.d334.s1.p24" e1="DrugDDI.d334.s1.e4" e2="DrugDDI.d334.s1.e7" interaction="?"/><pair id="DrugDDI.d334.s1.p25" e1="DrugDDI.d334.s1.e5" e2="DrugDDI.d334.s1.e6" interaction="?"/><pair id="DrugDDI.d334.s1.p26" e1="DrugDDI.d334.s1.e5" e2="DrugDDI.d334.s1.e7" interaction="?"/><pair id="DrugDDI.d334.s1.p27" e1="DrugDDI.d334.s1.e6" e2="DrugDDI.d334.s1.e7" interaction="?"/></sentence><sentence id="DrugDDI.d334.s2" origId="s2" text="Ketorolac does not alter digoxin protein binding."><entity id="DrugDDI.d334.s2.e0" origId="s2.p29" charOffset="0-9" type="drug" text="Ketorolac"/><entity id="DrugDDI.d334.s2.e1" origId="s2.p33" charOffset="25-32" type="drug" text="digoxin"/><pair id="DrugDDI.d334.s2.p0" e1="DrugDDI.d334.s2.e0" e2="DrugDDI.d334.s2.e1" interaction="?"/></sentence><sentence id="DrugDDI.d334.s3" origId="s3" text="In vitro studies indicate that, at therapeutic concentrations of salicylate (300 m g/mL), the binding of ketorolac was reduced from approximately 99.2% to 97.5%, representing a potential twofold increase in unbound ketorolac plasma levels."><entity id="DrugDDI.d334.s3.e0" origId="s3.p38" charOffset="65-75" type="drug" text="salicylate"/><entity id="DrugDDI.d334.s3.e1" origId="s3.p45" charOffset="105-114" type="drug" text="ketorolac"/><entity id="DrugDDI.d334.s3.e2" origId="s3.p52" charOffset="215-224" type="drug" text="ketorolac"/><pair id="DrugDDI.d334.s3.p0" e1="DrugDDI.d334.s3.e0" e2="DrugDDI.d334.s3.e1" interaction="?"/><pair id="DrugDDI.d334.s3.p1" e1="DrugDDI.d334.s3.e0" e2="DrugDDI.d334.s3.e2" interaction="?"/><pair id="DrugDDI.d334.s3.p2" e1="DrugDDI.d334.s3.e1" e2="DrugDDI.d334.s3.e2" interaction="?"/></sentence><sentence id="DrugDDI.d334.s4" origId="s4" text="Therapeutic concentrations of digoxin, warfarin, ibuprofen, naproxen, piroxicam, acetaminophen, phenytoin andtolbutamide did not alter ketorolac tromethamine protein binding."><entity id="DrugDDI.d334.s4.e0" origId="s4.p54" charOffset="30-37" type="drug" text="digoxin"/><entity id="DrugDDI.d334.s4.e1" origId="s4.p55" charOffset="39-47" type="drug" text="warfarin"/><entity id="DrugDDI.d334.s4.e2" origId="s4.p56" charOffset="49-58" type="drug" text="ibuprofen"/><entity id="DrugDDI.d334.s4.e3" origId="s4.p57" charOffset="60-68" type="drug" text="naproxen"/><entity id="DrugDDI.d334.s4.e4" origId="s4.p58" charOffset="70-79" type="drug" text="piroxicam"/><entity id="DrugDDI.d334.s4.e5" origId="s4.p59" charOffset="81-94" type="drug" text="acetaminophen"/><entity id="DrugDDI.d334.s4.e6" origId="s4.p60" charOffset="96-105" type="drug" text="phenytoin"/><entity id="DrugDDI.d334.s4.e7" origId="s4.p64" charOffset="135-157" type="drug" text="ketorolac tromethamine"/><pair id="DrugDDI.d334.s4.p0" e1="DrugDDI.d334.s4.e0" e2="DrugDDI.d334.s4.e1" interaction="?"/><pair id="DrugDDI.d334.s4.p1" e1="DrugDDI.d334.s4.e0" e2="DrugDDI.d334.s4.e2" interaction="?"/><pair id="DrugDDI.d334.s4.p2" e1="DrugDDI.d334.s4.e0" e2="DrugDDI.d334.s4.e3" interaction="?"/><pair id="DrugDDI.d334.s4.p3" e1="DrugDDI.d334.s4.e0" e2="DrugDDI.d334.s4.e4" interaction="?"/><pair id="DrugDDI.d334.s4.p4" e1="DrugDDI.d334.s4.e0" e2="DrugDDI.d334.s4.e5" interaction="?"/><pair id="DrugDDI.d334.s4.p5" e1="DrugDDI.d334.s4.e0" e2="DrugDDI.d334.s4.e6" interaction="?"/><pair id="DrugDDI.d334.s4.p6" e1="DrugDDI.d334.s4.e0" e2="DrugDDI.d334.s4.e7" interaction="?"/><pair id="DrugDDI.d334.s4.p7" e1="DrugDDI.d334.s4.e1" e2="DrugDDI.d334.s4.e2" interaction="?"/><pair id="DrugDDI.d334.s4.p8" e1="DrugDDI.d334.s4.e1" e2="DrugDDI.d334.s4.e3" interaction="?"/><pair id="DrugDDI.d334.s4.p9" e1="DrugDDI.d334.s4.e1" e2="DrugDDI.d334.s4.e4" interaction="?"/><pair id="DrugDDI.d334.s4.p10" e1="DrugDDI.d334.s4.e1" e2="DrugDDI.d334.s4.e5" interaction="?"/><pair id="DrugDDI.d334.s4.p11" e1="DrugDDI.d334.s4.e1" e2="DrugDDI.d334.s4.e6" interaction="?"/><pair id="DrugDDI.d334.s4.p12" e1="DrugDDI.d334.s4.e1" e2="DrugDDI.d334.s4.e7" interaction="?"/><pair id="DrugDDI.d334.s4.p13" e1="DrugDDI.d334.s4.e2" e2="DrugDDI.d334.s4.e3" interaction="?"/><pair id="DrugDDI.d334.s4.p14" e1="DrugDDI.d334.s4.e2" e2="DrugDDI.d334.s4.e4" interaction="?"/><pair id="DrugDDI.d334.s4.p15" e1="DrugDDI.d334.s4.e2" e2="DrugDDI.d334.s4.e5" interaction="?"/><pair id="DrugDDI.d334.s4.p16" e1="DrugDDI.d334.s4.e2" e2="DrugDDI.d334.s4.e6" interaction="?"/><pair id="DrugDDI.d334.s4.p17" e1="DrugDDI.d334.s4.e2" e2="DrugDDI.d334.s4.e7" interaction="?"/><pair id="DrugDDI.d334.s4.p18" e1="DrugDDI.d334.s4.e3" e2="DrugDDI.d334.s4.e4" interaction="?"/><pair id="DrugDDI.d334.s4.p19" e1="DrugDDI.d334.s4.e3" e2="DrugDDI.d334.s4.e5" interaction="?"/><pair id="DrugDDI.d334.s4.p20" e1="DrugDDI.d334.s4.e3" e2="DrugDDI.d334.s4.e6" interaction="?"/><pair id="DrugDDI.d334.s4.p21" e1="DrugDDI.d334.s4.e3" e2="DrugDDI.d334.s4.e7" interaction="?"/><pair id="DrugDDI.d334.s4.p22" e1="DrugDDI.d334.s4.e4" e2="DrugDDI.d334.s4.e5" interaction="?"/><pair id="DrugDDI.d334.s4.p23" e1="DrugDDI.d334.s4.e4" e2="DrugDDI.d334.s4.e6" interaction="?"/><pair id="DrugDDI.d334.s4.p24" e1="DrugDDI.d334.s4.e4" e2="DrugDDI.d334.s4.e7" interaction="?"/><pair id="DrugDDI.d334.s4.p25" e1="DrugDDI.d334.s4.e5" e2="DrugDDI.d334.s4.e6" interaction="?"/><pair id="DrugDDI.d334.s4.p26" e1="DrugDDI.d334.s4.e5" e2="DrugDDI.d334.s4.e7" interaction="?"/><pair id="DrugDDI.d334.s4.p27" e1="DrugDDI.d334.s4.e6" e2="DrugDDI.d334.s4.e7" interaction="?"/></sentence><sentence id="DrugDDI.d334.s5" origId="s5" text="In a study involving 12 adult volunteers, TORADOLORAL was coadministered with a single dose of 25 mg warfarin, causing no significant changes in pharmacokinetics or pharmacodynamics of warfarin."><entity id="DrugDDI.d334.s5.e0" origId="s5.p72" charOffset="101-109" type="drug" text="warfarin"/><entity id="DrugDDI.d334.s5.e1" origId="s5.p78" charOffset="185-193" type="drug" text="warfarin"/><pair id="DrugDDI.d334.s5.p0" e1="DrugDDI.d334.s5.e0" e2="DrugDDI.d334.s5.e1" interaction="?"/></sentence><sentence id="DrugDDI.d334.s6" origId="s6" text="In another study, TORADOLIV/IM was given with two doses of 5000 U of heparin to 11 healthy volunteers, resulting in a mean template bleeding time of 6.4 minutes (3.2 to 11.4 min) compared to a mean of 6.0 minutes (3.4 to 7.5 min) for heparin alone and 5.1 minutes (3.5 to 8.5 min) for placebo."><entity id="DrugDDI.d334.s6.e0" origId="s6.p86" charOffset="69-76" type="drug" text="heparin"/><entity id="DrugDDI.d334.s6.e1" origId="s6.p102" charOffset="234-241" type="drug" text="heparin"/><pair id="DrugDDI.d334.s6.p0" e1="DrugDDI.d334.s6.e0" e2="DrugDDI.d334.s6.e1" interaction="?"/></sentence><sentence id="DrugDDI.d334.s7" origId="s7" text="Although these results do not indicate a significant interaction between TORADOL and warfarin or heparin, the administration of TORADOL to patients taking anticoagulants should be done extremely cautiously, and patients should be closely monitored."><entity id="DrugDDI.d334.s7.e0" origId="s7.p116" charOffset="73-80" type="drug" text="TORADOL"/><entity id="DrugDDI.d334.s7.e1" origId="s7.p118" charOffset="85-93" type="drug" text="warfarin"/><entity id="DrugDDI.d334.s7.e2" origId="s7.p120" charOffset="97-104" type="drug" text="heparin"/><entity id="DrugDDI.d334.s7.e3" origId="s7.p122" charOffset="128-135" type="drug" text="TORADOL"/><entity id="DrugDDI.d334.s7.e4" origId="s7.p125" charOffset="155-169" type="drug" text="anticoagulants"/><pair id="DrugDDI.d334.s7.p0" e1="DrugDDI.d334.s7.e0" e2="DrugDDI.d334.s7.e1" interaction="?"/><pair id="DrugDDI.d334.s7.p1" e1="DrugDDI.d334.s7.e0" e2="DrugDDI.d334.s7.e2" interaction="?"/><pair id="DrugDDI.d334.s7.p2" e1="DrugDDI.d334.s7.e0" e2="DrugDDI.d334.s7.e3" interaction="?"/><pair id="DrugDDI.d334.s7.p3" e1="DrugDDI.d334.s7.e0" e2="DrugDDI.d334.s7.e4" interaction="?"/><pair id="DrugDDI.d334.s7.p4" e1="DrugDDI.d334.s7.e1" e2="DrugDDI.d334.s7.e2" interaction="?"/><pair id="DrugDDI.d334.s7.p5" e1="DrugDDI.d334.s7.e1" e2="DrugDDI.d334.s7.e3" interaction="?"/><pair id="DrugDDI.d334.s7.p6" e1="DrugDDI.d334.s7.e1" e2="DrugDDI.d334.s7.e4" interaction="?"/><pair id="DrugDDI.d334.s7.p7" e1="DrugDDI.d334.s7.e2" e2="DrugDDI.d334.s7.e3" interaction="?"/><pair id="DrugDDI.d334.s7.p8" e1="DrugDDI.d334.s7.e2" e2="DrugDDI.d334.s7.e4" interaction="?"/><pair id="DrugDDI.d334.s7.p9" e1="DrugDDI.d334.s7.e3" e2="DrugDDI.d334.s7.e4" interaction="?"/></sentence><sentence id="DrugDDI.d334.s8" origId="s8" text="Furosemide TORADOLIV/IM reduced the diuretic response to furosemide in normovolemic healthy subjects by approximately 20% (mean sodium and urinary output decreased 17%)."><entity id="DrugDDI.d334.s8.e0" origId="s8.p136" charOffset="0-21" type="drug" text="Furosemide TORADOLIV"/><entity id="DrugDDI.d334.s8.e1" origId="s8.p139" charOffset="36-44" type="drug" text="diuretic"/><entity id="DrugDDI.d334.s8.e2" origId="s8.p140" charOffset="57-68" type="drug" text="furosemide"/><entity id="DrugDDI.d334.s8.e3" origId="s8.p144" charOffset="128-134" type="drug" text="sodium"/><pair id="DrugDDI.d334.s8.p0" e1="DrugDDI.d334.s8.e0" e2="DrugDDI.d334.s8.e1" interaction="?"/><pair id="DrugDDI.d334.s8.p1" e1="DrugDDI.d334.s8.e0" e2="DrugDDI.d334.s8.e2" interaction="?"/><pair id="DrugDDI.d334.s8.p2" e1="DrugDDI.d334.s8.e0" e2="DrugDDI.d334.s8.e3" interaction="?"/><pair id="DrugDDI.d334.s8.p3" e1="DrugDDI.d334.s8.e1" e2="DrugDDI.d334.s8.e2" interaction="?"/><pair id="DrugDDI.d334.s8.p4" e1="DrugDDI.d334.s8.e1" e2="DrugDDI.d334.s8.e3" interaction="?"/><pair id="DrugDDI.d334.s8.p5" e1="DrugDDI.d334.s8.e2" e2="DrugDDI.d334.s8.e3" interaction="?"/></sentence><sentence id="DrugDDI.d334.s9" origId="s9" text="Probenecid Concomitant administration of TORADOLORAL and probenecid resulted in decreased clearance of ketorolac and significant increases in ketorolac plasma levels (total AUC increased approximately threefold from 5.4 to 17.8 m g/h/mL) and terminal half-life increased approximately twofold from 6.6 to 15.1 hours."><entity id="DrugDDI.d334.s9.e0" origId="s9.p150" charOffset="0-10" type="drug" text="Probenecid"/><entity id="DrugDDI.d334.s9.e1" origId="s9.p153" charOffset="57-67" type="drug" text="probenecid"/><entity id="DrugDDI.d334.s9.e2" origId="s9.p156" charOffset="103-112" type="drug" text="ketorolac"/><entity id="DrugDDI.d334.s9.e3" origId="s9.p159" charOffset="142-151" type="drug" text="ketorolac"/><pair id="DrugDDI.d334.s9.p0" e1="DrugDDI.d334.s9.e0" e2="DrugDDI.d334.s9.e1" interaction="?"/><pair id="DrugDDI.d334.s9.p1" e1="DrugDDI.d334.s9.e0" e2="DrugDDI.d334.s9.e2" interaction="?"/><pair id="DrugDDI.d334.s9.p2" e1="DrugDDI.d334.s9.e0" e2="DrugDDI.d334.s9.e3" interaction="?"/><pair id="DrugDDI.d334.s9.p3" e1="DrugDDI.d334.s9.e1" e2="DrugDDI.d334.s9.e2" interaction="?"/><pair id="DrugDDI.d334.s9.p4" e1="DrugDDI.d334.s9.e1" e2="DrugDDI.d334.s9.e3" interaction="?"/><pair id="DrugDDI.d334.s9.p5" e1="DrugDDI.d334.s9.e2" e2="DrugDDI.d334.s9.e3" interaction="?"/></sentence><sentence id="DrugDDI.d334.s10" origId="s10" text="Therefore, concomitant use of TORADOL and probenecid is contraindicated."><entity id="DrugDDI.d334.s10.e0" origId="s10.p177" charOffset="30-37" type="drug" text="TORADOL"/><entity id="DrugDDI.d334.s10.e1" origId="s10.p179" charOffset="42-52" type="drug" text="probenecid"/><pair id="DrugDDI.d334.s10.p0" e1="DrugDDI.d334.s10.e0" e2="DrugDDI.d334.s10.e1" interaction="?"/></sentence><sentence id="DrugDDI.d334.s11" origId="s11" text="Lithium Inhibition of renal lithium clearance, leading to an increase in plasma lithium concentration, has been reported with some prostaglandin synthesis-inhibiting drugs."><entity id="DrugDDI.d334.s11.e0" origId="s11.p182" charOffset="0-7" type="drug" text="Lithium"/><entity id="DrugDDI.d334.s11.e1" origId="s11.p183" charOffset="28-35" type="drug" text="lithium"/><entity id="DrugDDI.d334.s11.e2" origId="s11.p186" charOffset="80-87" type="drug" text="lithium"/><entity id="DrugDDI.d334.s11.e3" origId="s11.p190" charOffset="131-144" type="drug" text="prostaglandin"/><entity id="DrugDDI.d334.s11.e4" origId="s11.p192" charOffset="166-171" type="drug" text="drugs"/><pair id="DrugDDI.d334.s11.p0" e1="DrugDDI.d334.s11.e0" e2="DrugDDI.d334.s11.e1" interaction="?"/><pair id="DrugDDI.d334.s11.p1" e1="DrugDDI.d334.s11.e0" e2="DrugDDI.d334.s11.e2" interaction="?"/><pair id="DrugDDI.d334.s11.p2" e1="DrugDDI.d334.s11.e0" e2="DrugDDI.d334.s11.e3" interaction="?"/><pair id="DrugDDI.d334.s11.p3" e1="DrugDDI.d334.s11.e0" e2="DrugDDI.d334.s11.e4" interaction="?"/><pair id="DrugDDI.d334.s11.p4" e1="DrugDDI.d334.s11.e1" e2="DrugDDI.d334.s11.e2" interaction="?"/><pair id="DrugDDI.d334.s11.p5" e1="DrugDDI.d334.s11.e1" e2="DrugDDI.d334.s11.e3" interaction="?"/><pair id="DrugDDI.d334.s11.p6" e1="DrugDDI.d334.s11.e1" e2="DrugDDI.d334.s11.e4" interaction="?"/><pair id="DrugDDI.d334.s11.p7" e1="DrugDDI.d334.s11.e2" e2="DrugDDI.d334.s11.e3" interaction="?"/><pair id="DrugDDI.d334.s11.p8" e1="DrugDDI.d334.s11.e2" e2="DrugDDI.d334.s11.e4" interaction="?"/><pair id="DrugDDI.d334.s11.p9" e1="DrugDDI.d334.s11.e3" e2="DrugDDI.d334.s11.e4" interaction="?"/></sentence><sentence id="DrugDDI.d334.s12" origId="s12" text="The effect of TORADOL on plasma lithium has not been studied, but cases of increased lithium plasma levels during TORADOL therapy have been reported."><entity id="DrugDDI.d334.s12.e0" origId="s12.p194" charOffset="14-21" type="drug" text="TORADOL"/><entity id="DrugDDI.d334.s12.e1" origId="s12.p195" charOffset="32-39" type="drug" text="lithium"/><entity id="DrugDDI.d334.s12.e2" origId="s12.p204" charOffset="114-121" type="drug" text="TORADOL"/><pair id="DrugDDI.d334.s12.p0" e1="DrugDDI.d334.s12.e0" e2="DrugDDI.d334.s12.e1" interaction="?"/><pair id="DrugDDI.d334.s12.p1" e1="DrugDDI.d334.s12.e0" e2="DrugDDI.d334.s12.e2" interaction="?"/><pair id="DrugDDI.d334.s12.p2" e1="DrugDDI.d334.s12.e1" e2="DrugDDI.d334.s12.e2" interaction="?"/></sentence><sentence id="DrugDDI.d334.s13" origId="s13" text="Methotrexate Concomitant administration of methotrexate and some NSAIDs has been reported to reduce the clearance of methotrexate, enhancing the toxicity of methotrexate."><entity id="DrugDDI.d334.s13.e0" origId="s13.p208" charOffset="0-12" type="drug" text="Methotrexate"/><entity id="DrugDDI.d334.s13.e1" origId="s13.p209" charOffset="43-55" type="drug" text="methotrexate"/><entity id="DrugDDI.d334.s13.e2" origId="s13.p211" charOffset="65-71" type="drug" text="NSAIDs"/><entity id="DrugDDI.d334.s13.e3" origId="s13.p218" charOffset="117-129" type="drug" text="methotrexate"/><entity id="DrugDDI.d334.s13.e4" origId="s13.p221" charOffset="157-169" type="drug" text="methotrexate"/><pair id="DrugDDI.d334.s13.p0" e1="DrugDDI.d334.s13.e0" e2="DrugDDI.d334.s13.e1" interaction="?"/><pair id="DrugDDI.d334.s13.p1" e1="DrugDDI.d334.s13.e0" e2="DrugDDI.d334.s13.e2" interaction="?"/><pair id="DrugDDI.d334.s13.p2" e1="DrugDDI.d334.s13.e0" e2="DrugDDI.d334.s13.e3" interaction="?"/><pair id="DrugDDI.d334.s13.p3" e1="DrugDDI.d334.s13.e0" e2="DrugDDI.d334.s13.e4" interaction="?"/><pair id="DrugDDI.d334.s13.p4" e1="DrugDDI.d334.s13.e1" e2="DrugDDI.d334.s13.e2" interaction="?"/><pair id="DrugDDI.d334.s13.p5" e1="DrugDDI.d334.s13.e1" e2="DrugDDI.d334.s13.e3" interaction="?"/><pair id="DrugDDI.d334.s13.p6" e1="DrugDDI.d334.s13.e1" e2="DrugDDI.d334.s13.e4" interaction="?"/><pair id="DrugDDI.d334.s13.p7" e1="DrugDDI.d334.s13.e2" e2="DrugDDI.d334.s13.e3" interaction="?"/><pair id="DrugDDI.d334.s13.p8" e1="DrugDDI.d334.s13.e2" e2="DrugDDI.d334.s13.e4" interaction="?"/><pair id="DrugDDI.d334.s13.p9" e1="DrugDDI.d334.s13.e3" e2="DrugDDI.d334.s13.e4" interaction="?"/></sentence><sentence id="DrugDDI.d334.s14" origId="s14" text="The effect of TORADOL on methotrexate clearance has not been studied."><entity id="DrugDDI.d334.s14.e0" origId="s14.p223" charOffset="14-21" type="drug" text="TORADOL"/><entity id="DrugDDI.d334.s14.e1" origId="s14.p224" charOffset="25-37" type="drug" text="methotrexate"/><pair id="DrugDDI.d334.s14.p0" e1="DrugDDI.d334.s14.e0" e2="DrugDDI.d334.s14.e1" interaction="?"/></sentence><sentence id="DrugDDI.d334.s15" origId="s15" text="Nondepolarizing Muscle Relaxants In postmarketing experience there have been reports of a possible interaction between TORADOLIV/IM and nondepolarizing muscle relaxants that resulted in apnea."><entity id="DrugDDI.d334.s15.e0" origId="s15.p229" charOffset="16-32" type="drug" text="Muscle Relaxants"/><entity id="DrugDDI.d334.s15.e1" origId="s15.p240" charOffset="152-168" type="drug" text="muscle relaxants"/><pair id="DrugDDI.d334.s15.p0" e1="DrugDDI.d334.s15.e0" e2="DrugDDI.d334.s15.e1" interaction="?"/></sentence><sentence id="DrugDDI.d334.s16" origId="s16" text="The concurrent use of TORADOL with muscle relaxants has not been formally studied."><entity id="DrugDDI.d334.s16.e0" origId="s16.p245" charOffset="22-29" type="drug" text="TORADOL"/><entity id="DrugDDI.d334.s16.e1" origId="s16.p246" charOffset="35-51" type="drug" text="muscle relaxants"/><pair id="DrugDDI.d334.s16.p0" e1="DrugDDI.d334.s16.e0" e2="DrugDDI.d334.s16.e1" interaction="?"/></sentence><sentence id="DrugDDI.d334.s17" origId="s17" text="ACE Inhibitors Concomitant use of ACE inhibitors may increase the risk of renal impairment, particularly in volume-depleted patients."><entity id="DrugDDI.d334.s17.e0" origId="s17.p252" charOffset="0-14" type="drug" text="ACE Inhibitors"/><entity id="DrugDDI.d334.s17.e1" origId="s17.p253" charOffset="34-48" type="drug" text="ACE inhibitors"/><pair id="DrugDDI.d334.s17.p0" e1="DrugDDI.d334.s17.e0" e2="DrugDDI.d334.s17.e1" interaction="?"/></sentence><sentence id="DrugDDI.d334.s18" origId="s18" text="Antiepileptic Drugs Sporadic cases of seizures have been reported during concomitant use of TORADOL and antiepileptic drugs (phenytoin, carbamazepine)."><entity id="DrugDDI.d334.s18.e0" origId="s18.p260" charOffset="0-19" type="drug" text="Antiepileptic Drugs"/><entity id="DrugDDI.d334.s18.e1" origId="s18.p266" charOffset="92-99" type="drug" text="TORADOL"/><entity id="DrugDDI.d334.s18.e2" origId="s18.p268" charOffset="104-123" type="drug" text="antiepileptic drugs"/><entity id="DrugDDI.d334.s18.e3" origId="s18.p270" charOffset="125-134" type="drug" text="phenytoin"/><entity id="DrugDDI.d334.s18.e4" origId="s18.p271" charOffset="136-149" type="drug" text="carbamazepine"/><pair id="DrugDDI.d334.s18.p0" e1="DrugDDI.d334.s18.e0" e2="DrugDDI.d334.s18.e1" interaction="?"/><pair id="DrugDDI.d334.s18.p1" e1="DrugDDI.d334.s18.e0" e2="DrugDDI.d334.s18.e2" interaction="?"/><pair id="DrugDDI.d334.s18.p2" e1="DrugDDI.d334.s18.e0" e2="DrugDDI.d334.s18.e3" interaction="?"/><pair id="DrugDDI.d334.s18.p3" e1="DrugDDI.d334.s18.e0" e2="DrugDDI.d334.s18.e4" interaction="?"/><pair id="DrugDDI.d334.s18.p4" e1="DrugDDI.d334.s18.e1" e2="DrugDDI.d334.s18.e2" interaction="?"/><pair id="DrugDDI.d334.s18.p5" e1="DrugDDI.d334.s18.e1" e2="DrugDDI.d334.s18.e3" interaction="?"/><pair id="DrugDDI.d334.s18.p6" e1="DrugDDI.d334.s18.e1" e2="DrugDDI.d334.s18.e4" interaction="?"/><pair id="DrugDDI.d334.s18.p7" e1="DrugDDI.d334.s18.e2" e2="DrugDDI.d334.s18.e3" interaction="?"/><pair id="DrugDDI.d334.s18.p8" e1="DrugDDI.d334.s18.e2" e2="DrugDDI.d334.s18.e4" interaction="?"/><pair id="DrugDDI.d334.s18.p9" e1="DrugDDI.d334.s18.e3" e2="DrugDDI.d334.s18.e4" interaction="?"/></sentence><sentence id="DrugDDI.d334.s19" origId="s19" text="Psychoactive Drugs Hallucinations have been reported when TORADOL was used in patients taking psychoactive drugs (fluoxetine, thiothixene, alprazolam)."><entity id="DrugDDI.d334.s19.e0" origId="s19.p273" charOffset="0-18" type="drug" text="Psychoactive Drugs"/><entity id="DrugDDI.d334.s19.e1" origId="s19.p278" charOffset="58-65" type="drug" text="TORADOL"/><entity id="DrugDDI.d334.s19.e2" origId="s19.p283" charOffset="94-112" type="drug" text="psychoactive drugs"/><entity id="DrugDDI.d334.s19.e3" origId="s19.p285" charOffset="114-124" type="drug" text="fluoxetine"/><entity id="DrugDDI.d334.s19.e4" origId="s19.p286" charOffset="126-137" type="drug" text="thiothixene"/><entity id="DrugDDI.d334.s19.e5" origId="s19.p287" charOffset="139-149" type="drug" text="alprazolam"/><pair id="DrugDDI.d334.s19.p0" e1="DrugDDI.d334.s19.e0" e2="DrugDDI.d334.s19.e1" interaction="?"/><pair id="DrugDDI.d334.s19.p1" e1="DrugDDI.d334.s19.e0" e2="DrugDDI.d334.s19.e2" interaction="?"/><pair id="DrugDDI.d334.s19.p2" e1="DrugDDI.d334.s19.e0" e2="DrugDDI.d334.s19.e3" interaction="?"/><pair id="DrugDDI.d334.s19.p3" e1="DrugDDI.d334.s19.e0" e2="DrugDDI.d334.s19.e4" interaction="?"/><pair id="DrugDDI.d334.s19.p4" e1="DrugDDI.d334.s19.e0" e2="DrugDDI.d334.s19.e5" interaction="?"/><pair id="DrugDDI.d334.s19.p5" e1="DrugDDI.d334.s19.e1" e2="DrugDDI.d334.s19.e2" interaction="?"/><pair id="DrugDDI.d334.s19.p6" e1="DrugDDI.d334.s19.e1" e2="DrugDDI.d334.s19.e3" interaction="?"/><pair id="DrugDDI.d334.s19.p7" e1="DrugDDI.d334.s19.e1" e2="DrugDDI.d334.s19.e4" interaction="?"/><pair id="DrugDDI.d334.s19.p8" e1="DrugDDI.d334.s19.e1" e2="DrugDDI.d334.s19.e5" interaction="?"/><pair id="DrugDDI.d334.s19.p9" e1="DrugDDI.d334.s19.e2" e2="DrugDDI.d334.s19.e3" interaction="?"/><pair id="DrugDDI.d334.s19.p10" e1="DrugDDI.d334.s19.e2" e2="DrugDDI.d334.s19.e4" interaction="?"/><pair id="DrugDDI.d334.s19.p11" e1="DrugDDI.d334.s19.e2" e2="DrugDDI.d334.s19.e5" interaction="?"/><pair id="DrugDDI.d334.s19.p12" e1="DrugDDI.d334.s19.e3" e2="DrugDDI.d334.s19.e4" interaction="?"/><pair id="DrugDDI.d334.s19.p13" e1="DrugDDI.d334.s19.e3" e2="DrugDDI.d334.s19.e5" interaction="?"/><pair id="DrugDDI.d334.s19.p14" e1="DrugDDI.d334.s19.e4" e2="DrugDDI.d334.s19.e5" interaction="?"/></sentence><sentence id="DrugDDI.d334.s20" origId="s20" text="Morphine TORADOLIV/IM has been administered concurrently with morphine in several clinical trials of postoperative pain without evidence of adverse interactions."><entity id="DrugDDI.d334.s20.e0" origId="s20.p289" charOffset="0-8" type="drug" text="Morphine"/><entity id="DrugDDI.d334.s20.e1" origId="s20.p295" charOffset="62-70" type="drug" text="morphine"/><pair id="DrugDDI.d334.s20.p0" e1="DrugDDI.d334.s20.e0" e2="DrugDDI.d334.s20.e1" interaction="?"/></sentence><sentence id="DrugDDI.d334.s21" origId="s21" text="Do not mix TORADOL and morphine in the same syringe."><entity id="DrugDDI.d334.s21.e0" origId="s21.p303" charOffset="11-18" type="drug" text="TORADOL"/><entity id="DrugDDI.d334.s21.e1" origId="s21.p305" charOffset="23-31" type="drug" text="morphine"/><pair id="DrugDDI.d334.s21.p0" e1="DrugDDI.d334.s21.e0" e2="DrugDDI.d334.s21.e1" interaction="?"/></sentence><sentence id="DrugDDI.d334.s22" origId="s22" text="There is no evidence in animal or human studies that TORADOL induces or inhibits hepatic enzymes capable of metabolizing itself or other drugs"><entity id="DrugDDI.d334.s22.e0" origId="s22.p314" charOffset="53-60" type="drug" text="TORADOL"/><entity id="DrugDDI.d334.s22.e1" origId="s22.p322" charOffset="137-142" type="drug" text="drugs"/><pair id="DrugDDI.d334.s22.p0" e1="DrugDDI.d334.s22.e0" e2="DrugDDI.d334.s22.e1" interaction="?"/></sentence><sentence id="DrugDDI.d334.s23" origId="s23" text="."/><sentence id="DrugDDI.d334.s24" origId="s24" text="?"/></document>
