# Supplementary material for: Phar-LSTM: a pharmacological representation-based LSTM network for drug–drug interaction extraction
Source: PeerJ. 2023 Dec 14;11:e16606. doi: 10.7717/peerj.16606 (PMC10725669; doi:10.7717/peerj.16606)
Supplement: Supplemental Information 1 [file peerj-11-16606-s001.zip › Data_XmlFormat/Test2011/L-Histidine_ddi.xml]

<?xml version="1.0" encoding="UTF-8"?>
<document id="DrugDDI.d415" origId="L-Histidine"><sentence id="DrugDDI.d415.s0" origId="s0" text="Medroxyprogesterone Acetate - L-histidine was observed to enhance (in tissue culture) the effect of medroxyprogesterone acetate in reducing the number of human breast cancer cells that were in the S phase."><entity id="DrugDDI.d415.s0.e0" origId="s0.p0" charOffset="0-27" type="drug" text="Medroxyprogesterone Acetate"/><entity id="DrugDDI.d415.s0.e1" origId="s0.p9" charOffset="100-127" type="drug" text="medroxyprogesterone acetate"/><pair id="DrugDDI.d415.s0.p0" e1="DrugDDI.d415.s0.e0" e2="DrugDDI.d415.s0.e1" interaction="?"/></sentence><sentence id="DrugDDI.d415.s1" origId="s1" text="H1 and H2 Blockers - Although not reported, L-histidine, via its metabolism to histamine, might decrease the efficacy of H1 and H2 blockers."><entity id="DrugDDI.d415.s1.e0" origId="s1.p17" charOffset="7-18" type="drug" text="H2 Blockers"/><entity id="DrugDDI.d415.s1.e1" origId="s1.p22" charOffset="44-55" type="drug" text="L-histidine"/><entity id="DrugDDI.d415.s1.e2" origId="s1.p30" charOffset="128-139" type="drug" text="H2 blockers"/><pair id="DrugDDI.d415.s1.p0" e1="DrugDDI.d415.s1.e0" e2="DrugDDI.d415.s1.e1" interaction="?"/><pair id="DrugDDI.d415.s1.p1" e1="DrugDDI.d415.s1.e0" e2="DrugDDI.d415.s1.e2" interaction="?"/><pair id="DrugDDI.d415.s1.p2" e1="DrugDDI.d415.s1.e1" e2="DrugDDI.d415.s1.e2" interaction="?"/></sentence></document>
