# Supplementary material for: Phar-LSTM: a pharmacological representation-based LSTM network for drug–drug interaction extraction
Source: PeerJ. 2023 Dec 14;11:e16606. doi: 10.7717/peerj.16606 (PMC10725669; doi:10.7717/peerj.16606)
Supplement: Supplemental Information 1 [file peerj-11-16606-s001.zip › Data_XmlFormat/Test2011/Letrozole_ddi.xml]

<?xml version="1.0" encoding="UTF-8"?>
<document id="DrugDDI.d379" origId="Letrozole"><sentence id="DrugDDI.d379.s0" origId="s0" text="Clinical interaction studies with cimetidine and warfarin indicated that the coadministration of Femara with these drugs does not result in clinically- significant drug interactions."><entity id="DrugDDI.d379.s0.e0" origId="s0.p2" charOffset="34-44" type="drug" text="cimetidine"/><entity id="DrugDDI.d379.s0.e1" origId="s0.p4" charOffset="49-57" type="drug" text="warfarin"/><entity id="DrugDDI.d379.s0.e2" origId="s0.p7" charOffset="97-103" type="drug" text="Femara"/><entity id="DrugDDI.d379.s0.e3" origId="s0.p8" charOffset="115-120" type="drug" text="drugs"/><pair id="DrugDDI.d379.s0.p0" e1="DrugDDI.d379.s0.e0" e2="DrugDDI.d379.s0.e1" interaction="?"/><pair id="DrugDDI.d379.s0.p1" e1="DrugDDI.d379.s0.e0" e2="DrugDDI.d379.s0.e2" interaction="?"/><pair id="DrugDDI.d379.s0.p2" e1="DrugDDI.d379.s0.e0" e2="DrugDDI.d379.s0.e3" interaction="?"/><pair id="DrugDDI.d379.s0.p3" e1="DrugDDI.d379.s0.e1" e2="DrugDDI.d379.s0.e2" interaction="?"/><pair id="DrugDDI.d379.s0.p4" e1="DrugDDI.d379.s0.e1" e2="DrugDDI.d379.s0.e3" interaction="?"/><pair id="DrugDDI.d379.s0.p5" e1="DrugDDI.d379.s0.e2" e2="DrugDDI.d379.s0.e3" interaction="?"/></sentence><sentence id="DrugDDI.d379.s1" origId="s1" text="(See CLINICAL PHARMACOLOGY) Coadministration of Femara and tamoxifen 20 mg daily resulted in a reduction of letrozole plasma levels by 38% on average."><entity id="DrugDDI.d379.s1.e0" origId="s1.p18" charOffset="48-54" type="drug" text="Femara"/><entity id="DrugDDI.d379.s1.e1" origId="s1.p20" charOffset="59-74" type="drug" text="tamoxifen 20 mg"/><entity id="DrugDDI.d379.s1.e2" origId="s1.p23" charOffset="108-117" type="drug" text="letrozole"/><pair id="DrugDDI.d379.s1.p0" e1="DrugDDI.d379.s1.e0" e2="DrugDDI.d379.s1.e1" interaction="?"/><pair id="DrugDDI.d379.s1.p1" e1="DrugDDI.d379.s1.e0" e2="DrugDDI.d379.s1.e2" interaction="?"/><pair id="DrugDDI.d379.s1.p2" e1="DrugDDI.d379.s1.e1" e2="DrugDDI.d379.s1.e2" interaction="?"/></sentence><sentence id="DrugDDI.d379.s2" origId="s2" text="There is no clinical experience to date on the use of Femara in combination with other anticancer agents."><entity id="DrugDDI.d379.s2.e0" origId="s2.p31" charOffset="54-60" type="drug" text="Femara"/></sentence><sentence id="DrugDDI.d379.s3" origId="s3" text="Drug/Laboratory Test-Interactions None observed."><entity id="DrugDDI.d379.s3.e0" origId="s3.p34" charOffset="0-4" type="drug" text="Drug"/></sentence></document>
