# Supplementary material for: Phar-LSTM: a pharmacological representation-based LSTM network for drug–drug interaction extraction
Source: PeerJ. 2023 Dec 14;11:e16606. doi: 10.7717/peerj.16606 (PMC10725669; doi:10.7717/peerj.16606)
Supplement: Supplemental Information 1 [file peerj-11-16606-s001.zip › Data_XmlFormat/Test2011/Losartan_ddi.xml]

<?xml version="1.0" encoding="UTF-8"?>
<document id="DrugDDI.d112" origId="Losartan"><sentence id="DrugDDI.d112.s0" origId="s0" text="No significant drug-drug pharmacokinetic interactions have been found in interaction studies with hydrochlorothiazide, digoxin, warfarin, cimetidine and phenobarbital."><entity id="DrugDDI.d112.s0.e0" origId="s0.p6" charOffset="98-117" type="drug" text="hydrochlorothiazide"/><entity id="DrugDDI.d112.s0.e1" origId="s0.p7" charOffset="119-126" type="drug" text="digoxin"/><entity id="DrugDDI.d112.s0.e2" origId="s0.p8" charOffset="128-136" type="drug" text="warfarin"/><entity id="DrugDDI.d112.s0.e3" origId="s0.p9" charOffset="138-148" type="drug" text="cimetidine"/><entity id="DrugDDI.d112.s0.e4" origId="s0.p11" charOffset="153-166" type="drug" text="phenobarbital"/><pair id="DrugDDI.d112.s0.p0" e1="DrugDDI.d112.s0.e0" e2="DrugDDI.d112.s0.e1" interaction="?"/><pair id="DrugDDI.d112.s0.p1" e1="DrugDDI.d112.s0.e0" e2="DrugDDI.d112.s0.e2" interaction="?"/><pair id="DrugDDI.d112.s0.p2" e1="DrugDDI.d112.s0.e0" e2="DrugDDI.d112.s0.e3" interaction="?"/><pair id="DrugDDI.d112.s0.p3" e1="DrugDDI.d112.s0.e0" e2="DrugDDI.d112.s0.e4" interaction="?"/><pair id="DrugDDI.d112.s0.p4" e1="DrugDDI.d112.s0.e1" e2="DrugDDI.d112.s0.e2" interaction="?"/><pair id="DrugDDI.d112.s0.p5" e1="DrugDDI.d112.s0.e1" e2="DrugDDI.d112.s0.e3" interaction="?"/><pair id="DrugDDI.d112.s0.p6" e1="DrugDDI.d112.s0.e1" e2="DrugDDI.d112.s0.e4" interaction="?"/><pair id="DrugDDI.d112.s0.p7" e1="DrugDDI.d112.s0.e2" e2="DrugDDI.d112.s0.e3" interaction="?"/><pair id="DrugDDI.d112.s0.p8" e1="DrugDDI.d112.s0.e2" e2="DrugDDI.d112.s0.e4" interaction="?"/><pair id="DrugDDI.d112.s0.p9" e1="DrugDDI.d112.s0.e3" e2="DrugDDI.d112.s0.e4" interaction="?"/></sentence><sentence id="DrugDDI.d112.s1" origId="s1" text="Rifampin, an inducer of drug metabolism, decreased the concentrations of losartan and its active metabolite."><entity id="DrugDDI.d112.s1.e0" origId="s1.p12" charOffset="0-8" type="drug" text="Rifampin"/><entity id="DrugDDI.d112.s1.e1" origId="s1.p17" charOffset="73-81" type="drug" text="losartan"/><entity id="DrugDDI.d112.s1.e2" origId="s1.p19" charOffset="90-107" type="drug" text="active metabolite"/><pair id="DrugDDI.d112.s1.p0" e1="DrugDDI.d112.s1.e0" e2="DrugDDI.d112.s1.e1" interaction="?"/><pair id="DrugDDI.d112.s1.p1" e1="DrugDDI.d112.s1.e0" e2="DrugDDI.d112.s1.e2" interaction="?"/><pair id="DrugDDI.d112.s1.p2" e1="DrugDDI.d112.s1.e1" e2="DrugDDI.d112.s1.e2" interaction="?"/></sentence><sentence id="DrugDDI.d112.s2" origId="s2" text="In humans, two inhibitors of P450 3A4 have been studied."><entity id="DrugDDI.d112.s2.e0" origId="s2.p22" charOffset="29-37" type="drug" text="P450 3A4"/></sentence><sentence id="DrugDDI.d112.s3" origId="s3" text="Ketoconazole did not affect the conversion of losartan to the active metabolite after intravenous administration of losartan, and erythromycin had no clinically significant effect after oral administration."><entity id="DrugDDI.d112.s3.e0" origId="s3.p26" charOffset="0-12" type="drug" text="Ketoconazole"/><entity id="DrugDDI.d112.s3.e1" origId="s3.p31" charOffset="46-54" type="drug" text="losartan"/><entity id="DrugDDI.d112.s3.e2" origId="s3.p32" charOffset="62-79" type="drug" text="active metabolite"/><entity id="DrugDDI.d112.s3.e3" origId="s3.p34" charOffset="116-124" type="drug" text="losartan"/><entity id="DrugDDI.d112.s3.e4" origId="s3.p36" charOffset="130-142" type="drug" text="erythromycin"/><pair id="DrugDDI.d112.s3.p0" e1="DrugDDI.d112.s3.e0" e2="DrugDDI.d112.s3.e1" interaction="?"/><pair id="DrugDDI.d112.s3.p1" e1="DrugDDI.d112.s3.e0" e2="DrugDDI.d112.s3.e2" interaction="?"/><pair id="DrugDDI.d112.s3.p2" e1="DrugDDI.d112.s3.e0" e2="DrugDDI.d112.s3.e3" interaction="?"/><pair id="DrugDDI.d112.s3.p3" e1="DrugDDI.d112.s3.e0" e2="DrugDDI.d112.s3.e4" interaction="?"/><pair id="DrugDDI.d112.s3.p4" e1="DrugDDI.d112.s3.e1" e2="DrugDDI.d112.s3.e2" interaction="?"/><pair id="DrugDDI.d112.s3.p5" e1="DrugDDI.d112.s3.e1" e2="DrugDDI.d112.s3.e3" interaction="?"/><pair id="DrugDDI.d112.s3.p6" e1="DrugDDI.d112.s3.e1" e2="DrugDDI.d112.s3.e4" interaction="?"/><pair id="DrugDDI.d112.s3.p7" e1="DrugDDI.d112.s3.e2" e2="DrugDDI.d112.s3.e3" interaction="?"/><pair id="DrugDDI.d112.s3.p8" e1="DrugDDI.d112.s3.e2" e2="DrugDDI.d112.s3.e4" interaction="?"/><pair id="DrugDDI.d112.s3.p9" e1="DrugDDI.d112.s3.e3" e2="DrugDDI.d112.s3.e4" interaction="?"/></sentence><sentence id="DrugDDI.d112.s4" origId="s4" text="Fluconazole, an inhibitor of P450 2C9, decreased active metabolite concentration and increased losartan concentration."><entity id="DrugDDI.d112.s4.e0" origId="s4.p40" charOffset="0-11" type="drug" text="Fluconazole"/><entity id="DrugDDI.d112.s4.e1" origId="s4.p42" charOffset="29-33" type="drug" text="P450"/><entity id="DrugDDI.d112.s4.e2" origId="s4.p44" charOffset="49-66" type="drug" text="active metabolite"/><entity id="DrugDDI.d112.s4.e3" origId="s4.p46" charOffset="95-103" type="drug" text="losartan"/><pair id="DrugDDI.d112.s4.p0" e1="DrugDDI.d112.s4.e0" e2="DrugDDI.d112.s4.e1" interaction="?"/><pair id="DrugDDI.d112.s4.p1" e1="DrugDDI.d112.s4.e0" e2="DrugDDI.d112.s4.e2" interaction="?"/><pair id="DrugDDI.d112.s4.p2" e1="DrugDDI.d112.s4.e0" e2="DrugDDI.d112.s4.e3" interaction="?"/><pair id="DrugDDI.d112.s4.p3" e1="DrugDDI.d112.s4.e1" e2="DrugDDI.d112.s4.e2" interaction="?"/><pair id="DrugDDI.d112.s4.p4" e1="DrugDDI.d112.s4.e1" e2="DrugDDI.d112.s4.e3" interaction="?"/><pair id="DrugDDI.d112.s4.p5" e1="DrugDDI.d112.s4.e2" e2="DrugDDI.d112.s4.e3" interaction="?"/></sentence><sentence id="DrugDDI.d112.s5" origId="s5" text="The pharmacodynamic consequences of concomitant use of losartan and inhibitors of P450 2C9 have not been examined."><entity id="DrugDDI.d112.s5.e0" origId="s5.p49" charOffset="55-63" type="drug" text="losartan"/><entity id="DrugDDI.d112.s5.e1" origId="s5.p52" charOffset="82-86" type="drug" text="P450"/><pair id="DrugDDI.d112.s5.p0" e1="DrugDDI.d112.s5.e0" e2="DrugDDI.d112.s5.e1" interaction="?"/></sentence><sentence id="DrugDDI.d112.s6" origId="s6" text="Subjects who do not metabolize losartan to active metabolite have been shown to have a specific, rare defect in cytochrome P450 2C9."><entity id="DrugDDI.d112.s6.e0" origId="s6.p62" charOffset="31-39" type="drug" text="losartan"/><entity id="DrugDDI.d112.s6.e1" origId="s6.p63" charOffset="43-60" type="drug" text="active metabolite"/><entity id="DrugDDI.d112.s6.e2" origId="s6.p70" charOffset="112-131" type="drug" text="cytochrome P450 2C9"/><pair id="DrugDDI.d112.s6.p0" e1="DrugDDI.d112.s6.e0" e2="DrugDDI.d112.s6.e1" interaction="?"/><pair id="DrugDDI.d112.s6.p1" e1="DrugDDI.d112.s6.e0" e2="DrugDDI.d112.s6.e2" interaction="?"/><pair id="DrugDDI.d112.s6.p2" e1="DrugDDI.d112.s6.e1" e2="DrugDDI.d112.s6.e2" interaction="?"/></sentence><sentence id="DrugDDI.d112.s7" origId="s7" text="These data suggest that the conversion of losartan to its active metabolite is mediated primarily by P450 2C9 and not P450 3A4."><entity id="DrugDDI.d112.s7.e0" origId="s7.p74" charOffset="42-50" type="drug" text="losartan"/><entity id="DrugDDI.d112.s7.e1" origId="s7.p75" charOffset="58-75" type="drug" text="active metabolite"/><entity id="DrugDDI.d112.s7.e2" origId="s7.p79" charOffset="101-105" type="drug" text="P450"/><entity id="DrugDDI.d112.s7.e3" origId="s7.p81" charOffset="118-126" type="drug" text="P450 3A4"/><pair id="DrugDDI.d112.s7.p0" e1="DrugDDI.d112.s7.e0" e2="DrugDDI.d112.s7.e1" interaction="?"/><pair id="DrugDDI.d112.s7.p1" e1="DrugDDI.d112.s7.e0" e2="DrugDDI.d112.s7.e2" interaction="?"/><pair id="DrugDDI.d112.s7.p2" e1="DrugDDI.d112.s7.e0" e2="DrugDDI.d112.s7.e3" interaction="?"/><pair id="DrugDDI.d112.s7.p3" e1="DrugDDI.d112.s7.e1" e2="DrugDDI.d112.s7.e2" interaction="?"/><pair id="DrugDDI.d112.s7.p4" e1="DrugDDI.d112.s7.e1" e2="DrugDDI.d112.s7.e3" interaction="?"/><pair id="DrugDDI.d112.s7.p5" e1="DrugDDI.d112.s7.e2" e2="DrugDDI.d112.s7.e3" interaction="?"/></sentence><sentence id="DrugDDI.d112.s8" origId="s8" text="As with other drugs that block angiotensin II or its effects, concomitant use of potassium-sparing diuretics (e.g., spironolactone, triamterene, amiloride), potassium supplements, or salt substitutes containing potassium may lead to increases in serum potassium."><entity id="DrugDDI.d112.s8.e0" origId="s8.p83" charOffset="14-19" type="drug" text="drugs"/><entity id="DrugDDI.d112.s8.e1" origId="s8.p86" charOffset="31-45" type="drug" text="angiotensin II"/><entity id="DrugDDI.d112.s8.e2" origId="s8.p90" charOffset="81-108" type="drug" text="potassium-sparing diuretics"/><entity id="DrugDDI.d112.s8.e3" origId="s8.p93" charOffset="116-130" type="drug" text="spironolactone"/><entity id="DrugDDI.d112.s8.e4" origId="s8.p94" charOffset="132-143" type="drug" text="triamterene"/><entity id="DrugDDI.d112.s8.e5" origId="s8.p95" charOffset="145-154" type="drug" text="amiloride"/><entity id="DrugDDI.d112.s8.e6" origId="s8.p98" charOffset="157-177" type="drug" text="potassium supplement"/><entity id="DrugDDI.d112.s8.e7" origId="s8.p100" charOffset="183-187" type="drug" text="salt"/><entity id="DrugDDI.d112.s8.e8" origId="s8.p102" charOffset="211-220" type="drug" text="potassium"/><pair id="DrugDDI.d112.s8.p0" e1="DrugDDI.d112.s8.e0" e2="DrugDDI.d112.s8.e1" interaction="?"/><pair id="DrugDDI.d112.s8.p1" e1="DrugDDI.d112.s8.e0" e2="DrugDDI.d112.s8.e2" interaction="?"/><pair id="DrugDDI.d112.s8.p2" e1="DrugDDI.d112.s8.e0" e2="DrugDDI.d112.s8.e3" interaction="?"/><pair id="DrugDDI.d112.s8.p3" e1="DrugDDI.d112.s8.e0" e2="DrugDDI.d112.s8.e4" interaction="?"/><pair id="DrugDDI.d112.s8.p4" e1="DrugDDI.d112.s8.e0" e2="DrugDDI.d112.s8.e5" interaction="?"/><pair id="DrugDDI.d112.s8.p5" e1="DrugDDI.d112.s8.e0" e2="DrugDDI.d112.s8.e6" interaction="?"/><pair id="DrugDDI.d112.s8.p6" e1="DrugDDI.d112.s8.e0" e2="DrugDDI.d112.s8.e7" interaction="?"/><pair id="DrugDDI.d112.s8.p7" e1="DrugDDI.d112.s8.e0" e2="DrugDDI.d112.s8.e8" interaction="?"/><pair id="DrugDDI.d112.s8.p8" e1="DrugDDI.d112.s8.e1" e2="DrugDDI.d112.s8.e2" interaction="?"/><pair id="DrugDDI.d112.s8.p9" e1="DrugDDI.d112.s8.e1" e2="DrugDDI.d112.s8.e3" interaction="?"/><pair id="DrugDDI.d112.s8.p10" e1="DrugDDI.d112.s8.e1" e2="DrugDDI.d112.s8.e4" interaction="?"/><pair id="DrugDDI.d112.s8.p11" e1="DrugDDI.d112.s8.e1" e2="DrugDDI.d112.s8.e5" interaction="?"/><pair id="DrugDDI.d112.s8.p12" e1="DrugDDI.d112.s8.e1" e2="DrugDDI.d112.s8.e6" interaction="?"/><pair id="DrugDDI.d112.s8.p13" e1="DrugDDI.d112.s8.e1" e2="DrugDDI.d112.s8.e7" interaction="?"/><pair id="DrugDDI.d112.s8.p14" e1="DrugDDI.d112.s8.e1" e2="DrugDDI.d112.s8.e8" interaction="?"/><pair id="DrugDDI.d112.s8.p15" e1="DrugDDI.d112.s8.e2" e2="DrugDDI.d112.s8.e3" interaction="?"/><pair id="DrugDDI.d112.s8.p16" e1="DrugDDI.d112.s8.e2" e2="DrugDDI.d112.s8.e4" interaction="?"/><pair id="DrugDDI.d112.s8.p17" e1="DrugDDI.d112.s8.e2" e2="DrugDDI.d112.s8.e5" interaction="?"/><pair id="DrugDDI.d112.s8.p18" e1="DrugDDI.d112.s8.e2" e2="DrugDDI.d112.s8.e6" interaction="?"/><pair id="DrugDDI.d112.s8.p19" e1="DrugDDI.d112.s8.e2" e2="DrugDDI.d112.s8.e7" interaction="?"/><pair id="DrugDDI.d112.s8.p20" e1="DrugDDI.d112.s8.e2" e2="DrugDDI.d112.s8.e8" interaction="?"/><pair id="DrugDDI.d112.s8.p21" e1="DrugDDI.d112.s8.e3" e2="DrugDDI.d112.s8.e4" interaction="?"/><pair id="DrugDDI.d112.s8.p22" e1="DrugDDI.d112.s8.e3" e2="DrugDDI.d112.s8.e5" interaction="?"/><pair id="DrugDDI.d112.s8.p23" e1="DrugDDI.d112.s8.e3" e2="DrugDDI.d112.s8.e6" interaction="?"/><pair id="DrugDDI.d112.s8.p24" e1="DrugDDI.d112.s8.e3" e2="DrugDDI.d112.s8.e7" interaction="?"/><pair id="DrugDDI.d112.s8.p25" e1="DrugDDI.d112.s8.e3" e2="DrugDDI.d112.s8.e8" interaction="?"/><pair id="DrugDDI.d112.s8.p26" e1="DrugDDI.d112.s8.e4" e2="DrugDDI.d112.s8.e5" interaction="?"/><pair id="DrugDDI.d112.s8.p27" e1="DrugDDI.d112.s8.e4" e2="DrugDDI.d112.s8.e6" interaction="?"/><pair id="DrugDDI.d112.s8.p28" e1="DrugDDI.d112.s8.e4" e2="DrugDDI.d112.s8.e7" interaction="?"/><pair id="DrugDDI.d112.s8.p29" e1="DrugDDI.d112.s8.e4" e2="DrugDDI.d112.s8.e8" interaction="?"/><pair id="DrugDDI.d112.s8.p30" e1="DrugDDI.d112.s8.e5" e2="DrugDDI.d112.s8.e6" interaction="?"/><pair id="DrugDDI.d112.s8.p31" e1="DrugDDI.d112.s8.e5" e2="DrugDDI.d112.s8.e7" interaction="?"/><pair id="DrugDDI.d112.s8.p32" e1="DrugDDI.d112.s8.e5" e2="DrugDDI.d112.s8.e8" interaction="?"/><pair id="DrugDDI.d112.s8.p33" e1="DrugDDI.d112.s8.e6" e2="DrugDDI.d112.s8.e7" interaction="?"/><pair id="DrugDDI.d112.s8.p34" e1="DrugDDI.d112.s8.e6" e2="DrugDDI.d112.s8.e8" interaction="?"/><pair id="DrugDDI.d112.s8.p35" e1="DrugDDI.d112.s8.e7" e2="DrugDDI.d112.s8.e8" interaction="?"/></sentence><sentence id="DrugDDI.d112.s9" origId="s9" text="As with other antihypertensive agents, the antihypertensive effect of losartan may be blunted by the non-steroidal anti-inflammatory drug indomethacin"><entity id="DrugDDI.d112.s9.e0" origId="s9.p108" charOffset="14-37" type="drug" text="antihypertensive agents"/><entity id="DrugDDI.d112.s9.e1" origId="s9.p109" charOffset="43-59" type="drug" text="antihypertensive"/><entity id="DrugDDI.d112.s9.e2" origId="s9.p110" charOffset="70-78" type="drug" text="losartan"/><entity id="DrugDDI.d112.s9.e3" origId="s9.p114" charOffset="101-137" type="drug" text="non-steroidal anti-inflammatory drug"/><pair id="DrugDDI.d112.s9.p0" e1="DrugDDI.d112.s9.e0" e2="DrugDDI.d112.s9.e1" interaction="?"/><pair id="DrugDDI.d112.s9.p1" e1="DrugDDI.d112.s9.e0" e2="DrugDDI.d112.s9.e2" interaction="?"/><pair id="DrugDDI.d112.s9.p2" e1="DrugDDI.d112.s9.e0" e2="DrugDDI.d112.s9.e3" interaction="?"/><pair id="DrugDDI.d112.s9.p3" e1="DrugDDI.d112.s9.e1" e2="DrugDDI.d112.s9.e2" interaction="?"/><pair id="DrugDDI.d112.s9.p4" e1="DrugDDI.d112.s9.e1" e2="DrugDDI.d112.s9.e3" interaction="?"/><pair id="DrugDDI.d112.s9.p5" e1="DrugDDI.d112.s9.e2" e2="DrugDDI.d112.s9.e3" interaction="?"/></sentence><sentence id="DrugDDI.d112.s10" origId="s10" text="."/><sentence id="DrugDDI.d112.s11" origId="s11" text="?"/></document>
