# Supplementary material for: Phar-LSTM: a pharmacological representation-based LSTM network for drug–drug interaction extraction
Source: PeerJ. 2023 Dec 14;11:e16606. doi: 10.7717/peerj.16606 (PMC10725669; doi:10.7717/peerj.16606)
Supplement: Supplemental Information 1 [file peerj-11-16606-s001.zip › Data_XmlFormat/Test2011/Nalidixic Acid_ddi.xml]

<?xml version="1.0" encoding="UTF-8"?>
<document id="DrugDDI.d485" origId="Nalidixic Acid"><sentence id="DrugDDI.d485.s0" origId="s0" text="Elevated plasma levels of theophylline have been reported with concomitant quinolone use."><entity id="DrugDDI.d485.s0.e0" origId="s0.p1" charOffset="26-38" type="drug" text="theophylline"/><entity id="DrugDDI.d485.s0.e1" origId="s0.p5" charOffset="75-85" type="drug" text="quinolone"/><pair id="DrugDDI.d485.s0.p0" e1="DrugDDI.d485.s0.e0" e2="DrugDDI.d485.s0.e1" interaction="?"/></sentence><sentence id="DrugDDI.d485.s1" origId="s1" text="There have been reports of theophylline-related side effects in patients on concomitant therapy with quinolones and theophylline."><entity id="DrugDDI.d485.s1.e0" origId="s1.p10" charOffset="27-39" type="drug" text="theophylline"/><entity id="DrugDDI.d485.s1.e1" origId="s1.p13" charOffset="101-111" type="drug" text="quinolones"/><entity id="DrugDDI.d485.s1.e2" origId="s1.p15" charOffset="116-128" type="drug" text="theophylline"/><pair id="DrugDDI.d485.s1.p0" e1="DrugDDI.d485.s1.e0" e2="DrugDDI.d485.s1.e1" interaction="?"/><pair id="DrugDDI.d485.s1.p1" e1="DrugDDI.d485.s1.e0" e2="DrugDDI.d485.s1.e2" interaction="?"/><pair id="DrugDDI.d485.s1.p2" e1="DrugDDI.d485.s1.e1" e2="DrugDDI.d485.s1.e2" interaction="?"/></sentence><sentence id="DrugDDI.d485.s2" origId="s2" text="Therefore, monitoring of theophylline plasma levels should be considered and dosage of theophylline adjusted, as required."><entity id="DrugDDI.d485.s2.e0" origId="s2.p24" charOffset="25-37" type="drug" text="theophylline"/></sentence><sentence id="DrugDDI.d485.s3" origId="s3" text="Quinolones have been shown to interfere with the metabolism of caffeine."><entity id="DrugDDI.d485.s3.e0" origId="s3.p29" charOffset="0-10" type="drug" text="Quinolones"/><entity id="DrugDDI.d485.s3.e1" origId="s3.p36" charOffset="63-71" type="drug" text="caffeine"/><pair id="DrugDDI.d485.s3.p0" e1="DrugDDI.d485.s3.e0" e2="DrugDDI.d485.s3.e1" interaction="?"/></sentence><sentence id="DrugDDI.d485.s4" origId="s4" text="This may lead to reduced clearance of caffeine and the prolongation of its plasma half-life."><entity id="DrugDDI.d485.s4.e0" origId="s4.p41" charOffset="38-46" type="drug" text="caffeine"/></sentence><sentence id="DrugDDI.d485.s5" origId="s5" text="Quinolones, including nalidixic acid, may enhance the effects of the oral anticoagulant warfarin or its derivatives."><entity id="DrugDDI.d485.s5.e0" origId="s5.p45" charOffset="0-10" type="drug" text="Quinolones"/><entity id="DrugDDI.d485.s5.e1" origId="s5.p47" charOffset="22-36" type="drug" text="nalidixic acid"/><entity id="DrugDDI.d485.s5.e2" origId="s5.p51" charOffset="69-97" type="drug" text="oral anticoagulant warfarin"/><entity id="DrugDDI.d485.s5.e3" origId="s5.p53" charOffset="104-115" type="drug" text="derivatives"/><pair id="DrugDDI.d485.s5.p0" e1="DrugDDI.d485.s5.e0" e2="DrugDDI.d485.s5.e1" interaction="?"/><pair id="DrugDDI.d485.s5.p1" e1="DrugDDI.d485.s5.e0" e2="DrugDDI.d485.s5.e2" interaction="?"/><pair id="DrugDDI.d485.s5.p2" e1="DrugDDI.d485.s5.e0" e2="DrugDDI.d485.s5.e3" interaction="?"/><pair id="DrugDDI.d485.s5.p3" e1="DrugDDI.d485.s5.e1" e2="DrugDDI.d485.s5.e2" interaction="?"/><pair id="DrugDDI.d485.s5.p4" e1="DrugDDI.d485.s5.e1" e2="DrugDDI.d485.s5.e3" interaction="?"/><pair id="DrugDDI.d485.s5.p5" e1="DrugDDI.d485.s5.e2" e2="DrugDDI.d485.s5.e3" interaction="?"/></sentence><sentence id="DrugDDI.d485.s6" origId="s6" text="When these products are administered concomitantly, prothrombin time or other suitable coagulation test should be closely monitored."/><sentence id="DrugDDI.d485.s7" origId="s7" text="Nitrofurantoin interferes with the therapeutic action of nalidixic acid."><entity id="DrugDDI.d485.s7.e0" origId="s7.p66" charOffset="0-14" type="drug" text="Nitrofurantoin"/><entity id="DrugDDI.d485.s7.e1" origId="s7.p69" charOffset="57-71" type="drug" text="nalidixic acid"/><pair id="DrugDDI.d485.s7.p0" e1="DrugDDI.d485.s7.e0" e2="DrugDDI.d485.s7.e1" interaction="?"/></sentence><sentence id="DrugDDI.d485.s8" origId="s8" text="Antacids containing magnesium, aluminum, or calcium;"><entity id="DrugDDI.d485.s8.e0" origId="s8.p70" charOffset="0-8" type="drug" text="Antacids"/><entity id="DrugDDI.d485.s8.e1" origId="s8.p72" charOffset="20-29" type="drug" text="magnesium"/><entity id="DrugDDI.d485.s8.e2" origId="s8.p75" charOffset="44-51" type="drug" text="calcium"/><pair id="DrugDDI.d485.s8.p0" e1="DrugDDI.d485.s8.e0" e2="DrugDDI.d485.s8.e1" interaction="?"/><pair id="DrugDDI.d485.s8.p1" e1="DrugDDI.d485.s8.e0" e2="DrugDDI.d485.s8.e2" interaction="?"/><pair id="DrugDDI.d485.s8.p2" e1="DrugDDI.d485.s8.e1" e2="DrugDDI.d485.s8.e2" interaction="?"/></sentence><sentence id="DrugDDI.d485.s9" origId="s9" text="sucralfate or divalent or trivalent cations such as iron;"><entity id="DrugDDI.d485.s9.e0" origId="s9.p77" charOffset="0-10" type="drug" text="sucralfate"/><entity id="DrugDDI.d485.s9.e1" origId="s9.p81" charOffset="36-43" type="drug" text="cations"/><entity id="DrugDDI.d485.s9.e2" origId="s9.p82" charOffset="52-56" type="drug" text="iron"/><pair id="DrugDDI.d485.s9.p0" e1="DrugDDI.d485.s9.e0" e2="DrugDDI.d485.s9.e1" interaction="?"/><pair id="DrugDDI.d485.s9.p1" e1="DrugDDI.d485.s9.e0" e2="DrugDDI.d485.s9.e2" interaction="?"/><pair id="DrugDDI.d485.s9.p2" e1="DrugDDI.d485.s9.e1" e2="DrugDDI.d485.s9.e2" interaction="?"/></sentence><sentence id="DrugDDI.d485.s10" origId="s10" text="multivitamins containing zinc;"><entity id="DrugDDI.d485.s10.e0" origId="s10.p84" charOffset="0-13" type="drug" text="multivitamins"/><entity id="DrugDDI.d485.s10.e1" origId="s10.p86" charOffset="25-29" type="drug" text="zinc"/><pair id="DrugDDI.d485.s10.p0" e1="DrugDDI.d485.s10.e0" e2="DrugDDI.d485.s10.e1" interaction="?"/></sentence><sentence id="DrugDDI.d485.s11" origId="s11" text="and Videx?, (Didanosine), chewable/buffered tablets or the pediatric powder for oral solution may substantially interfere with the absorption of quinolones, resulting in systemic levels considerably lower than desired."><entity id="DrugDDI.d485.s11.e0" origId="s11.p91" charOffset="13-23" type="drug" text="Didanosine"/><entity id="DrugDDI.d485.s11.e1" origId="s11.p96" charOffset="35-41" type="drug" text="buffer"/><entity id="DrugDDI.d485.s11.e2" origId="s11.p99" charOffset="59-68" type="drug" text="pediatric"/><entity id="DrugDDI.d485.s11.e3" origId="s11.p105" charOffset="145-155" type="drug" text="quinolones"/><pair id="DrugDDI.d485.s11.p0" e1="DrugDDI.d485.s11.e0" e2="DrugDDI.d485.s11.e1" interaction="?"/><pair id="DrugDDI.d485.s11.p1" e1="DrugDDI.d485.s11.e0" e2="DrugDDI.d485.s11.e2" interaction="?"/><pair id="DrugDDI.d485.s11.p2" e1="DrugDDI.d485.s11.e0" e2="DrugDDI.d485.s11.e3" interaction="?"/><pair id="DrugDDI.d485.s11.p3" e1="DrugDDI.d485.s11.e1" e2="DrugDDI.d485.s11.e2" interaction="?"/><pair id="DrugDDI.d485.s11.p4" e1="DrugDDI.d485.s11.e1" e2="DrugDDI.d485.s11.e3" interaction="?"/><pair id="DrugDDI.d485.s11.p5" e1="DrugDDI.d485.s11.e2" e2="DrugDDI.d485.s11.e3" interaction="?"/></sentence><sentence id="DrugDDI.d485.s12" origId="s12" text="These agents should not be taken within the two hour period before or within the two-hour period after nalidixic acid administration."><entity id="DrugDDI.d485.s12.e0" origId="s12.p119" charOffset="103-117" type="drug" text="nalidixic acid"/></sentence><sentence id="DrugDDI.d485.s13" origId="s13" text="Elevated serum levels of cyclosporine have been reported with the concomitant use of some quinolones and cyclosporine."><entity id="DrugDDI.d485.s13.e0" origId="s13.p121" charOffset="25-37" type="drug" text="cyclosporine"/><entity id="DrugDDI.d485.s13.e1" origId="s13.p126" charOffset="90-100" type="drug" text="quinolones"/><entity id="DrugDDI.d485.s13.e2" origId="s13.p128" charOffset="105-117" type="drug" text="cyclosporine"/><pair id="DrugDDI.d485.s13.p0" e1="DrugDDI.d485.s13.e0" e2="DrugDDI.d485.s13.e1" interaction="?"/><pair id="DrugDDI.d485.s13.p1" e1="DrugDDI.d485.s13.e0" e2="DrugDDI.d485.s13.e2" interaction="?"/><pair id="DrugDDI.d485.s13.p2" e1="DrugDDI.d485.s13.e1" e2="DrugDDI.d485.s13.e2" interaction="?"/></sentence><sentence id="DrugDDI.d485.s14" origId="s14" text="Therefore, cyclosporine serum levels should be monitored and appropriate cyclosporine dosage adjustments made when these drugs are used concomitantly."><entity id="DrugDDI.d485.s14.e0" origId="s14.p130" charOffset="11-23" type="drug" text="cyclosporine"/><entity id="DrugDDI.d485.s14.e1" origId="s14.p135" charOffset="73-85" type="drug" text="cyclosporine"/><entity id="DrugDDI.d485.s14.e2" origId="s14.p138" charOffset="121-126" type="drug" text="drugs"/><pair id="DrugDDI.d485.s14.p0" e1="DrugDDI.d485.s14.e0" e2="DrugDDI.d485.s14.e1" interaction="?"/><pair id="DrugDDI.d485.s14.p1" e1="DrugDDI.d485.s14.e0" e2="DrugDDI.d485.s14.e2" interaction="?"/><pair id="DrugDDI.d485.s14.p2" e1="DrugDDI.d485.s14.e1" e2="DrugDDI.d485.s14.e2" interaction="?"/></sentence></document>
