# Supplementary material for: Phar-LSTM: a pharmacological representation-based LSTM network for drug–drug interaction extraction
Source: PeerJ. 2023 Dec 14;11:e16606. doi: 10.7717/peerj.16606 (PMC10725669; doi:10.7717/peerj.16606)
Supplement: Supplemental Information 1 [file peerj-11-16606-s001.zip › Data_XmlFormat/Test2011/Nateglinide_ddi.xml]

<?xml version="1.0" encoding="UTF-8"?>
<document id="DrugDDI.d249" origId="Nateglinide"><sentence id="DrugDDI.d249.s0" origId="s0" text="In vitro drug metabolism studies indicate that Starlix is predominantly metabolized by the cytochrome P450 isozyme CYP2C9 (70%) and to a lesser extent CYP3A4 (30%)."><entity id="DrugDDI.d249.s0.e0" origId="s0.p2" charOffset="47-54" type="drug" text="Starlix"/><entity id="DrugDDI.d249.s0.e1" origId="s0.p6" charOffset="91-106" type="drug" text="cytochrome P450"/><entity id="DrugDDI.d249.s0.e2" origId="s0.p11" charOffset="151-157" type="drug" text="CYP3A4"/><pair id="DrugDDI.d249.s0.p0" e1="DrugDDI.d249.s0.e0" e2="DrugDDI.d249.s0.e1" interaction="?"/><pair id="DrugDDI.d249.s0.p1" e1="DrugDDI.d249.s0.e0" e2="DrugDDI.d249.s0.e2" interaction="?"/><pair id="DrugDDI.d249.s0.p2" e1="DrugDDI.d249.s0.e1" e2="DrugDDI.d249.s0.e2" interaction="?"/></sentence><sentence id="DrugDDI.d249.s1" origId="s1" text="Starlix is a potential inhibitor of the CYP2C9 isoenzyme in vivo as indicated by its ability to inhibit the in vitro metabolism of tolbutamide."><entity id="DrugDDI.d249.s1.e0" origId="s1.p15" charOffset="0-7" type="drug" text="Starlix"/><entity id="DrugDDI.d249.s1.e1" origId="s1.p18" charOffset="40-57" type="drug" text="CYP2C9 isoenzyme"/><entity id="DrugDDI.d249.s1.e2" origId="s1.p24" charOffset="131-142" type="drug" text="tolbutamide"/><pair id="DrugDDI.d249.s1.p0" e1="DrugDDI.d249.s1.e0" e2="DrugDDI.d249.s1.e1" interaction="?"/><pair id="DrugDDI.d249.s1.p1" e1="DrugDDI.d249.s1.e0" e2="DrugDDI.d249.s1.e2" interaction="?"/><pair id="DrugDDI.d249.s1.p2" e1="DrugDDI.d249.s1.e1" e2="DrugDDI.d249.s1.e2" interaction="?"/></sentence><sentence id="DrugDDI.d249.s2" origId="s2" text="Inhibition of CYP3A4 metabolic reactions was not detected in in vitro experiments."><entity id="DrugDDI.d249.s2.e0" origId="s2.p26" charOffset="14-20" type="drug" text="CYP3A4"/></sentence><sentence id="DrugDDI.d249.s3" origId="s3" text="Glyburide: In a randomized, multiple-dose crossover study, patients with Type 2 diabetes were administered 120 mg Starlix three times a day before meals for 1 day in combination with glyburide 10 mg daily."><entity id="DrugDDI.d249.s3.e0" origId="s3.p31" charOffset="0-9" type="drug" text="Glyburide"/><entity id="DrugDDI.d249.s3.e1" origId="s3.p38" charOffset="114-121" type="drug" text="Starlix"/><entity id="DrugDDI.d249.s3.e2" origId="s3.p43" charOffset="183-192" type="drug" text="glyburide"/><pair id="DrugDDI.d249.s3.p0" e1="DrugDDI.d249.s3.e0" e2="DrugDDI.d249.s3.e1" interaction="?"/><pair id="DrugDDI.d249.s3.p1" e1="DrugDDI.d249.s3.e0" e2="DrugDDI.d249.s3.e2" interaction="?"/><pair id="DrugDDI.d249.s3.p2" e1="DrugDDI.d249.s3.e1" e2="DrugDDI.d249.s3.e2" interaction="?"/></sentence><sentence id="DrugDDI.d249.s4" origId="s4" text="There were no clinically relevant alterations in the pharmacokinetics of either agent."/><sentence id="DrugDDI.d249.s5" origId="s5" text="Metformin: When Starlix 120 mg three times daily before meals was administered in combination with metformin 500 mg three times daily to patients with Type 2 diabetes, there were no clinically relevant changes in the pharmacokinetics of either agent."><entity id="DrugDDI.d249.s5.e0" origId="s5.p51" charOffset="0-9" type="drug" text="Metformin"/><entity id="DrugDDI.d249.s5.e1" origId="s5.p54" charOffset="16-23" type="drug" text="Starlix"/><entity id="DrugDDI.d249.s5.e2" origId="s5.p60" charOffset="99-115" type="drug" text="metformin 500 mg"/><pair id="DrugDDI.d249.s5.p0" e1="DrugDDI.d249.s5.e0" e2="DrugDDI.d249.s5.e1" interaction="?"/><pair id="DrugDDI.d249.s5.p1" e1="DrugDDI.d249.s5.e0" e2="DrugDDI.d249.s5.e2" interaction="?"/><pair id="DrugDDI.d249.s5.p2" e1="DrugDDI.d249.s5.e1" e2="DrugDDI.d249.s5.e2" interaction="?"/></sentence><sentence id="DrugDDI.d249.s6" origId="s6" text="Digoxin: When Starlix 120 mg before meals was administered in combination with a single 1-mg dose of digoxin to healthy volunteers, there were no clinically relevant changes in the pharmacokinetics of either agent."><entity id="DrugDDI.d249.s6.e0" origId="s6.p71" charOffset="0-7" type="drug" text="Digoxin"/><entity id="DrugDDI.d249.s6.e1" origId="s6.p74" charOffset="14-21" type="drug" text="Starlix"/><entity id="DrugDDI.d249.s6.e2" origId="s6.p80" charOffset="101-108" type="drug" text="digoxin"/><pair id="DrugDDI.d249.s6.p0" e1="DrugDDI.d249.s6.e0" e2="DrugDDI.d249.s6.e1" interaction="?"/><pair id="DrugDDI.d249.s6.p1" e1="DrugDDI.d249.s6.e0" e2="DrugDDI.d249.s6.e2" interaction="?"/><pair id="DrugDDI.d249.s6.p2" e1="DrugDDI.d249.s6.e1" e2="DrugDDI.d249.s6.e2" interaction="?"/></sentence><sentence id="DrugDDI.d249.s7" origId="s7" text="Warfarin: When healthy subjects were administered Starlix 120 mg three times daily before meals for four days in combination with a single dose of warfarin 30 mg on day 2, there were no alterations in the pharmacokinetics of either agent."><entity id="DrugDDI.d249.s7.e0" origId="s7.p89" charOffset="0-8" type="drug" text="Warfarin"/><entity id="DrugDDI.d249.s7.e1" origId="s7.p95" charOffset="50-57" type="drug" text="Starlix"/><entity id="DrugDDI.d249.s7.e2" origId="s7.p101" charOffset="147-155" type="drug" text="warfarin"/><pair id="DrugDDI.d249.s7.p0" e1="DrugDDI.d249.s7.e0" e2="DrugDDI.d249.s7.e1" interaction="?"/><pair id="DrugDDI.d249.s7.p1" e1="DrugDDI.d249.s7.e0" e2="DrugDDI.d249.s7.e2" interaction="?"/><pair id="DrugDDI.d249.s7.p2" e1="DrugDDI.d249.s7.e1" e2="DrugDDI.d249.s7.e2" interaction="?"/></sentence><sentence id="DrugDDI.d249.s8" origId="s8" text="Prothrombin time was not affected."/><sentence id="DrugDDI.d249.s9" origId="s9" text="Diclofenac: Administration of morning and lunch doses of Starlix 120 mg in combination with a single 75-mg dose of diclofenac in healthy volunteers resulted in no significant changes to the pharmacokinetics of either agent."><entity id="DrugDDI.d249.s9.e0" origId="s9.p114" charOffset="0-10" type="drug" text="Diclofenac"/><entity id="DrugDDI.d249.s9.e1" origId="s9.p120" charOffset="57-64" type="drug" text="Starlix"/><entity id="DrugDDI.d249.s9.e2" origId="s9.p123" charOffset="115-125" type="drug" text="diclofenac"/><pair id="DrugDDI.d249.s9.p0" e1="DrugDDI.d249.s9.e0" e2="DrugDDI.d249.s9.e1" interaction="?"/><pair id="DrugDDI.d249.s9.p1" e1="DrugDDI.d249.s9.e0" e2="DrugDDI.d249.s9.e2" interaction="?"/><pair id="DrugDDI.d249.s9.p2" e1="DrugDDI.d249.s9.e1" e2="DrugDDI.d249.s9.e2" interaction="?"/></sentence><sentence id="DrugDDI.d249.s10" origId="s10" text="Nateglinide is highly bound to plasma proteins (98%), mainly albumin."><entity id="DrugDDI.d249.s10.e0" origId="s10.p131" charOffset="0-11" type="drug" text="Nateglinide"/><entity id="DrugDDI.d249.s10.e1" origId="s10.p135" charOffset="31-46" type="drug" text="plasma proteins"/><entity id="DrugDDI.d249.s10.e2" origId="s10.p140" charOffset="61-68" type="drug" text="albumin"/><pair id="DrugDDI.d249.s10.p0" e1="DrugDDI.d249.s10.e0" e2="DrugDDI.d249.s10.e1" interaction="?"/><pair id="DrugDDI.d249.s10.p1" e1="DrugDDI.d249.s10.e0" e2="DrugDDI.d249.s10.e2" interaction="?"/><pair id="DrugDDI.d249.s10.p2" e1="DrugDDI.d249.s10.e1" e2="DrugDDI.d249.s10.e2" interaction="?"/></sentence><sentence id="DrugDDI.d249.s11" origId="s11" text="In vitro displacement studies with highly protein-bound drugs such as furosemide, propranolol, captopril, nicardipine, pravastatin, glyburide, warfarin, phenytoin, acetylsalicylic acid, tolbutamide, and metformin showed no influence on the extent of nateglinide protein binding."><entity id="DrugDDI.d249.s11.e0" origId="s11.p143" charOffset="42-49" type="drug" text="protein"/><entity id="DrugDDI.d249.s11.e1" origId="s11.p144" charOffset="70-81" type="drug" text="furosemide"/><entity id="DrugDDI.d249.s11.e2" origId="s11.p145" charOffset="82-93" type="drug" text="propranolol"/><entity id="DrugDDI.d249.s11.e3" origId="s11.p146" charOffset="95-104" type="drug" text="captopril"/><entity id="DrugDDI.d249.s11.e4" origId="s11.p147" charOffset="106-117" type="drug" text="nicardipine"/><entity id="DrugDDI.d249.s11.e5" origId="s11.p148" charOffset="119-130" type="drug" text="pravastatin"/><entity id="DrugDDI.d249.s11.e6" origId="s11.p149" charOffset="132-141" type="drug" text="glyburide"/><entity id="DrugDDI.d249.s11.e7" origId="s11.p150" charOffset="143-151" type="drug" text="warfarin"/><entity id="DrugDDI.d249.s11.e8" origId="s11.p151" charOffset="153-162" type="drug" text="phenytoin"/><entity id="DrugDDI.d249.s11.e9" origId="s11.p152" charOffset="164-184" type="drug" text="acetylsalicylic acid"/><entity id="DrugDDI.d249.s11.e10" origId="s11.p153" charOffset="186-197" type="drug" text="tolbutamide"/><entity id="DrugDDI.d249.s11.e11" origId="s11.p155" charOffset="203-212" type="drug" text="metformin"/><entity id="DrugDDI.d249.s11.e12" origId="s11.p159" charOffset="250-261" type="drug" text="nateglinide"/><pair id="DrugDDI.d249.s11.p0" e1="DrugDDI.d249.s11.e0" e2="DrugDDI.d249.s11.e1" interaction="?"/><pair id="DrugDDI.d249.s11.p1" e1="DrugDDI.d249.s11.e0" e2="DrugDDI.d249.s11.e2" interaction="?"/><pair id="DrugDDI.d249.s11.p2" e1="DrugDDI.d249.s11.e0" e2="DrugDDI.d249.s11.e3" interaction="?"/><pair id="DrugDDI.d249.s11.p3" e1="DrugDDI.d249.s11.e0" e2="DrugDDI.d249.s11.e4" interaction="?"/><pair id="DrugDDI.d249.s11.p4" e1="DrugDDI.d249.s11.e0" e2="DrugDDI.d249.s11.e5" interaction="?"/><pair id="DrugDDI.d249.s11.p5" e1="DrugDDI.d249.s11.e0" e2="DrugDDI.d249.s11.e6" interaction="?"/><pair id="DrugDDI.d249.s11.p6" e1="DrugDDI.d249.s11.e0" e2="DrugDDI.d249.s11.e7" interaction="?"/><pair id="DrugDDI.d249.s11.p7" e1="DrugDDI.d249.s11.e0" e2="DrugDDI.d249.s11.e8" interaction="?"/><pair id="DrugDDI.d249.s11.p8" e1="DrugDDI.d249.s11.e0" e2="DrugDDI.d249.s11.e9" interaction="?"/><pair id="DrugDDI.d249.s11.p9" e1="DrugDDI.d249.s11.e0" e2="DrugDDI.d249.s11.e10" interaction="?"/><pair id="DrugDDI.d249.s11.p10" e1="DrugDDI.d249.s11.e0" e2="DrugDDI.d249.s11.e11" interaction="?"/><pair id="DrugDDI.d249.s11.p11" e1="DrugDDI.d249.s11.e0" e2="DrugDDI.d249.s11.e12" interaction="?"/><pair id="DrugDDI.d249.s11.p12" e1="DrugDDI.d249.s11.e1" e2="DrugDDI.d249.s11.e2" interaction="?"/><pair id="DrugDDI.d249.s11.p13" e1="DrugDDI.d249.s11.e1" e2="DrugDDI.d249.s11.e3" interaction="?"/><pair id="DrugDDI.d249.s11.p14" e1="DrugDDI.d249.s11.e1" e2="DrugDDI.d249.s11.e4" interaction="?"/><pair id="DrugDDI.d249.s11.p15" e1="DrugDDI.d249.s11.e1" e2="DrugDDI.d249.s11.e5" interaction="?"/><pair id="DrugDDI.d249.s11.p16" e1="DrugDDI.d249.s11.e1" e2="DrugDDI.d249.s11.e6" interaction="?"/><pair id="DrugDDI.d249.s11.p17" e1="DrugDDI.d249.s11.e1" e2="DrugDDI.d249.s11.e7" interaction="?"/><pair id="DrugDDI.d249.s11.p18" e1="DrugDDI.d249.s11.e1" e2="DrugDDI.d249.s11.e8" interaction="?"/><pair id="DrugDDI.d249.s11.p19" e1="DrugDDI.d249.s11.e1" e2="DrugDDI.d249.s11.e9" interaction="?"/><pair id="DrugDDI.d249.s11.p20" e1="DrugDDI.d249.s11.e1" e2="DrugDDI.d249.s11.e10" interaction="?"/><pair id="DrugDDI.d249.s11.p21" e1="DrugDDI.d249.s11.e1" e2="DrugDDI.d249.s11.e11" interaction="?"/><pair id="DrugDDI.d249.s11.p22" e1="DrugDDI.d249.s11.e1" e2="DrugDDI.d249.s11.e12" interaction="?"/><pair id="DrugDDI.d249.s11.p23" e1="DrugDDI.d249.s11.e2" e2="DrugDDI.d249.s11.e3" interaction="?"/><pair id="DrugDDI.d249.s11.p24" e1="DrugDDI.d249.s11.e2" e2="DrugDDI.d249.s11.e4" interaction="?"/><pair id="DrugDDI.d249.s11.p25" e1="DrugDDI.d249.s11.e2" e2="DrugDDI.d249.s11.e5" interaction="?"/><pair id="DrugDDI.d249.s11.p26" e1="DrugDDI.d249.s11.e2" e2="DrugDDI.d249.s11.e6" interaction="?"/><pair id="DrugDDI.d249.s11.p27" e1="DrugDDI.d249.s11.e2" e2="DrugDDI.d249.s11.e7" interaction="?"/><pair id="DrugDDI.d249.s11.p28" e1="DrugDDI.d249.s11.e2" e2="DrugDDI.d249.s11.e8" interaction="?"/><pair id="DrugDDI.d249.s11.p29" e1="DrugDDI.d249.s11.e2" e2="DrugDDI.d249.s11.e9" interaction="?"/><pair id="DrugDDI.d249.s11.p30" e1="DrugDDI.d249.s11.e2" e2="DrugDDI.d249.s11.e10" interaction="?"/><pair id="DrugDDI.d249.s11.p31" e1="DrugDDI.d249.s11.e2" e2="DrugDDI.d249.s11.e11" interaction="?"/><pair id="DrugDDI.d249.s11.p32" e1="DrugDDI.d249.s11.e2" e2="DrugDDI.d249.s11.e12" interaction="?"/><pair id="DrugDDI.d249.s11.p33" e1="DrugDDI.d249.s11.e3" e2="DrugDDI.d249.s11.e4" interaction="?"/><pair id="DrugDDI.d249.s11.p34" e1="DrugDDI.d249.s11.e3" e2="DrugDDI.d249.s11.e5" interaction="?"/><pair id="DrugDDI.d249.s11.p35" e1="DrugDDI.d249.s11.e3" e2="DrugDDI.d249.s11.e6" interaction="?"/><pair id="DrugDDI.d249.s11.p36" e1="DrugDDI.d249.s11.e3" e2="DrugDDI.d249.s11.e7" interaction="?"/><pair id="DrugDDI.d249.s11.p37" e1="DrugDDI.d249.s11.e3" e2="DrugDDI.d249.s11.e8" interaction="?"/><pair id="DrugDDI.d249.s11.p38" e1="DrugDDI.d249.s11.e3" e2="DrugDDI.d249.s11.e9" interaction="?"/><pair id="DrugDDI.d249.s11.p39" e1="DrugDDI.d249.s11.e3" e2="DrugDDI.d249.s11.e10" interaction="?"/><pair id="DrugDDI.d249.s11.p40" e1="DrugDDI.d249.s11.e3" e2="DrugDDI.d249.s11.e11" interaction="?"/><pair id="DrugDDI.d249.s11.p41" e1="DrugDDI.d249.s11.e3" e2="DrugDDI.d249.s11.e12" interaction="?"/><pair id="DrugDDI.d249.s11.p42" e1="DrugDDI.d249.s11.e4" e2="DrugDDI.d249.s11.e5" interaction="?"/><pair id="DrugDDI.d249.s11.p43" e1="DrugDDI.d249.s11.e4" e2="DrugDDI.d249.s11.e6" interaction="?"/><pair id="DrugDDI.d249.s11.p44" e1="DrugDDI.d249.s11.e4" e2="DrugDDI.d249.s11.e7" interaction="?"/><pair id="DrugDDI.d249.s11.p45" e1="DrugDDI.d249.s11.e4" e2="DrugDDI.d249.s11.e8" interaction="?"/><pair id="DrugDDI.d249.s11.p46" e1="DrugDDI.d249.s11.e4" e2="DrugDDI.d249.s11.e9" interaction="?"/><pair id="DrugDDI.d249.s11.p47" e1="DrugDDI.d249.s11.e4" e2="DrugDDI.d249.s11.e10" interaction="?"/><pair id="DrugDDI.d249.s11.p48" e1="DrugDDI.d249.s11.e4" e2="DrugDDI.d249.s11.e11" interaction="?"/><pair id="DrugDDI.d249.s11.p49" e1="DrugDDI.d249.s11.e4" e2="DrugDDI.d249.s11.e12" interaction="?"/><pair id="DrugDDI.d249.s11.p50" e1="DrugDDI.d249.s11.e5" e2="DrugDDI.d249.s11.e6" interaction="?"/><pair id="DrugDDI.d249.s11.p51" e1="DrugDDI.d249.s11.e5" e2="DrugDDI.d249.s11.e7" interaction="?"/><pair id="DrugDDI.d249.s11.p52" e1="DrugDDI.d249.s11.e5" e2="DrugDDI.d249.s11.e8" interaction="?"/><pair id="DrugDDI.d249.s11.p53" e1="DrugDDI.d249.s11.e5" e2="DrugDDI.d249.s11.e9" interaction="?"/><pair id="DrugDDI.d249.s11.p54" e1="DrugDDI.d249.s11.e5" e2="DrugDDI.d249.s11.e10" interaction="?"/><pair id="DrugDDI.d249.s11.p55" e1="DrugDDI.d249.s11.e5" e2="DrugDDI.d249.s11.e11" interaction="?"/><pair id="DrugDDI.d249.s11.p56" e1="DrugDDI.d249.s11.e5" e2="DrugDDI.d249.s11.e12" interaction="?"/><pair id="DrugDDI.d249.s11.p57" e1="DrugDDI.d249.s11.e6" e2="DrugDDI.d249.s11.e7" interaction="?"/><pair id="DrugDDI.d249.s11.p58" e1="DrugDDI.d249.s11.e6" e2="DrugDDI.d249.s11.e8" interaction="?"/><pair id="DrugDDI.d249.s11.p59" e1="DrugDDI.d249.s11.e6" e2="DrugDDI.d249.s11.e9" interaction="?"/><pair id="DrugDDI.d249.s11.p60" e1="DrugDDI.d249.s11.e6" e2="DrugDDI.d249.s11.e10" interaction="?"/><pair id="DrugDDI.d249.s11.p61" e1="DrugDDI.d249.s11.e6" e2="DrugDDI.d249.s11.e11" interaction="?"/><pair id="DrugDDI.d249.s11.p62" e1="DrugDDI.d249.s11.e6" e2="DrugDDI.d249.s11.e12" interaction="?"/><pair id="DrugDDI.d249.s11.p63" e1="DrugDDI.d249.s11.e7" e2="DrugDDI.d249.s11.e8" interaction="?"/><pair id="DrugDDI.d249.s11.p64" e1="DrugDDI.d249.s11.e7" e2="DrugDDI.d249.s11.e9" interaction="?"/><pair id="DrugDDI.d249.s11.p65" e1="DrugDDI.d249.s11.e7" e2="DrugDDI.d249.s11.e10" interaction="?"/><pair id="DrugDDI.d249.s11.p66" e1="DrugDDI.d249.s11.e7" e2="DrugDDI.d249.s11.e11" interaction="?"/><pair id="DrugDDI.d249.s11.p67" e1="DrugDDI.d249.s11.e7" e2="DrugDDI.d249.s11.e12" interaction="?"/><pair id="DrugDDI.d249.s11.p68" e1="DrugDDI.d249.s11.e8" e2="DrugDDI.d249.s11.e9" interaction="?"/><pair id="DrugDDI.d249.s11.p69" e1="DrugDDI.d249.s11.e8" e2="DrugDDI.d249.s11.e10" interaction="?"/><pair id="DrugDDI.d249.s11.p70" e1="DrugDDI.d249.s11.e8" e2="DrugDDI.d249.s11.e11" interaction="?"/><pair id="DrugDDI.d249.s11.p71" e1="DrugDDI.d249.s11.e8" e2="DrugDDI.d249.s11.e12" interaction="?"/><pair id="DrugDDI.d249.s11.p72" e1="DrugDDI.d249.s11.e9" e2="DrugDDI.d249.s11.e10" interaction="?"/><pair id="DrugDDI.d249.s11.p73" e1="DrugDDI.d249.s11.e9" e2="DrugDDI.d249.s11.e11" interaction="?"/><pair id="DrugDDI.d249.s11.p74" e1="DrugDDI.d249.s11.e9" e2="DrugDDI.d249.s11.e12" interaction="?"/><pair id="DrugDDI.d249.s11.p75" e1="DrugDDI.d249.s11.e10" e2="DrugDDI.d249.s11.e11" interaction="?"/><pair id="DrugDDI.d249.s11.p76" e1="DrugDDI.d249.s11.e10" e2="DrugDDI.d249.s11.e12" interaction="?"/><pair id="DrugDDI.d249.s11.p77" e1="DrugDDI.d249.s11.e11" e2="DrugDDI.d249.s11.e12" interaction="?"/></sentence><sentence id="DrugDDI.d249.s12" origId="s12" text="Similarly, nateglinide had no influence on the serum protein binding of propranolol, glyburide, nicardipine, warfarin, phenytoin, acetylsalicylic acid, and tolbutamide in vitro ."><entity id="DrugDDI.d249.s12.e0" origId="s12.p161" charOffset="11-22" type="drug" text="nateglinide"/><entity id="DrugDDI.d249.s12.e1" origId="s12.p164" charOffset="53-69" type="drug" text="protein binding"/><entity id="DrugDDI.d249.s12.e2" origId="s12.p165" charOffset="72-83" type="drug" text="propranolol"/><entity id="DrugDDI.d249.s12.e3" origId="s12.p166" charOffset="85-94" type="drug" text="glyburide"/><entity id="DrugDDI.d249.s12.e4" origId="s12.p167" charOffset="96-107" type="drug" text="nicardipine"/><entity id="DrugDDI.d249.s12.e5" origId="s12.p168" charOffset="109-117" type="drug" text="warfarin"/><entity id="DrugDDI.d249.s12.e6" origId="s12.p169" charOffset="119-128" type="drug" text="phenytoin"/><entity id="DrugDDI.d249.s12.e7" origId="s12.p170" charOffset="130-150" type="drug" text="acetylsalicylic acid"/><entity id="DrugDDI.d249.s12.e8" origId="s12.p172" charOffset="156-167" type="drug" text="tolbutamide"/><pair id="DrugDDI.d249.s12.p0" e1="DrugDDI.d249.s12.e0" e2="DrugDDI.d249.s12.e1" interaction="?"/><pair id="DrugDDI.d249.s12.p1" e1="DrugDDI.d249.s12.e0" e2="DrugDDI.d249.s12.e2" interaction="?"/><pair id="DrugDDI.d249.s12.p2" e1="DrugDDI.d249.s12.e0" e2="DrugDDI.d249.s12.e3" interaction="?"/><pair id="DrugDDI.d249.s12.p3" e1="DrugDDI.d249.s12.e0" e2="DrugDDI.d249.s12.e4" interaction="?"/><pair id="DrugDDI.d249.s12.p4" e1="DrugDDI.d249.s12.e0" e2="DrugDDI.d249.s12.e5" interaction="?"/><pair id="DrugDDI.d249.s12.p5" e1="DrugDDI.d249.s12.e0" e2="DrugDDI.d249.s12.e6" interaction="?"/><pair id="DrugDDI.d249.s12.p6" e1="DrugDDI.d249.s12.e0" e2="DrugDDI.d249.s12.e7" interaction="?"/><pair id="DrugDDI.d249.s12.p7" e1="DrugDDI.d249.s12.e0" e2="DrugDDI.d249.s12.e8" interaction="?"/><pair id="DrugDDI.d249.s12.p8" e1="DrugDDI.d249.s12.e1" e2="DrugDDI.d249.s12.e2" interaction="?"/><pair id="DrugDDI.d249.s12.p9" e1="DrugDDI.d249.s12.e1" e2="DrugDDI.d249.s12.e3" interaction="?"/><pair id="DrugDDI.d249.s12.p10" e1="DrugDDI.d249.s12.e1" e2="DrugDDI.d249.s12.e4" interaction="?"/><pair id="DrugDDI.d249.s12.p11" e1="DrugDDI.d249.s12.e1" e2="DrugDDI.d249.s12.e5" interaction="?"/><pair id="DrugDDI.d249.s12.p12" e1="DrugDDI.d249.s12.e1" e2="DrugDDI.d249.s12.e6" interaction="?"/><pair id="DrugDDI.d249.s12.p13" e1="DrugDDI.d249.s12.e1" e2="DrugDDI.d249.s12.e7" interaction="?"/><pair id="DrugDDI.d249.s12.p14" e1="DrugDDI.d249.s12.e1" e2="DrugDDI.d249.s12.e8" interaction="?"/><pair id="DrugDDI.d249.s12.p15" e1="DrugDDI.d249.s12.e2" e2="DrugDDI.d249.s12.e3" interaction="?"/><pair id="DrugDDI.d249.s12.p16" e1="DrugDDI.d249.s12.e2" e2="DrugDDI.d249.s12.e4" interaction="?"/><pair id="DrugDDI.d249.s12.p17" e1="DrugDDI.d249.s12.e2" e2="DrugDDI.d249.s12.e5" interaction="?"/><pair id="DrugDDI.d249.s12.p18" e1="DrugDDI.d249.s12.e2" e2="DrugDDI.d249.s12.e6" interaction="?"/><pair id="DrugDDI.d249.s12.p19" e1="DrugDDI.d249.s12.e2" e2="DrugDDI.d249.s12.e7" interaction="?"/><pair id="DrugDDI.d249.s12.p20" e1="DrugDDI.d249.s12.e2" e2="DrugDDI.d249.s12.e8" interaction="?"/><pair id="DrugDDI.d249.s12.p21" e1="DrugDDI.d249.s12.e3" e2="DrugDDI.d249.s12.e4" interaction="?"/><pair id="DrugDDI.d249.s12.p22" e1="DrugDDI.d249.s12.e3" e2="DrugDDI.d249.s12.e5" interaction="?"/><pair id="DrugDDI.d249.s12.p23" e1="DrugDDI.d249.s12.e3" e2="DrugDDI.d249.s12.e6" interaction="?"/><pair id="DrugDDI.d249.s12.p24" e1="DrugDDI.d249.s12.e3" e2="DrugDDI.d249.s12.e7" interaction="?"/><pair id="DrugDDI.d249.s12.p25" e1="DrugDDI.d249.s12.e3" e2="DrugDDI.d249.s12.e8" interaction="?"/><pair id="DrugDDI.d249.s12.p26" e1="DrugDDI.d249.s12.e4" e2="DrugDDI.d249.s12.e5" interaction="?"/><pair id="DrugDDI.d249.s12.p27" e1="DrugDDI.d249.s12.e4" e2="DrugDDI.d249.s12.e6" interaction="?"/><pair id="DrugDDI.d249.s12.p28" e1="DrugDDI.d249.s12.e4" e2="DrugDDI.d249.s12.e7" interaction="?"/><pair id="DrugDDI.d249.s12.p29" e1="DrugDDI.d249.s12.e4" e2="DrugDDI.d249.s12.e8" interaction="?"/><pair id="DrugDDI.d249.s12.p30" e1="DrugDDI.d249.s12.e5" e2="DrugDDI.d249.s12.e6" interaction="?"/><pair id="DrugDDI.d249.s12.p31" e1="DrugDDI.d249.s12.e5" e2="DrugDDI.d249.s12.e7" interaction="?"/><pair id="DrugDDI.d249.s12.p32" e1="DrugDDI.d249.s12.e5" e2="DrugDDI.d249.s12.e8" interaction="?"/><pair id="DrugDDI.d249.s12.p33" e1="DrugDDI.d249.s12.e6" e2="DrugDDI.d249.s12.e7" interaction="?"/><pair id="DrugDDI.d249.s12.p34" e1="DrugDDI.d249.s12.e6" e2="DrugDDI.d249.s12.e8" interaction="?"/><pair id="DrugDDI.d249.s12.p35" e1="DrugDDI.d249.s12.e7" e2="DrugDDI.d249.s12.e8" interaction="?"/></sentence><sentence id="DrugDDI.d249.s13" origId="s13" text="However, prudent evaluation of individual cases is warranted in the clinical setting."/><sentence id="DrugDDI.d249.s14" origId="s14" text="Certain drugs, including nonsteroidal anti-inflammatory agents (NSAIDs), salicylates, monoamine oxidase inhibitors, and non-selective beta-adrenergic-blocking agents may potentiate the hypoglycemic action of Starlix and other oral antidiabetic drugs."><entity id="DrugDDI.d249.s14.e0" origId="s14.p179" charOffset="8-13" type="drug" text="drugs"/><entity id="DrugDDI.d249.s14.e1" origId="s14.p181" charOffset="25-62" type="drug" text="nonsteroidal anti-inflammatory agents"/><entity id="DrugDDI.d249.s14.e2" origId="s14.p183" charOffset="64-70" type="drug" text="NSAIDs"/><entity id="DrugDDI.d249.s14.e3" origId="s14.p186" charOffset="73-84" type="drug" text="salicylates"/><entity id="DrugDDI.d249.s14.e4" origId="s14.p187" charOffset="86-114" type="drug" text="monoamine oxidase inhibitors"/><entity id="DrugDDI.d249.s14.e5" origId="s14.p189" charOffset="120-165" type="drug" text="non-selective beta-adrenergic-blocking agents"/><entity id="DrugDDI.d249.s14.e6" origId="s14.p192" charOffset="185-204" type="drug" text="hypoglycemic action"/><entity id="DrugDDI.d249.s14.e7" origId="s14.p193" charOffset="208-215" type="drug" text="Starlix"/><entity id="DrugDDI.d249.s14.e8" origId="s14.p195" charOffset="231-249" type="drug" text="antidiabetic drugs"/><pair id="DrugDDI.d249.s14.p0" e1="DrugDDI.d249.s14.e0" e2="DrugDDI.d249.s14.e1" interaction="?"/><pair id="DrugDDI.d249.s14.p1" e1="DrugDDI.d249.s14.e0" e2="DrugDDI.d249.s14.e2" interaction="?"/><pair id="DrugDDI.d249.s14.p2" e1="DrugDDI.d249.s14.e0" e2="DrugDDI.d249.s14.e3" interaction="?"/><pair id="DrugDDI.d249.s14.p3" e1="DrugDDI.d249.s14.e0" e2="DrugDDI.d249.s14.e4" interaction="?"/><pair id="DrugDDI.d249.s14.p4" e1="DrugDDI.d249.s14.e0" e2="DrugDDI.d249.s14.e5" interaction="?"/><pair id="DrugDDI.d249.s14.p5" e1="DrugDDI.d249.s14.e0" e2="DrugDDI.d249.s14.e6" interaction="?"/><pair id="DrugDDI.d249.s14.p6" e1="DrugDDI.d249.s14.e0" e2="DrugDDI.d249.s14.e7" interaction="?"/><pair id="DrugDDI.d249.s14.p7" e1="DrugDDI.d249.s14.e0" e2="DrugDDI.d249.s14.e8" interaction="?"/><pair id="DrugDDI.d249.s14.p8" e1="DrugDDI.d249.s14.e1" e2="DrugDDI.d249.s14.e2" interaction="?"/><pair id="DrugDDI.d249.s14.p9" e1="DrugDDI.d249.s14.e1" e2="DrugDDI.d249.s14.e3" interaction="?"/><pair id="DrugDDI.d249.s14.p10" e1="DrugDDI.d249.s14.e1" e2="DrugDDI.d249.s14.e4" interaction="?"/><pair id="DrugDDI.d249.s14.p11" e1="DrugDDI.d249.s14.e1" e2="DrugDDI.d249.s14.e5" interaction="?"/><pair id="DrugDDI.d249.s14.p12" e1="DrugDDI.d249.s14.e1" e2="DrugDDI.d249.s14.e6" interaction="?"/><pair id="DrugDDI.d249.s14.p13" e1="DrugDDI.d249.s14.e1" e2="DrugDDI.d249.s14.e7" interaction="?"/><pair id="DrugDDI.d249.s14.p14" e1="DrugDDI.d249.s14.e1" e2="DrugDDI.d249.s14.e8" interaction="?"/><pair id="DrugDDI.d249.s14.p15" e1="DrugDDI.d249.s14.e2" e2="DrugDDI.d249.s14.e3" interaction="?"/><pair id="DrugDDI.d249.s14.p16" e1="DrugDDI.d249.s14.e2" e2="DrugDDI.d249.s14.e4" interaction="?"/><pair id="DrugDDI.d249.s14.p17" e1="DrugDDI.d249.s14.e2" e2="DrugDDI.d249.s14.e5" interaction="?"/><pair id="DrugDDI.d249.s14.p18" e1="DrugDDI.d249.s14.e2" e2="DrugDDI.d249.s14.e6" interaction="?"/><pair id="DrugDDI.d249.s14.p19" e1="DrugDDI.d249.s14.e2" e2="DrugDDI.d249.s14.e7" interaction="?"/><pair id="DrugDDI.d249.s14.p20" e1="DrugDDI.d249.s14.e2" e2="DrugDDI.d249.s14.e8" interaction="?"/><pair id="DrugDDI.d249.s14.p21" e1="DrugDDI.d249.s14.e3" e2="DrugDDI.d249.s14.e4" interaction="?"/><pair id="DrugDDI.d249.s14.p22" e1="DrugDDI.d249.s14.e3" e2="DrugDDI.d249.s14.e5" interaction="?"/><pair id="DrugDDI.d249.s14.p23" e1="DrugDDI.d249.s14.e3" e2="DrugDDI.d249.s14.e6" interaction="?"/><pair id="DrugDDI.d249.s14.p24" e1="DrugDDI.d249.s14.e3" e2="DrugDDI.d249.s14.e7" interaction="?"/><pair id="DrugDDI.d249.s14.p25" e1="DrugDDI.d249.s14.e3" e2="DrugDDI.d249.s14.e8" interaction="?"/><pair id="DrugDDI.d249.s14.p26" e1="DrugDDI.d249.s14.e4" e2="DrugDDI.d249.s14.e5" interaction="?"/><pair id="DrugDDI.d249.s14.p27" e1="DrugDDI.d249.s14.e4" e2="DrugDDI.d249.s14.e6" interaction="?"/><pair id="DrugDDI.d249.s14.p28" e1="DrugDDI.d249.s14.e4" e2="DrugDDI.d249.s14.e7" interaction="?"/><pair id="DrugDDI.d249.s14.p29" e1="DrugDDI.d249.s14.e4" e2="DrugDDI.d249.s14.e8" interaction="?"/><pair id="DrugDDI.d249.s14.p30" e1="DrugDDI.d249.s14.e5" e2="DrugDDI.d249.s14.e6" interaction="?"/><pair id="DrugDDI.d249.s14.p31" e1="DrugDDI.d249.s14.e5" e2="DrugDDI.d249.s14.e7" interaction="?"/><pair id="DrugDDI.d249.s14.p32" e1="DrugDDI.d249.s14.e5" e2="DrugDDI.d249.s14.e8" interaction="?"/><pair id="DrugDDI.d249.s14.p33" e1="DrugDDI.d249.s14.e6" e2="DrugDDI.d249.s14.e7" interaction="?"/><pair id="DrugDDI.d249.s14.p34" e1="DrugDDI.d249.s14.e6" e2="DrugDDI.d249.s14.e8" interaction="?"/><pair id="DrugDDI.d249.s14.p35" e1="DrugDDI.d249.s14.e7" e2="DrugDDI.d249.s14.e8" interaction="?"/></sentence><sentence id="DrugDDI.d249.s15" origId="s15" text="Certain drugs including thiazides, corticosteroids, thyroid products, and sympathomimetics may reduce the hypoglycemic action of Starlix and other oral antidiabetic drugs."><entity id="DrugDDI.d249.s15.e0" origId="s15.p196" charOffset="8-13" type="drug" text="drugs"/><entity id="DrugDDI.d249.s15.e1" origId="s15.p198" charOffset="24-33" type="drug" text="thiazides"/><entity id="DrugDDI.d249.s15.e2" origId="s15.p199" charOffset="35-50" type="drug" text="corticosteroids"/><entity id="DrugDDI.d249.s15.e3" origId="s15.p200" charOffset="52-59" type="drug" text="thyroid"/><entity id="DrugDDI.d249.s15.e4" origId="s15.p202" charOffset="74-90" type="drug" text="sympathomimetics"/><entity id="DrugDDI.d249.s15.e5" origId="s15.p205" charOffset="106-125" type="drug" text="hypoglycemic action"/><entity id="DrugDDI.d249.s15.e6" origId="s15.p206" charOffset="129-136" type="drug" text="Starlix"/><entity id="DrugDDI.d249.s15.e7" origId="s15.p208" charOffset="152-170" type="drug" text="antidiabetic drugs"/><pair id="DrugDDI.d249.s15.p0" e1="DrugDDI.d249.s15.e0" e2="DrugDDI.d249.s15.e1" interaction="?"/><pair id="DrugDDI.d249.s15.p1" e1="DrugDDI.d249.s15.e0" e2="DrugDDI.d249.s15.e2" interaction="?"/><pair id="DrugDDI.d249.s15.p2" e1="DrugDDI.d249.s15.e0" e2="DrugDDI.d249.s15.e3" interaction="?"/><pair id="DrugDDI.d249.s15.p3" e1="DrugDDI.d249.s15.e0" e2="DrugDDI.d249.s15.e4" interaction="?"/><pair id="DrugDDI.d249.s15.p4" e1="DrugDDI.d249.s15.e0" e2="DrugDDI.d249.s15.e5" interaction="?"/><pair id="DrugDDI.d249.s15.p5" e1="DrugDDI.d249.s15.e0" e2="DrugDDI.d249.s15.e6" interaction="?"/><pair id="DrugDDI.d249.s15.p6" e1="DrugDDI.d249.s15.e0" e2="DrugDDI.d249.s15.e7" interaction="?"/><pair id="DrugDDI.d249.s15.p7" e1="DrugDDI.d249.s15.e1" e2="DrugDDI.d249.s15.e2" interaction="?"/><pair id="DrugDDI.d249.s15.p8" e1="DrugDDI.d249.s15.e1" e2="DrugDDI.d249.s15.e3" interaction="?"/><pair id="DrugDDI.d249.s15.p9" e1="DrugDDI.d249.s15.e1" e2="DrugDDI.d249.s15.e4" interaction="?"/><pair id="DrugDDI.d249.s15.p10" e1="DrugDDI.d249.s15.e1" e2="DrugDDI.d249.s15.e5" interaction="?"/><pair id="DrugDDI.d249.s15.p11" e1="DrugDDI.d249.s15.e1" e2="DrugDDI.d249.s15.e6" interaction="?"/><pair id="DrugDDI.d249.s15.p12" e1="DrugDDI.d249.s15.e1" e2="DrugDDI.d249.s15.e7" interaction="?"/><pair id="DrugDDI.d249.s15.p13" e1="DrugDDI.d249.s15.e2" e2="DrugDDI.d249.s15.e3" interaction="?"/><pair id="DrugDDI.d249.s15.p14" e1="DrugDDI.d249.s15.e2" e2="DrugDDI.d249.s15.e4" interaction="?"/><pair id="DrugDDI.d249.s15.p15" e1="DrugDDI.d249.s15.e2" e2="DrugDDI.d249.s15.e5" interaction="?"/><pair id="DrugDDI.d249.s15.p16" e1="DrugDDI.d249.s15.e2" e2="DrugDDI.d249.s15.e6" interaction="?"/><pair id="DrugDDI.d249.s15.p17" e1="DrugDDI.d249.s15.e2" e2="DrugDDI.d249.s15.e7" interaction="?"/><pair id="DrugDDI.d249.s15.p18" e1="DrugDDI.d249.s15.e3" e2="DrugDDI.d249.s15.e4" interaction="?"/><pair id="DrugDDI.d249.s15.p19" e1="DrugDDI.d249.s15.e3" e2="DrugDDI.d249.s15.e5" interaction="?"/><pair id="DrugDDI.d249.s15.p20" e1="DrugDDI.d249.s15.e3" e2="DrugDDI.d249.s15.e6" interaction="?"/><pair id="DrugDDI.d249.s15.p21" e1="DrugDDI.d249.s15.e3" e2="DrugDDI.d249.s15.e7" interaction="?"/><pair id="DrugDDI.d249.s15.p22" e1="DrugDDI.d249.s15.e4" e2="DrugDDI.d249.s15.e5" interaction="?"/><pair id="DrugDDI.d249.s15.p23" e1="DrugDDI.d249.s15.e4" e2="DrugDDI.d249.s15.e6" interaction="?"/><pair id="DrugDDI.d249.s15.p24" e1="DrugDDI.d249.s15.e4" e2="DrugDDI.d249.s15.e7" interaction="?"/><pair id="DrugDDI.d249.s15.p25" e1="DrugDDI.d249.s15.e5" e2="DrugDDI.d249.s15.e6" interaction="?"/><pair id="DrugDDI.d249.s15.p26" e1="DrugDDI.d249.s15.e5" e2="DrugDDI.d249.s15.e7" interaction="?"/><pair id="DrugDDI.d249.s15.p27" e1="DrugDDI.d249.s15.e6" e2="DrugDDI.d249.s15.e7" interaction="?"/></sentence><sentence id="DrugDDI.d249.s16" origId="s16" text="When these drugs are administered to or withdrawn from patients receiving Starlix, the patient should be observed closely for changes in glycemic control."><entity id="DrugDDI.d249.s16.e0" origId="s16.p210" charOffset="11-16" type="drug" text="drugs"/><entity id="DrugDDI.d249.s16.e1" origId="s16.p218" charOffset="74-81" type="drug" text="Starlix"/><pair id="DrugDDI.d249.s16.p0" e1="DrugDDI.d249.s16.e0" e2="DrugDDI.d249.s16.e1" interaction="?"/></sentence></document>
