# Supplementary material for: Phar-LSTM: a pharmacological representation-based LSTM network for drug–drug interaction extraction
Source: PeerJ. 2023 Dec 14;11:e16606. doi: 10.7717/peerj.16606 (PMC10725669; doi:10.7717/peerj.16606)
Supplement: Supplemental Information 1 [file peerj-11-16606-s001.zip › Data_XmlFormat/Test2011/Nedocromil_ddi.xml]

<?xml version="1.0" encoding="UTF-8"?>
<document id="DrugDDI.d312" origId="Nedocromil"><sentence id="DrugDDI.d312.s0" origId="s0" text="In clinical studies, Tilade has been co-administered with other anti-asthma medications, including inhaled and oral bronchodilators, and inhaled corticosteroids, with no evidence of increased frequency of adverse events or laboratory abnormalities."><entity id="DrugDDI.d312.s0.e0" origId="s0.p1" charOffset="21-27" type="drug" text="Tilade"/><entity id="DrugDDI.d312.s0.e1" origId="s0.p5" charOffset="64-87" type="drug" text="anti-asthma medications"/><entity id="DrugDDI.d312.s0.e2" origId="s0.p9" charOffset="116-131" type="drug" text="bronchodilators"/><entity id="DrugDDI.d312.s0.e3" origId="s0.p11" charOffset="145-160" type="drug" text="corticosteroids"/><pair id="DrugDDI.d312.s0.p0" e1="DrugDDI.d312.s0.e0" e2="DrugDDI.d312.s0.e1" interaction="?"/><pair id="DrugDDI.d312.s0.p1" e1="DrugDDI.d312.s0.e0" e2="DrugDDI.d312.s0.e2" interaction="?"/><pair id="DrugDDI.d312.s0.p2" e1="DrugDDI.d312.s0.e0" e2="DrugDDI.d312.s0.e3" interaction="?"/><pair id="DrugDDI.d312.s0.p3" e1="DrugDDI.d312.s0.e1" e2="DrugDDI.d312.s0.e2" interaction="?"/><pair id="DrugDDI.d312.s0.p4" e1="DrugDDI.d312.s0.e1" e2="DrugDDI.d312.s0.e3" interaction="?"/><pair id="DrugDDI.d312.s0.p5" e1="DrugDDI.d312.s0.e2" e2="DrugDDI.d312.s0.e3" interaction="?"/></sentence><sentence id="DrugDDI.d312.s1" origId="s1" text="No formal drug-drug interaction studies, however, have been conducted."/></document>
