# Supplementary material for: Phar-LSTM: a pharmacological representation-based LSTM network for drug–drug interaction extraction
Source: PeerJ. 2023 Dec 14;11:e16606. doi: 10.7717/peerj.16606 (PMC10725669; doi:10.7717/peerj.16606)
Supplement: Supplemental Information 1 [file peerj-11-16606-s001.zip › Data_XmlFormat/Test2011/Nitazoxanide_ddi.xml]

<?xml version="1.0" encoding="UTF-8"?>
<document id="DrugDDI.d306" origId="Nitazoxanide"><sentence id="DrugDDI.d306.s0" origId="s0" text="Tizoxanide is highly bound to plasma protein ( 99.9%)."><entity id="DrugDDI.d306.s0.e0" origId="s0.p0" charOffset="0-10" type="drug" text="Tizoxanide"/><entity id="DrugDDI.d306.s0.e1" origId="s0.p4" charOffset="30-44" type="drug" text="plasma protein"/><pair id="DrugDDI.d306.s0.p0" e1="DrugDDI.d306.s0.e0" e2="DrugDDI.d306.s0.e1" interaction="?"/></sentence><sentence id="DrugDDI.d306.s1" origId="s1" text="Therefore, caution should be used when administering nitazoxanide concurrently with other highly plasma protein-bound drugs with narrow therapeutic indices, as competition for binding sites may occur (e.g., warfarin)."><entity id="DrugDDI.d306.s1.e0" origId="s1.p14" charOffset="53-65" type="drug" text="nitazoxanide"/><entity id="DrugDDI.d306.s1.e1" origId="s1.p24" charOffset="207-215" type="drug" text="warfarin"/><pair id="DrugDDI.d306.s1.p0" e1="DrugDDI.d306.s1.e0" e2="DrugDDI.d306.s1.e1" interaction="?"/></sentence><sentence id="DrugDDI.d306.s2" origId="s2" text="In vitro metabolism studies have demonstrated that tizoxanide has no significant inhibitory effect on cytochrome P450 enzymes."><entity id="DrugDDI.d306.s2.e0" origId="s2.p29" charOffset="51-61" type="drug" text="tizoxanide"/><entity id="DrugDDI.d306.s2.e1" origId="s2.p32" charOffset="102-117" type="drug" text="cytochrome P450"/><pair id="DrugDDI.d306.s2.p0" e1="DrugDDI.d306.s2.e0" e2="DrugDDI.d306.s2.e1" interaction="?"/></sentence><sentence id="DrugDDI.d306.s3" origId="s3" text="Although no drug-drug interaction studies have been conducted in vivo, it is expected that no significant interaction would occur when nitazoxanide is co-administered with drugs that either are metabolized by or inhibit cytochrome P450 enzymes."><entity id="DrugDDI.d306.s3.e0" origId="s3.p46" charOffset="135-147" type="drug" text="nitazoxanide"/><entity id="DrugDDI.d306.s3.e1" origId="s3.p49" charOffset="172-177" type="drug" text="drugs"/><entity id="DrugDDI.d306.s3.e2" origId="s3.p57" charOffset="220-235" type="drug" text="cytochrome P450"/><pair id="DrugDDI.d306.s3.p0" e1="DrugDDI.d306.s3.e0" e2="DrugDDI.d306.s3.e1" interaction="?"/><pair id="DrugDDI.d306.s3.p1" e1="DrugDDI.d306.s3.e0" e2="DrugDDI.d306.s3.e2" interaction="?"/><pair id="DrugDDI.d306.s3.p2" e1="DrugDDI.d306.s3.e1" e2="DrugDDI.d306.s3.e2" interaction="?"/></sentence></document>
