# Supplementary material for: Phar-LSTM: a pharmacological representation-based LSTM network for drug–drug interaction extraction
Source: PeerJ. 2023 Dec 14;11:e16606. doi: 10.7717/peerj.16606 (PMC10725669; doi:10.7717/peerj.16606)
Supplement: Supplemental Information 1 [file peerj-11-16606-s001.zip › Data_XmlFormat/Test2011/Vardenafil_ddi.xml]

<?xml version="1.0" encoding="UTF-8"?>
<document id="DrugDDI.d253" origId="Vardenafil"><sentence id="DrugDDI.d253.s0" origId="s0" text="Effect of other drugs on Vardenafil"><entity id="DrugDDI.d253.s0.e0" origId="s0.p1" charOffset="16-21" type="drug" text="drugs"/><entity id="DrugDDI.d253.s0.e1" origId="s0.p2" charOffset="25-35" type="drug" text="Vardenafil"/><pair id="DrugDDI.d253.s0.p0" e1="DrugDDI.d253.s0.e0" e2="DrugDDI.d253.s0.e1" interaction="?"/></sentence><sentence id="DrugDDI.d253.s1" origId="s1" text="In vitro studies: Studies in human liver microsomes showed that vardenafil is metabolized primarily by cytochrome P450 (CYP) isoforms 3A4/5, and to a lesser degree by CYP2C9."><entity id="DrugDDI.d253.s1.e0" origId="s1.p8" charOffset="64-74" type="drug" text="vardenafil"/><entity id="DrugDDI.d253.s1.e1" origId="s1.p12" charOffset="103-118" type="drug" text="cytochrome P450"/><entity id="DrugDDI.d253.s1.e2" origId="s1.p14" charOffset="120-123" type="drug" text="CYP"/><entity id="DrugDDI.d253.s1.e3" origId="s1.p16" charOffset="125-133" type="drug" text="isoforms"/><entity id="DrugDDI.d253.s1.e4" origId="s1.p20" charOffset="167-173" type="drug" text="CYP2C9"/><pair id="DrugDDI.d253.s1.p0" e1="DrugDDI.d253.s1.e0" e2="DrugDDI.d253.s1.e1" interaction="?"/><pair id="DrugDDI.d253.s1.p1" e1="DrugDDI.d253.s1.e0" e2="DrugDDI.d253.s1.e2" interaction="?"/><pair id="DrugDDI.d253.s1.p2" e1="DrugDDI.d253.s1.e0" e2="DrugDDI.d253.s1.e3" interaction="?"/><pair id="DrugDDI.d253.s1.p3" e1="DrugDDI.d253.s1.e0" e2="DrugDDI.d253.s1.e4" interaction="?"/><pair id="DrugDDI.d253.s1.p4" e1="DrugDDI.d253.s1.e1" e2="DrugDDI.d253.s1.e2" interaction="?"/><pair id="DrugDDI.d253.s1.p5" e1="DrugDDI.d253.s1.e1" e2="DrugDDI.d253.s1.e3" interaction="?"/><pair id="DrugDDI.d253.s1.p6" e1="DrugDDI.d253.s1.e1" e2="DrugDDI.d253.s1.e4" interaction="?"/><pair id="DrugDDI.d253.s1.p7" e1="DrugDDI.d253.s1.e2" e2="DrugDDI.d253.s1.e3" interaction="?"/><pair id="DrugDDI.d253.s1.p8" e1="DrugDDI.d253.s1.e2" e2="DrugDDI.d253.s1.e4" interaction="?"/><pair id="DrugDDI.d253.s1.p9" e1="DrugDDI.d253.s1.e3" e2="DrugDDI.d253.s1.e4" interaction="?"/></sentence><sentence id="DrugDDI.d253.s2" origId="s2" text="Therefore, inhibitors of these enzymes are expected to reduce vardenafil clearance."><entity id="DrugDDI.d253.s2.e0" origId="s2.p28" charOffset="62-72" type="drug" text="vardenafil"/></sentence><sentence id="DrugDDI.d253.s3" origId="s3" text="In vivo studies: Cytochrome P450 Inhibitors"><entity id="DrugDDI.d253.s3.e0" origId="s3.p31" charOffset="17-32" type="drug" text="Cytochrome P450"/></sentence><sentence id="DrugDDI.d253.s4" origId="s4" text="Cimetidine (400 mg b.i.d.) had no effect on vardenafil bioavailability (AUC) and maximum concentration (Cmax) of vardenafil when co-administered with 20 mg Vardenafil in healthy volunteers."><entity id="DrugDDI.d253.s4.e0" origId="s4.p32" charOffset="0-10" type="drug" text="Cimetidine"/><entity id="DrugDDI.d253.s4.e1" origId="s4.p38" charOffset="44-54" type="drug" text="vardenafil"/><entity id="DrugDDI.d253.s4.e2" origId="s4.p47" charOffset="113-123" type="drug" text="vardenafil"/><entity id="DrugDDI.d253.s4.e3" origId="s4.p50" charOffset="156-166" type="drug" text="Vardenafil"/><pair id="DrugDDI.d253.s4.p0" e1="DrugDDI.d253.s4.e0" e2="DrugDDI.d253.s4.e1" interaction="?"/><pair id="DrugDDI.d253.s4.p1" e1="DrugDDI.d253.s4.e0" e2="DrugDDI.d253.s4.e2" interaction="?"/><pair id="DrugDDI.d253.s4.p2" e1="DrugDDI.d253.s4.e0" e2="DrugDDI.d253.s4.e3" interaction="?"/><pair id="DrugDDI.d253.s4.p3" e1="DrugDDI.d253.s4.e1" e2="DrugDDI.d253.s4.e2" interaction="?"/><pair id="DrugDDI.d253.s4.p4" e1="DrugDDI.d253.s4.e1" e2="DrugDDI.d253.s4.e3" interaction="?"/><pair id="DrugDDI.d253.s4.p5" e1="DrugDDI.d253.s4.e2" e2="DrugDDI.d253.s4.e3" interaction="?"/></sentence><sentence id="DrugDDI.d253.s5" origId="s5" text="Erythromycin (500 mg t.i.d) produced a 4-fold increase in vardenafil AUC and a 3-fold increase in Cmax when co-administered with Vardenafil 5 mg in healthy volunteers."><entity id="DrugDDI.d253.s5.e0" origId="s5.p52" charOffset="0-12" type="drug" text="Erythromycin"/><entity id="DrugDDI.d253.s5.e1" origId="s5.p54" charOffset="14-18" type="drug" text="500"/><entity id="DrugDDI.d253.s5.e2" origId="s5.p58" charOffset="58-68" type="drug" text="vardenafil"/><entity id="DrugDDI.d253.s5.e3" origId="s5.p64" charOffset="129-144" type="drug" text="Vardenafil 5 mg"/><pair id="DrugDDI.d253.s5.p0" e1="DrugDDI.d253.s5.e0" e2="DrugDDI.d253.s5.e1" interaction="?"/><pair id="DrugDDI.d253.s5.p1" e1="DrugDDI.d253.s5.e0" e2="DrugDDI.d253.s5.e2" interaction="?"/><pair id="DrugDDI.d253.s5.p2" e1="DrugDDI.d253.s5.e0" e2="DrugDDI.d253.s5.e3" interaction="?"/><pair id="DrugDDI.d253.s5.p3" e1="DrugDDI.d253.s5.e1" e2="DrugDDI.d253.s5.e2" interaction="?"/><pair id="DrugDDI.d253.s5.p4" e1="DrugDDI.d253.s5.e1" e2="DrugDDI.d253.s5.e3" interaction="?"/><pair id="DrugDDI.d253.s5.p5" e1="DrugDDI.d253.s5.e2" e2="DrugDDI.d253.s5.e3" interaction="?"/></sentence><sentence id="DrugDDI.d253.s6" origId="s6" text="It is recommended not to exceed a single 5 mg dose of Vardenafil in a 24-hour period when used in combination with erythromycin."><entity id="DrugDDI.d253.s6.e0" origId="s6.p72" charOffset="54-64" type="drug" text="Vardenafil"/><entity id="DrugDDI.d253.s6.e1" origId="s6.p77" charOffset="115-127" type="drug" text="erythromycin"/><pair id="DrugDDI.d253.s6.p0" e1="DrugDDI.d253.s6.e0" e2="DrugDDI.d253.s6.e1" interaction="?"/></sentence><sentence id="DrugDDI.d253.s7" origId="s7" text="Ketoconazole (200 mg once daily) produced a 10-fold increase in vardenafil AUC and a 4-fold increase in Cmax when co-administered with Vardenafil (5 mg) in healthy volunteers."><entity id="DrugDDI.d253.s7.e0" origId="s7.p78" charOffset="0-12" type="drug" text="Ketoconazole"/><entity id="DrugDDI.d253.s7.e1" origId="s7.p85" charOffset="64-74" type="drug" text="vardenafil"/><entity id="DrugDDI.d253.s7.e2" origId="s7.p91" charOffset="135-145" type="drug" text="Vardenafil"/><pair id="DrugDDI.d253.s7.p0" e1="DrugDDI.d253.s7.e0" e2="DrugDDI.d253.s7.e1" interaction="?"/><pair id="DrugDDI.d253.s7.p1" e1="DrugDDI.d253.s7.e0" e2="DrugDDI.d253.s7.e2" interaction="?"/><pair id="DrugDDI.d253.s7.p2" e1="DrugDDI.d253.s7.e1" e2="DrugDDI.d253.s7.e2" interaction="?"/></sentence><sentence id="DrugDDI.d253.s8" origId="s8" text="A 5-mg Vardenafil dose should not be exceeded when used in combination with 200 mg once daily ketoconazole."><entity id="DrugDDI.d253.s8.e0" origId="s8.p96" charOffset="7-17" type="drug" text="Vardenafil"/><entity id="DrugDDI.d253.s8.e1" origId="s8.p105" charOffset="94-106" type="drug" text="ketoconazole"/><pair id="DrugDDI.d253.s8.p0" e1="DrugDDI.d253.s8.e0" e2="DrugDDI.d253.s8.e1" interaction="?"/></sentence><sentence id="DrugDDI.d253.s9" origId="s9" text="Since higher doses of ketoconazole (400 mg daily) may result in higher increases in Cmax and AUC, a single 2.5 mg dose of Vardenafil should not be exceeded in a 24-hour period when used in combination with ketoconazole 400 mg daily."><entity id="DrugDDI.d253.s9.e0" origId="s9.p107" charOffset="22-34" type="drug" text="ketoconazole"/><entity id="DrugDDI.d253.s9.e1" origId="s9.p118" charOffset="122-132" type="drug" text="Vardenafil"/><entity id="DrugDDI.d253.s9.e2" origId="s9.p127" charOffset="206-225" type="drug" text="ketoconazole 400 mg"/><pair id="DrugDDI.d253.s9.p0" e1="DrugDDI.d253.s9.e0" e2="DrugDDI.d253.s9.e1" interaction="?"/><pair id="DrugDDI.d253.s9.p1" e1="DrugDDI.d253.s9.e0" e2="DrugDDI.d253.s9.e2" interaction="?"/><pair id="DrugDDI.d253.s9.p2" e1="DrugDDI.d253.s9.e1" e2="DrugDDI.d253.s9.e2" interaction="?"/></sentence><sentence id="DrugDDI.d253.s10" origId="s10" text="HIV Protease Inhibitors: Indinavir (800 mg t.i.d.) co-administered with Vardenafil 10 mg resulted in a 16-fold increase in vardenafil AUC, a 7-fold increase in vardenafil Cmax and a 2-fold increase in vardenafil half-life."><entity id="DrugDDI.d253.s10.e0" origId="s10.p128" charOffset="0-23" type="drug" text="HIV Protease Inhibitors"/><entity id="DrugDDI.d253.s10.e1" origId="s10.p130" charOffset="25-34" type="drug" text="Indinavir"/><entity id="DrugDDI.d253.s10.e2" origId="s10.p132" charOffset="36-40" type="drug" text="800"/><entity id="DrugDDI.d253.s10.e3" origId="s10.p135" charOffset="72-88" type="drug" text="Vardenafil 10 mg"/><entity id="DrugDDI.d253.s10.e4" origId="s10.p138" charOffset="123-133" type="drug" text="vardenafil"/><entity id="DrugDDI.d253.s10.e5" origId="s10.p140" charOffset="160-170" type="drug" text="vardenafil"/><entity id="DrugDDI.d253.s10.e6" origId="s10.p143" charOffset="201-211" type="drug" text="vardenafil"/><pair id="DrugDDI.d253.s10.p0" e1="DrugDDI.d253.s10.e0" e2="DrugDDI.d253.s10.e1" interaction="?"/><pair id="DrugDDI.d253.s10.p1" e1="DrugDDI.d253.s10.e0" e2="DrugDDI.d253.s10.e2" interaction="?"/><pair id="DrugDDI.d253.s10.p2" e1="DrugDDI.d253.s10.e0" e2="DrugDDI.d253.s10.e3" interaction="?"/><pair id="DrugDDI.d253.s10.p3" e1="DrugDDI.d253.s10.e0" e2="DrugDDI.d253.s10.e4" interaction="?"/><pair id="DrugDDI.d253.s10.p4" e1="DrugDDI.d253.s10.e0" e2="DrugDDI.d253.s10.e5" interaction="?"/><pair id="DrugDDI.d253.s10.p5" e1="DrugDDI.d253.s10.e0" e2="DrugDDI.d253.s10.e6" interaction="?"/><pair id="DrugDDI.d253.s10.p6" e1="DrugDDI.d253.s10.e1" e2="DrugDDI.d253.s10.e2" interaction="?"/><pair id="DrugDDI.d253.s10.p7" e1="DrugDDI.d253.s10.e1" e2="DrugDDI.d253.s10.e3" interaction="?"/><pair id="DrugDDI.d253.s10.p8" e1="DrugDDI.d253.s10.e1" e2="DrugDDI.d253.s10.e4" interaction="?"/><pair id="DrugDDI.d253.s10.p9" e1="DrugDDI.d253.s10.e1" e2="DrugDDI.d253.s10.e5" interaction="?"/><pair id="DrugDDI.d253.s10.p10" e1="DrugDDI.d253.s10.e1" e2="DrugDDI.d253.s10.e6" interaction="?"/><pair id="DrugDDI.d253.s10.p11" e1="DrugDDI.d253.s10.e2" e2="DrugDDI.d253.s10.e3" interaction="?"/><pair id="DrugDDI.d253.s10.p12" e1="DrugDDI.d253.s10.e2" e2="DrugDDI.d253.s10.e4" interaction="?"/><pair id="DrugDDI.d253.s10.p13" e1="DrugDDI.d253.s10.e2" e2="DrugDDI.d253.s10.e5" interaction="?"/><pair id="DrugDDI.d253.s10.p14" e1="DrugDDI.d253.s10.e2" e2="DrugDDI.d253.s10.e6" interaction="?"/><pair id="DrugDDI.d253.s10.p15" e1="DrugDDI.d253.s10.e3" e2="DrugDDI.d253.s10.e4" interaction="?"/><pair id="DrugDDI.d253.s10.p16" e1="DrugDDI.d253.s10.e3" e2="DrugDDI.d253.s10.e5" interaction="?"/><pair id="DrugDDI.d253.s10.p17" e1="DrugDDI.d253.s10.e3" e2="DrugDDI.d253.s10.e6" interaction="?"/><pair id="DrugDDI.d253.s10.p18" e1="DrugDDI.d253.s10.e4" e2="DrugDDI.d253.s10.e5" interaction="?"/><pair id="DrugDDI.d253.s10.p19" e1="DrugDDI.d253.s10.e4" e2="DrugDDI.d253.s10.e6" interaction="?"/><pair id="DrugDDI.d253.s10.p20" e1="DrugDDI.d253.s10.e5" e2="DrugDDI.d253.s10.e6" interaction="?"/></sentence><sentence id="DrugDDI.d253.s11" origId="s11" text="It is recommended not to exceed a single 2.5 mg Vardenafil dose in a 24-hour period when used in combination with indinavir."><entity id="DrugDDI.d253.s11.e0" origId="s11.p154" charOffset="114-123" type="drug" text="indinavir"/></sentence><sentence id="DrugDDI.d253.s12" origId="s12" text="Ritonavir (600 mg b.i.d.) co-administered with Vardenafil 5 mg resulted in a 49-fold increase in vardenafil AUC and a 13-fold increase in vardenafil Cmax."><entity id="DrugDDI.d253.s12.e0" origId="s12.p155" charOffset="0-9" type="drug" text="Ritonavir"/><entity id="DrugDDI.d253.s12.e1" origId="s12.p160" charOffset="47-62" type="drug" text="Vardenafil 5 mg"/><entity id="DrugDDI.d253.s12.e2" origId="s12.p163" charOffset="97-107" type="drug" text="vardenafil"/><entity id="DrugDDI.d253.s12.e3" origId="s12.p166" charOffset="138-148" type="drug" text="vardenafil"/><pair id="DrugDDI.d253.s12.p0" e1="DrugDDI.d253.s12.e0" e2="DrugDDI.d253.s12.e1" interaction="?"/><pair id="DrugDDI.d253.s12.p1" e1="DrugDDI.d253.s12.e0" e2="DrugDDI.d253.s12.e2" interaction="?"/><pair id="DrugDDI.d253.s12.p2" e1="DrugDDI.d253.s12.e0" e2="DrugDDI.d253.s12.e3" interaction="?"/><pair id="DrugDDI.d253.s12.p3" e1="DrugDDI.d253.s12.e1" e2="DrugDDI.d253.s12.e2" interaction="?"/><pair id="DrugDDI.d253.s12.p4" e1="DrugDDI.d253.s12.e1" e2="DrugDDI.d253.s12.e3" interaction="?"/><pair id="DrugDDI.d253.s12.p5" e1="DrugDDI.d253.s12.e2" e2="DrugDDI.d253.s12.e3" interaction="?"/></sentence><sentence id="DrugDDI.d253.s13" origId="s13" text="The interaction is a consequence of blocking hepatic metabolism of vardenafil by ritonavir, a highly potent CYP3A4 inhibitor, which also inhibits CYP2C9."><entity id="DrugDDI.d253.s13.e0" origId="s13.p171" charOffset="67-77" type="drug" text="vardenafil"/><entity id="DrugDDI.d253.s13.e1" origId="s13.p172" charOffset="81-90" type="drug" text="ritonavir"/><entity id="DrugDDI.d253.s13.e2" origId="s13.p173" charOffset="108-114" type="drug" text="CYP3A4"/><entity id="DrugDDI.d253.s13.e3" origId="s13.p176" charOffset="146-152" type="drug" text="CYP2C9"/><pair id="DrugDDI.d253.s13.p0" e1="DrugDDI.d253.s13.e0" e2="DrugDDI.d253.s13.e1" interaction="?"/><pair id="DrugDDI.d253.s13.p1" e1="DrugDDI.d253.s13.e0" e2="DrugDDI.d253.s13.e2" interaction="?"/><pair id="DrugDDI.d253.s13.p2" e1="DrugDDI.d253.s13.e0" e2="DrugDDI.d253.s13.e3" interaction="?"/><pair id="DrugDDI.d253.s13.p3" e1="DrugDDI.d253.s13.e1" e2="DrugDDI.d253.s13.e2" interaction="?"/><pair id="DrugDDI.d253.s13.p4" e1="DrugDDI.d253.s13.e1" e2="DrugDDI.d253.s13.e3" interaction="?"/><pair id="DrugDDI.d253.s13.p5" e1="DrugDDI.d253.s13.e2" e2="DrugDDI.d253.s13.e3" interaction="?"/></sentence><sentence id="DrugDDI.d253.s14" origId="s14" text="Ritonavir significantly prolonged the half-life of vardenafil to 26 hours."><entity id="DrugDDI.d253.s14.e0" origId="s14.p177" charOffset="0-9" type="drug" text="Ritonavir"/><entity id="DrugDDI.d253.s14.e1" origId="s14.p180" charOffset="51-61" type="drug" text="vardenafil"/><pair id="DrugDDI.d253.s14.p0" e1="DrugDDI.d253.s14.e0" e2="DrugDDI.d253.s14.e1" interaction="?"/></sentence><sentence id="DrugDDI.d253.s15" origId="s15" text="Consequently, it is recommended not to exceed a single 2.5 mg Vardenafil dose in a 72-hour period when used in combination with ritonavir."><entity id="DrugDDI.d253.s15.e0" origId="s15.p193" charOffset="128-137" type="drug" text="ritonavir"/></sentence><sentence id="DrugDDI.d253.s16" origId="s16" text="Other Drug Interactions: No pharmacokinetic interactions were observed between vardenafil and the following drugs: glyburide, warfarin, digoxin, Maalox, and ranitidine."><entity id="DrugDDI.d253.s16.e0" origId="s16.p199" charOffset="79-89" type="drug" text="vardenafil"/><entity id="DrugDDI.d253.s16.e1" origId="s16.p201" charOffset="108-113" type="drug" text="drugs"/><entity id="DrugDDI.d253.s16.e2" origId="s16.p203" charOffset="115-124" type="drug" text="glyburide"/><entity id="DrugDDI.d253.s16.e3" origId="s16.p204" charOffset="126-134" type="drug" text="warfarin"/><entity id="DrugDDI.d253.s16.e4" origId="s16.p205" charOffset="136-143" type="drug" text="digoxin"/><entity id="DrugDDI.d253.s16.e5" origId="s16.p206" charOffset="145-151" type="drug" text="Maalox"/><entity id="DrugDDI.d253.s16.e6" origId="s16.p208" charOffset="157-167" type="drug" text="ranitidine"/><pair id="DrugDDI.d253.s16.p0" e1="DrugDDI.d253.s16.e0" e2="DrugDDI.d253.s16.e1" interaction="?"/><pair id="DrugDDI.d253.s16.p1" e1="DrugDDI.d253.s16.e0" e2="DrugDDI.d253.s16.e2" interaction="?"/><pair id="DrugDDI.d253.s16.p2" e1="DrugDDI.d253.s16.e0" e2="DrugDDI.d253.s16.e3" interaction="?"/><pair id="DrugDDI.d253.s16.p3" e1="DrugDDI.d253.s16.e0" e2="DrugDDI.d253.s16.e4" interaction="?"/><pair id="DrugDDI.d253.s16.p4" e1="DrugDDI.d253.s16.e0" e2="DrugDDI.d253.s16.e5" interaction="?"/><pair id="DrugDDI.d253.s16.p5" e1="DrugDDI.d253.s16.e0" e2="DrugDDI.d253.s16.e6" interaction="?"/><pair id="DrugDDI.d253.s16.p6" e1="DrugDDI.d253.s16.e1" e2="DrugDDI.d253.s16.e2" interaction="?"/><pair id="DrugDDI.d253.s16.p7" e1="DrugDDI.d253.s16.e1" e2="DrugDDI.d253.s16.e3" interaction="?"/><pair id="DrugDDI.d253.s16.p8" e1="DrugDDI.d253.s16.e1" e2="DrugDDI.d253.s16.e4" interaction="?"/><pair id="DrugDDI.d253.s16.p9" e1="DrugDDI.d253.s16.e1" e2="DrugDDI.d253.s16.e5" interaction="?"/><pair id="DrugDDI.d253.s16.p10" e1="DrugDDI.d253.s16.e1" e2="DrugDDI.d253.s16.e6" interaction="?"/><pair id="DrugDDI.d253.s16.p11" e1="DrugDDI.d253.s16.e2" e2="DrugDDI.d253.s16.e3" interaction="?"/><pair id="DrugDDI.d253.s16.p12" e1="DrugDDI.d253.s16.e2" e2="DrugDDI.d253.s16.e4" interaction="?"/><pair id="DrugDDI.d253.s16.p13" e1="DrugDDI.d253.s16.e2" e2="DrugDDI.d253.s16.e5" interaction="?"/><pair id="DrugDDI.d253.s16.p14" e1="DrugDDI.d253.s16.e2" e2="DrugDDI.d253.s16.e6" interaction="?"/><pair id="DrugDDI.d253.s16.p15" e1="DrugDDI.d253.s16.e3" e2="DrugDDI.d253.s16.e4" interaction="?"/><pair id="DrugDDI.d253.s16.p16" e1="DrugDDI.d253.s16.e3" e2="DrugDDI.d253.s16.e5" interaction="?"/><pair id="DrugDDI.d253.s16.p17" e1="DrugDDI.d253.s16.e3" e2="DrugDDI.d253.s16.e6" interaction="?"/><pair id="DrugDDI.d253.s16.p18" e1="DrugDDI.d253.s16.e4" e2="DrugDDI.d253.s16.e5" interaction="?"/><pair id="DrugDDI.d253.s16.p19" e1="DrugDDI.d253.s16.e4" e2="DrugDDI.d253.s16.e6" interaction="?"/><pair id="DrugDDI.d253.s16.p20" e1="DrugDDI.d253.s16.e5" e2="DrugDDI.d253.s16.e6" interaction="?"/></sentence><sentence id="DrugDDI.d253.s17" origId="s17" text="In the warfarin study, vardenafil had no effect on the prothrombin time or other pharmacodynamic parameters."><entity id="DrugDDI.d253.s17.e0" origId="s17.p209" charOffset="7-15" type="drug" text="warfarin"/><entity id="DrugDDI.d253.s17.e1" origId="s17.p210" charOffset="23-33" type="drug" text="vardenafil"/><pair id="DrugDDI.d253.s17.p0" e1="DrugDDI.d253.s17.e0" e2="DrugDDI.d253.s17.e1" interaction="?"/></sentence><sentence id="DrugDDI.d253.s18" origId="s18" text="Effects of Vardenafil on other drugs"><entity id="DrugDDI.d253.s18.e0" origId="s18.p217" charOffset="11-21" type="drug" text="Vardenafil"/><entity id="DrugDDI.d253.s18.e1" origId="s18.p218" charOffset="31-36" type="drug" text="drugs"/><pair id="DrugDDI.d253.s18.p0" e1="DrugDDI.d253.s18.e0" e2="DrugDDI.d253.s18.e1" interaction="?"/></sentence><sentence id="DrugDDI.d253.s19" origId="s19" text="In vitro studies: Vardenafil and its metabolites had no effect on CYP1A2, 2A6, and 2E1 (Ki   100uM)."><entity id="DrugDDI.d253.s19.e0" origId="s19.p221" charOffset="18-28" type="drug" text="Vardenafil"/><entity id="DrugDDI.d253.s19.e1" origId="s19.p223" charOffset="37-48" type="drug" text="metabolites"/><entity id="DrugDDI.d253.s19.e2" origId="s19.p226" charOffset="66-72" type="drug" text="CYP1A2"/><entity id="DrugDDI.d253.s19.e3" origId="s19.p231" charOffset="88-99" type="drug" text="Ki   100uM"/><pair id="DrugDDI.d253.s19.p0" e1="DrugDDI.d253.s19.e0" e2="DrugDDI.d253.s19.e1" interaction="?"/><pair id="DrugDDI.d253.s19.p1" e1="DrugDDI.d253.s19.e0" e2="DrugDDI.d253.s19.e2" interaction="?"/><pair id="DrugDDI.d253.s19.p2" e1="DrugDDI.d253.s19.e0" e2="DrugDDI.d253.s19.e3" interaction="?"/><pair id="DrugDDI.d253.s19.p3" e1="DrugDDI.d253.s19.e1" e2="DrugDDI.d253.s19.e2" interaction="?"/><pair id="DrugDDI.d253.s19.p4" e1="DrugDDI.d253.s19.e1" e2="DrugDDI.d253.s19.e3" interaction="?"/><pair id="DrugDDI.d253.s19.p5" e1="DrugDDI.d253.s19.e2" e2="DrugDDI.d253.s19.e3" interaction="?"/></sentence><sentence id="DrugDDI.d253.s20" origId="s20" text="Weak inhibitory effects toward other isoforms (CYP2C8, 2C9, 2C19, 2D6, 3A4) were found, but Ki values were in excess of plasma concentrations achieved following dosing."><entity id="DrugDDI.d253.s20.e0" origId="s20.p234" charOffset="37-45" type="drug" text="isoforms"/><entity id="DrugDDI.d253.s20.e1" origId="s20.p236" charOffset="47-53" type="drug" text="CYP2C8"/><pair id="DrugDDI.d253.s20.p0" e1="DrugDDI.d253.s20.e0" e2="DrugDDI.d253.s20.e1" interaction="?"/></sentence><sentence id="DrugDDI.d253.s21" origId="s21" text="The most potent inhibitory activity was observed for vardenafil metabolite M1, which had a Ki of 1.4 uM toward CYP3A4, which is about 20 times higher than the M1 Cmax values after an 80 mg Vardenafil dose."><entity id="DrugDDI.d253.s21.e0" origId="s21.p256" charOffset="53-63" type="drug" text="vardenafil"/><entity id="DrugDDI.d253.s21.e1" origId="s21.p261" charOffset="111-117" type="drug" text="CYP3A4"/><entity id="DrugDDI.d253.s21.e2" origId="s21.p266" charOffset="189-199" type="drug" text="Vardenafil"/><pair id="DrugDDI.d253.s21.p0" e1="DrugDDI.d253.s21.e0" e2="DrugDDI.d253.s21.e1" interaction="?"/><pair id="DrugDDI.d253.s21.p1" e1="DrugDDI.d253.s21.e0" e2="DrugDDI.d253.s21.e2" interaction="?"/><pair id="DrugDDI.d253.s21.p2" e1="DrugDDI.d253.s21.e1" e2="DrugDDI.d253.s21.e2" interaction="?"/></sentence><sentence id="DrugDDI.d253.s22" origId="s22" text="In vivo studies: Nitrates: The blood pressure lowering effects of sublingual nitrates (0.4 mg) taken 1 and 4 hours after vardenafil and increases in heart rate when taken at 1, 4 and 8 hours were potentiated by a 20 mg dose of Vardenafil in healthy middle-aged subjects."><entity id="DrugDDI.d253.s22.e0" origId="s22.p269" charOffset="17-25" type="drug" text="Nitrates"/><entity id="DrugDDI.d253.s22.e1" origId="s22.p272" charOffset="77-85" type="drug" text="nitrates"/><entity id="DrugDDI.d253.s22.e2" origId="s22.p280" charOffset="121-131" type="drug" text="vardenafil"/><entity id="DrugDDI.d253.s22.e3" origId="s22.p293" charOffset="227-237" type="drug" text="Vardenafil"/><pair id="DrugDDI.d253.s22.p0" e1="DrugDDI.d253.s22.e0" e2="DrugDDI.d253.s22.e1" interaction="?"/><pair id="DrugDDI.d253.s22.p1" e1="DrugDDI.d253.s22.e0" e2="DrugDDI.d253.s22.e2" interaction="?"/><pair id="DrugDDI.d253.s22.p2" e1="DrugDDI.d253.s22.e0" e2="DrugDDI.d253.s22.e3" interaction="?"/><pair id="DrugDDI.d253.s22.p3" e1="DrugDDI.d253.s22.e1" e2="DrugDDI.d253.s22.e2" interaction="?"/><pair id="DrugDDI.d253.s22.p4" e1="DrugDDI.d253.s22.e1" e2="DrugDDI.d253.s22.e3" interaction="?"/><pair id="DrugDDI.d253.s22.p5" e1="DrugDDI.d253.s22.e2" e2="DrugDDI.d253.s22.e3" interaction="?"/></sentence><sentence id="DrugDDI.d253.s23" origId="s23" text="These effects were not observed when Vardenafil 20 mg was taken 24 hours before the NTG."><entity id="DrugDDI.d253.s23.e0" origId="s23.p300" charOffset="37-53" type="drug" text="Vardenafil 20 mg"/></sentence><sentence id="DrugDDI.d253.s24" origId="s24" text="Potentiation of the hypotensive effects of nitrates for patients with ischemic heart disease has not been evaluated, and concomitant use of Vardenafil and nitrates is contraindicated."><entity id="DrugDDI.d253.s24.e0" origId="s24.p307" charOffset="43-51" type="drug" text="nitrates"/><entity id="DrugDDI.d253.s24.e1" origId="s24.p317" charOffset="140-150" type="drug" text="Vardenafil"/><entity id="DrugDDI.d253.s24.e2" origId="s24.p319" charOffset="155-163" type="drug" text="nitrates"/><pair id="DrugDDI.d253.s24.p0" e1="DrugDDI.d253.s24.e0" e2="DrugDDI.d253.s24.e1" interaction="?"/><pair id="DrugDDI.d253.s24.p1" e1="DrugDDI.d253.s24.e0" e2="DrugDDI.d253.s24.e2" interaction="?"/><pair id="DrugDDI.d253.s24.p2" e1="DrugDDI.d253.s24.e1" e2="DrugDDI.d253.s24.e2" interaction="?"/></sentence><sentence id="DrugDDI.d253.s25" origId="s25" text="Nifedipine: Vardenafil 20 mg, when co-administered with slow-release nifedipine 30 mg or 60 mg once daily, did not affect the relative bioavailability (AUC) or maximum concentration (Cmax) of nifedipine, a drug that is metabolized via CYP3A4."><entity id="DrugDDI.d253.s25.e0" origId="s25.p322" charOffset="0-10" type="drug" text="Nifedipine"/><entity id="DrugDDI.d253.s25.e1" origId="s25.p324" charOffset="12-28" type="drug" text="Vardenafil 20 mg"/><entity id="DrugDDI.d253.s25.e2" origId="s25.p327" charOffset="69-85" type="drug" text="nifedipine 30 mg"/><entity id="DrugDDI.d253.s25.e3" origId="s25.p344" charOffset="192-202" type="drug" text="nifedipine"/><entity id="DrugDDI.d253.s25.e4" origId="s25.p345" charOffset="206-210" type="drug" text="drug"/><entity id="DrugDDI.d253.s25.e5" origId="s25.p349" charOffset="235-241" type="drug" text="CYP3A4"/><pair id="DrugDDI.d253.s25.p0" e1="DrugDDI.d253.s25.e0" e2="DrugDDI.d253.s25.e1" interaction="?"/><pair id="DrugDDI.d253.s25.p1" e1="DrugDDI.d253.s25.e0" e2="DrugDDI.d253.s25.e2" interaction="?"/><pair id="DrugDDI.d253.s25.p2" e1="DrugDDI.d253.s25.e0" e2="DrugDDI.d253.s25.e3" interaction="?"/><pair id="DrugDDI.d253.s25.p3" e1="DrugDDI.d253.s25.e0" e2="DrugDDI.d253.s25.e4" interaction="?"/><pair id="DrugDDI.d253.s25.p4" e1="DrugDDI.d253.s25.e0" e2="DrugDDI.d253.s25.e5" interaction="?"/><pair id="DrugDDI.d253.s25.p5" e1="DrugDDI.d253.s25.e1" e2="DrugDDI.d253.s25.e2" interaction="?"/><pair id="DrugDDI.d253.s25.p6" e1="DrugDDI.d253.s25.e1" e2="DrugDDI.d253.s25.e3" interaction="?"/><pair id="DrugDDI.d253.s25.p7" e1="DrugDDI.d253.s25.e1" e2="DrugDDI.d253.s25.e4" interaction="?"/><pair id="DrugDDI.d253.s25.p8" e1="DrugDDI.d253.s25.e1" e2="DrugDDI.d253.s25.e5" interaction="?"/><pair id="DrugDDI.d253.s25.p9" e1="DrugDDI.d253.s25.e2" e2="DrugDDI.d253.s25.e3" interaction="?"/><pair id="DrugDDI.d253.s25.p10" e1="DrugDDI.d253.s25.e2" e2="DrugDDI.d253.s25.e4" interaction="?"/><pair id="DrugDDI.d253.s25.p11" e1="DrugDDI.d253.s25.e2" e2="DrugDDI.d253.s25.e5" interaction="?"/><pair id="DrugDDI.d253.s25.p12" e1="DrugDDI.d253.s25.e3" e2="DrugDDI.d253.s25.e4" interaction="?"/><pair id="DrugDDI.d253.s25.p13" e1="DrugDDI.d253.s25.e3" e2="DrugDDI.d253.s25.e5" interaction="?"/><pair id="DrugDDI.d253.s25.p14" e1="DrugDDI.d253.s25.e4" e2="DrugDDI.d253.s25.e5" interaction="?"/></sentence><sentence id="DrugDDI.d253.s26" origId="s26" text="Nifedipine did not alter the plasma levels of Vardenafil when taken in combination."><entity id="DrugDDI.d253.s26.e0" origId="s26.p350" charOffset="0-10" type="drug" text="Nifedipine"/><entity id="DrugDDI.d253.s26.e1" origId="s26.p355" charOffset="46-56" type="drug" text="Vardenafil"/><pair id="DrugDDI.d253.s26.p0" e1="DrugDDI.d253.s26.e0" e2="DrugDDI.d253.s26.e1" interaction="?"/></sentence><sentence id="DrugDDI.d253.s27" origId="s27" text="In these patients whose hypertension was controlled with nifedipine, Vardenafil 20 mg produced mean additional supine systolic/diastolic blood pressure reductions of 6/5 mm Hg compared to placebo."><entity id="DrugDDI.d253.s27.e0" origId="s27.p363" charOffset="57-67" type="drug" text="nifedipine"/><entity id="DrugDDI.d253.s27.e1" origId="s27.p364" charOffset="69-85" type="drug" text="Vardenafil 20 mg"/><pair id="DrugDDI.d253.s27.p0" e1="DrugDDI.d253.s27.e0" e2="DrugDDI.d253.s27.e1" interaction="?"/></sentence><sentence id="DrugDDI.d253.s28" origId="s28" text="Alpha-blockers: When Vardenafil 10 or 20 mg was given to healthy volunteers either simultaneously or 6 hours after a 10 mg dose of terazosin, significant hypotension developed in a substantial number of subjects."><entity id="DrugDDI.d253.s28.e0" origId="s28.p374" charOffset="21-31" type="drug" text="Vardenafil"/><entity id="DrugDDI.d253.s28.e1" origId="s28.p385" charOffset="131-140" type="drug" text="terazosin"/><pair id="DrugDDI.d253.s28.p0" e1="DrugDDI.d253.s28.e0" e2="DrugDDI.d253.s28.e1" interaction="?"/></sentence><sentence id="DrugDDI.d253.s29" origId="s29" text="With simultaneous dosing of Vardenafil 10 mg and terazosin 10 mg, 6 of 8 subjects experienced a standing systolic blood pressure of less than 85 mm Hg."><entity id="DrugDDI.d253.s29.e0" origId="s29.p391" charOffset="28-44" type="drug" text="Vardenafil 10 mg"/><entity id="DrugDDI.d253.s29.e1" origId="s29.p393" charOffset="49-62" type="drug" text="terazosin 10"/><pair id="DrugDDI.d253.s29.p0" e1="DrugDDI.d253.s29.e0" e2="DrugDDI.d253.s29.e1" interaction="?"/></sentence><sentence id="DrugDDI.d253.s30" origId="s30" text="With simultaneous dosing of Vardenafil 20 mg and terazosin 10 mg, 2 of 9 subjects experienced a standing systolic blood pressure of less than 85 mm Hg."><entity id="DrugDDI.d253.s30.e0" origId="s30.p401" charOffset="28-44" type="drug" text="Vardenafil 20 mg"/><entity id="DrugDDI.d253.s30.e1" origId="s30.p403" charOffset="49-62" type="drug" text="terazosin 10"/><pair id="DrugDDI.d253.s30.p0" e1="DrugDDI.d253.s30.e0" e2="DrugDDI.d253.s30.e1" interaction="?"/></sentence><sentence id="DrugDDI.d253.s31" origId="s31" text="When Vardenafil dosing was separated from terazosin 10 mg by 6 hours, 7 of 28 subjects who received 20 mg of Vardenafil experienced a decrease in standing systolic blood pressure below 85 mm Hg."><entity id="DrugDDI.d253.s31.e0" origId="s31.p411" charOffset="5-15" type="drug" text="Vardenafil"/><entity id="DrugDDI.d253.s31.e1" origId="s31.p414" charOffset="42-55" type="drug" text="terazosin 10"/><entity id="DrugDDI.d253.s31.e2" origId="s31.p421" charOffset="109-119" type="drug" text="Vardenafil"/><pair id="DrugDDI.d253.s31.p0" e1="DrugDDI.d253.s31.e0" e2="DrugDDI.d253.s31.e1" interaction="?"/><pair id="DrugDDI.d253.s31.p1" e1="DrugDDI.d253.s31.e0" e2="DrugDDI.d253.s31.e2" interaction="?"/><pair id="DrugDDI.d253.s31.p2" e1="DrugDDI.d253.s31.e1" e2="DrugDDI.d253.s31.e2" interaction="?"/></sentence><sentence id="DrugDDI.d253.s32" origId="s32" text="In a similar study with tamsulosin in healthy volunteers, 1 of 24 subjects dosed with Vardenafil 20 mg and tamsulosin 0.4 mg separated by 6 hours experienced a standing systolic blood pressure below 85 mm Hg."><entity id="DrugDDI.d253.s32.e0" origId="s32.p427" charOffset="24-34" type="drug" text="tamsulosin"/><entity id="DrugDDI.d253.s32.e1" origId="s32.p432" charOffset="86-102" type="drug" text="Vardenafil 20 mg"/><entity id="DrugDDI.d253.s32.e2" origId="s32.p434" charOffset="107-124" type="drug" text="tamsulosin 0.4 mg"/><pair id="DrugDDI.d253.s32.p0" e1="DrugDDI.d253.s32.e0" e2="DrugDDI.d253.s32.e1" interaction="?"/><pair id="DrugDDI.d253.s32.p1" e1="DrugDDI.d253.s32.e0" e2="DrugDDI.d253.s32.e2" interaction="?"/><pair id="DrugDDI.d253.s32.p2" e1="DrugDDI.d253.s32.e1" e2="DrugDDI.d253.s32.e2" interaction="?"/></sentence><sentence id="DrugDDI.d253.s33" origId="s33" text="Two of 16 subjects dosed simultaneously with Vardenafil 10 mg and tamsulosin 0.4 mg experienced a standing systolic blood pressure below 85 mm Hg."><entity id="DrugDDI.d253.s33.e0" origId="s33.p444" charOffset="45-61" type="drug" text="Vardenafil 10 mg"/><entity id="DrugDDI.d253.s33.e1" origId="s33.p446" charOffset="66-83" type="drug" text="tamsulosin 0.4 mg"/><pair id="DrugDDI.d253.s33.p0" e1="DrugDDI.d253.s33.e0" e2="DrugDDI.d253.s33.e1" interaction="?"/></sentence><sentence id="DrugDDI.d253.s34" origId="s34" text="The administration of lower doses of Vardenafil with alpha-blockers has not been completely evaluated to determine if they can be safely administered together."><entity id="DrugDDI.d253.s34.e0" origId="s34.p452" charOffset="37-47" type="drug" text="Vardenafil"/></sentence><sentence id="DrugDDI.d253.s35" origId="s35" text="Based on these data, Vardenafil should not be used in patients on alpha-blocker therapy."><entity id="DrugDDI.d253.s35.e0" origId="s35.p469" charOffset="21-31" type="drug" text="Vardenafil"/><entity id="DrugDDI.d253.s35.e1" origId="s35.p475" charOffset="66-80" type="drug" text="alpha-blocker"/><pair id="DrugDDI.d253.s35.p0" e1="DrugDDI.d253.s35.e0" e2="DrugDDI.d253.s35.e1" interaction="?"/></sentence><sentence id="DrugDDI.d253.s36" origId="s36" text="Ritonavir and indinavir: Upon concomitant administration of 5 mg of Vardenafil with 600 mg BID ritonavir, the Cmax and AUC of ritonavir were reduced by approximately 20%."><entity id="DrugDDI.d253.s36.e0" origId="s36.p476" charOffset="0-9" type="drug" text="Ritonavir"/><entity id="DrugDDI.d253.s36.e1" origId="s36.p478" charOffset="14-23" type="drug" text="indinavir"/><entity id="DrugDDI.d253.s36.e2" origId="s36.p482" charOffset="68-78" type="drug" text="Vardenafil"/><entity id="DrugDDI.d253.s36.e3" origId="s36.p483" charOffset="95-104" type="drug" text="ritonavir"/><entity id="DrugDDI.d253.s36.e4" origId="s36.p487" charOffset="126-135" type="drug" text="ritonavir"/><pair id="DrugDDI.d253.s36.p0" e1="DrugDDI.d253.s36.e0" e2="DrugDDI.d253.s36.e1" interaction="?"/><pair id="DrugDDI.d253.s36.p1" e1="DrugDDI.d253.s36.e0" e2="DrugDDI.d253.s36.e2" interaction="?"/><pair id="DrugDDI.d253.s36.p2" e1="DrugDDI.d253.s36.e0" e2="DrugDDI.d253.s36.e3" interaction="?"/><pair id="DrugDDI.d253.s36.p3" e1="DrugDDI.d253.s36.e0" e2="DrugDDI.d253.s36.e4" interaction="?"/><pair id="DrugDDI.d253.s36.p4" e1="DrugDDI.d253.s36.e1" e2="DrugDDI.d253.s36.e2" interaction="?"/><pair id="DrugDDI.d253.s36.p5" e1="DrugDDI.d253.s36.e1" e2="DrugDDI.d253.s36.e3" interaction="?"/><pair id="DrugDDI.d253.s36.p6" e1="DrugDDI.d253.s36.e1" e2="DrugDDI.d253.s36.e4" interaction="?"/><pair id="DrugDDI.d253.s36.p7" e1="DrugDDI.d253.s36.e2" e2="DrugDDI.d253.s36.e3" interaction="?"/><pair id="DrugDDI.d253.s36.p8" e1="DrugDDI.d253.s36.e2" e2="DrugDDI.d253.s36.e4" interaction="?"/><pair id="DrugDDI.d253.s36.p9" e1="DrugDDI.d253.s36.e3" e2="DrugDDI.d253.s36.e4" interaction="?"/></sentence><sentence id="DrugDDI.d253.s37" origId="s37" text="Upon administration of 10 mg of Vardenafil with 800 mg TID indinavir, the Cmax and AUC of indinavir were reduced by 40% and 30%, respectively."><entity id="DrugDDI.d253.s37.e0" origId="s37.p493" charOffset="32-42" type="drug" text="Vardenafil"/><entity id="DrugDDI.d253.s37.e1" origId="s37.p494" charOffset="59-68" type="drug" text="indinavir"/><entity id="DrugDDI.d253.s37.e2" origId="s37.p498" charOffset="90-99" type="drug" text="indinavir"/><pair id="DrugDDI.d253.s37.p0" e1="DrugDDI.d253.s37.e0" e2="DrugDDI.d253.s37.e1" interaction="?"/><pair id="DrugDDI.d253.s37.p1" e1="DrugDDI.d253.s37.e0" e2="DrugDDI.d253.s37.e2" interaction="?"/><pair id="DrugDDI.d253.s37.p2" e1="DrugDDI.d253.s37.e1" e2="DrugDDI.d253.s37.e2" interaction="?"/></sentence><sentence id="DrugDDI.d253.s38" origId="s38" text="Alcohol: Alcohol (0.5 g/kg body weight: approximately 40 mL of absolute alcohol in a 70 kg person) and vardenafil plasma levels were not altered when dosed simultaneously."><entity id="DrugDDI.d253.s38.e0" origId="s38.p505" charOffset="0-7" type="drug" text="Alcohol"/><entity id="DrugDDI.d253.s38.e1" origId="s38.p507" charOffset="9-16" type="drug" text="Alcohol"/><entity id="DrugDDI.d253.s38.e2" origId="s38.p517" charOffset="103-113" type="drug" text="vardenafil"/><pair id="DrugDDI.d253.s38.p0" e1="DrugDDI.d253.s38.e0" e2="DrugDDI.d253.s38.e1" interaction="?"/><pair id="DrugDDI.d253.s38.p1" e1="DrugDDI.d253.s38.e0" e2="DrugDDI.d253.s38.e2" interaction="?"/><pair id="DrugDDI.d253.s38.p2" e1="DrugDDI.d253.s38.e1" e2="DrugDDI.d253.s38.e2" interaction="?"/></sentence><sentence id="DrugDDI.d253.s39" origId="s39" text="Vardenafil (20 mg) did not potentiate the hypotensive effects of alcohol during the 4-hour observation period in healthy volunteers when administered with alcohol (0.5 g/kg body weight)."><entity id="DrugDDI.d253.s39.e0" origId="s39.p524" charOffset="0-10" type="drug" text="Vardenafil"/><entity id="DrugDDI.d253.s39.e1" origId="s39.p532" charOffset="65-72" type="drug" text="alcohol"/><entity id="DrugDDI.d253.s39.e2" origId="s39.p537" charOffset="155-162" type="drug" text="alcohol"/><pair id="DrugDDI.d253.s39.p0" e1="DrugDDI.d253.s39.e0" e2="DrugDDI.d253.s39.e1" interaction="?"/><pair id="DrugDDI.d253.s39.p1" e1="DrugDDI.d253.s39.e0" e2="DrugDDI.d253.s39.e2" interaction="?"/><pair id="DrugDDI.d253.s39.p2" e1="DrugDDI.d253.s39.e1" e2="DrugDDI.d253.s39.e2" interaction="?"/></sentence><sentence id="DrugDDI.d253.s40" origId="s40" text="Aspirin: Vardenafil (10 mg and 20 mg) did not potentiate the increase in bleeding time caused by aspirin (two 81 mg tablets)."><entity id="DrugDDI.d253.s40.e0" origId="s40.p542" charOffset="0-7" type="drug" text="Aspirin"/><entity id="DrugDDI.d253.s40.e1" origId="s40.p544" charOffset="9-19" type="drug" text="Vardenafil"/><entity id="DrugDDI.d253.s40.e2" origId="s40.p556" charOffset="97-104" type="drug" text="aspirin"/><pair id="DrugDDI.d253.s40.p0" e1="DrugDDI.d253.s40.e0" e2="DrugDDI.d253.s40.e1" interaction="?"/><pair id="DrugDDI.d253.s40.p1" e1="DrugDDI.d253.s40.e0" e2="DrugDDI.d253.s40.e2" interaction="?"/><pair id="DrugDDI.d253.s40.p2" e1="DrugDDI.d253.s40.e1" e2="DrugDDI.d253.s40.e2" interaction="?"/></sentence><sentence id="DrugDDI.d253.s41" origId="s41" text="Other interactions: Vardenafil had no effect on the pharmacodynamics of glyburide (glucose and insulin concentrations) and warfarin (prothrombin time or other pharmacodynamic parameters)."><entity id="DrugDDI.d253.s41.e0" origId="s41.p562" charOffset="20-30" type="drug" text="Vardenafil"/><entity id="DrugDDI.d253.s41.e1" origId="s41.p566" charOffset="72-81" type="drug" text="glyburide"/><entity id="DrugDDI.d253.s41.e2" origId="s41.p568" charOffset="83-90" type="drug" text="glucose"/><entity id="DrugDDI.d253.s41.e3" origId="s41.p570" charOffset="95-102" type="drug" text="insulin"/><entity id="DrugDDI.d253.s41.e4" origId="s41.p573" charOffset="123-131" type="drug" text="warfarin"/><pair id="DrugDDI.d253.s41.p0" e1="DrugDDI.d253.s41.e0" e2="DrugDDI.d253.s41.e1" interaction="?"/><pair id="DrugDDI.d253.s41.p1" e1="DrugDDI.d253.s41.e0" e2="DrugDDI.d253.s41.e2" interaction="?"/><pair id="DrugDDI.d253.s41.p2" e1="DrugDDI.d253.s41.e0" e2="DrugDDI.d253.s41.e3" interaction="?"/><pair id="DrugDDI.d253.s41.p3" e1="DrugDDI.d253.s41.e0" e2="DrugDDI.d253.s41.e4" interaction="?"/><pair id="DrugDDI.d253.s41.p4" e1="DrugDDI.d253.s41.e1" e2="DrugDDI.d253.s41.e2" interaction="?"/><pair id="DrugDDI.d253.s41.p5" e1="DrugDDI.d253.s41.e1" e2="DrugDDI.d253.s41.e3" interaction="?"/><pair id="DrugDDI.d253.s41.p6" e1="DrugDDI.d253.s41.e1" e2="DrugDDI.d253.s41.e4" interaction="?"/><pair id="DrugDDI.d253.s41.p7" e1="DrugDDI.d253.s41.e2" e2="DrugDDI.d253.s41.e3" interaction="?"/><pair id="DrugDDI.d253.s41.p8" e1="DrugDDI.d253.s41.e2" e2="DrugDDI.d253.s41.e4" interaction="?"/><pair id="DrugDDI.d253.s41.p9" e1="DrugDDI.d253.s41.e3" e2="DrugDDI.d253.s41.e4" interaction="?"/></sentence></document>
