# Supplementary material for: Phar-LSTM: a pharmacological representation-based LSTM network for drug–drug interaction extraction
Source: PeerJ. 2023 Dec 14;11:e16606. doi: 10.7717/peerj.16606 (PMC10725669; doi:10.7717/peerj.16606)
Supplement: Supplemental Information 1 [file peerj-11-16606-s001.zip › Data_XmlFormat/Test2013/DrugBank/Mebendazole.xml]

<?xml version="1.0" encoding="UTF-8"?>
<document id="DDI-DrugBank.d679">
    <sentence id="DDI-DrugBank.d679.s0" text="Preliminary evidence suggests that cimetidine inhibits mebendazole metabolism and may result in an increase in plasma concentrations of mebendazole.">
        <entity id="DDI-DrugBank.d679.s0.e0" charOffset="35-44"
            type="drug" text="cimetidine"/>
        <entity id="DDI-DrugBank.d679.s0.e1" charOffset="55-65"
            type="drug" text="mebendazole"/>
        <entity id="DDI-DrugBank.d679.s0.e2" charOffset="136-146"
            type="drug" text="mebendazole"/>
        <pair id="DDI-DrugBank.d679.s0.p0" e1="DDI-DrugBank.d679.s0.e0"
            e2="DDI-DrugBank.d679.s0.e1" ddi="true" type="mechanism"/>
        <pair id="DDI-DrugBank.d679.s0.p1" e1="DDI-DrugBank.d679.s0.e0"
            e2="DDI-DrugBank.d679.s0.e2" ddi="false"/>
        <pair id="DDI-DrugBank.d679.s0.p2" e1="DDI-DrugBank.d679.s0.e1"
            e2="DDI-DrugBank.d679.s0.e2" ddi="false"/>
    </sentence>
</document>
