# Supplementary material for: Phar-LSTM: a pharmacological representation-based LSTM network for drug–drug interaction extraction
Source: PeerJ. 2023 Dec 14;11:e16606. doi: 10.7717/peerj.16606 (PMC10725669; doi:10.7717/peerj.16606)
Supplement: Supplemental Information 1 [file peerj-11-16606-s001.zip › Data_XmlFormat/Test2013/DrugBank/Mecamylamine.xml]

<?xml version="1.0" encoding="UTF-8"?>
<document id="DDI-DrugBank.d579">
    <sentence id="DDI-DrugBank.d579.s0" text="Patients receiving antibiotics and sulfonamides generally should not be treated with ganglion blockers.  ">
        <entity id="DDI-DrugBank.d579.s0.e0" charOffset="19-29"
            type="group" text="antibiotics"/>
        <entity id="DDI-DrugBank.d579.s0.e1" charOffset="35-46"
            type="group" text="sulfonamides"/>
        <entity id="DDI-DrugBank.d579.s0.e2" charOffset="85-101"
            type="group" text="ganglion blockers"/>
        <pair id="DDI-DrugBank.d579.s0.p0" e1="DDI-DrugBank.d579.s0.e0"
            e2="DDI-DrugBank.d579.s0.e1" ddi="false"/>
        <pair id="DDI-DrugBank.d579.s0.p1" e1="DDI-DrugBank.d579.s0.e0"
            e2="DDI-DrugBank.d579.s0.e2" ddi="true" type="advise"/>
        <pair id="DDI-DrugBank.d579.s0.p2" e1="DDI-DrugBank.d579.s0.e1"
            e2="DDI-DrugBank.d579.s0.e2" ddi="true" type="advise"/>
    </sentence>
    <sentence id="DDI-DrugBank.d579.s1" text="The action of Mecamylamine may be potentiated by anesthesia, other antihypertensive drugs and alcohol.">
        <entity id="DDI-DrugBank.d579.s1.e0" charOffset="14-25"
            type="drug" text="Mecamylamine"/>
        <entity id="DDI-DrugBank.d579.s1.e1" charOffset="67-88"
            type="group" text="antihypertensive drugs"/>
        <entity id="DDI-DrugBank.d579.s1.e2" charOffset="94-100"
            type="drug" text="alcohol"/>
        <pair id="DDI-DrugBank.d579.s1.p0" e1="DDI-DrugBank.d579.s1.e0"
            e2="DDI-DrugBank.d579.s1.e1" ddi="true" type="effect"/>
        <pair id="DDI-DrugBank.d579.s1.p1" e1="DDI-DrugBank.d579.s1.e0"
            e2="DDI-DrugBank.d579.s1.e2" ddi="true" type="effect"/>
        <pair id="DDI-DrugBank.d579.s1.p2" e1="DDI-DrugBank.d579.s1.e1"
            e2="DDI-DrugBank.d579.s1.e2" ddi="false"/>
    </sentence>
</document>
