# Supplementary material for: Phar-LSTM: a pharmacological representation-based LSTM network for drug–drug interaction extraction
Source: PeerJ. 2023 Dec 14;11:e16606. doi: 10.7717/peerj.16606 (PMC10725669; doi:10.7717/peerj.16606)
Supplement: Supplemental Information 1 [file peerj-11-16606-s001.zip › Data_XmlFormat/Test2013/DrugBank/Melatonin.xml]

<?xml version="1.0" encoding="UTF-8"?>
<document id="DDI-DrugBank.d643">
    <sentence id="DDI-DrugBank.d643.s0" text="Melatonin may interact with the following drugs: aspirin and other NSAIDs (may lower melatonin levels), fluvoxamine (bioavailability of oral melatonin is increased with coadministration), beta blockers (may decrease melatonin levels), fluoxetine (reports of psychotic episodes when coadministered), progestin (coadministration of melatonin with progestin can inhibit ovarian function in women), benzodiazepenes and other sedating drugs (may result in additive sedation and an increased incidence of adverse effects), and corticosteroids (coadministration of melatonin and corticosteroids may interfere with the efficacy of the corticosteroids).">
        <entity id="DDI-DrugBank.d643.s0.e0" charOffset="0-8"
            type="drug" text="Melatonin"/>
        <entity id="DDI-DrugBank.d643.s0.e1" charOffset="49-55"
            type="brand" text="aspirin"/>
        <entity id="DDI-DrugBank.d643.s0.e2" charOffset="67-72"
            type="group" text="NSAIDs"/>
        <entity id="DDI-DrugBank.d643.s0.e3" charOffset="85-93"
            type="drug" text="melatonin"/>
        <entity id="DDI-DrugBank.d643.s0.e4" charOffset="104-114"
            type="drug" text="fluvoxamine"/>
        <entity id="DDI-DrugBank.d643.s0.e5" charOffset="141-149"
            type="drug" text="melatonin"/>
        <entity id="DDI-DrugBank.d643.s0.e6" charOffset="188-200"
            type="group" text="beta blockers"/>
        <entity id="DDI-DrugBank.d643.s0.e7" charOffset="216-224"
            type="drug" text="melatonin"/>
        <entity id="DDI-DrugBank.d643.s0.e8" charOffset="235-244"
            type="drug" text="fluoxetine"/>
        <entity id="DDI-DrugBank.d643.s0.e9" charOffset="299-307"
            type="group" text="progestin"/>
        <entity id="DDI-DrugBank.d643.s0.e10" charOffset="330-338"
            type="drug" text="melatonin"/>
        <entity id="DDI-DrugBank.d643.s0.e11" charOffset="345-353"
            type="group" text="progestin"/>
        <entity id="DDI-DrugBank.d643.s0.e12" charOffset="395-409"
            type="group" text="benzodiazepenes"/>
        <entity id="DDI-DrugBank.d643.s0.e13" charOffset="521-535"
            type="group" text="corticosteroids"/>
        <entity id="DDI-DrugBank.d643.s0.e14" charOffset="558-566"
            type="drug" text="melatonin"/>
        <entity id="DDI-DrugBank.d643.s0.e15" charOffset="572-586"
            type="group" text="corticosteroids"/>
        <entity id="DDI-DrugBank.d643.s0.e16" charOffset="627-641"
            type="group" text="corticosteroids"/>
        <pair id="DDI-DrugBank.d643.s0.p0" e1="DDI-DrugBank.d643.s0.e0"
            e2="DDI-DrugBank.d643.s0.e1" ddi="true" type="int"/>
        <pair id="DDI-DrugBank.d643.s0.p1" e1="DDI-DrugBank.d643.s0.e0"
            e2="DDI-DrugBank.d643.s0.e2" ddi="true" type="int"/>
        <pair id="DDI-DrugBank.d643.s0.p2" e1="DDI-DrugBank.d643.s0.e0"
            e2="DDI-DrugBank.d643.s0.e3" ddi="false"/>
        <pair id="DDI-DrugBank.d643.s0.p3" e1="DDI-DrugBank.d643.s0.e0"
            e2="DDI-DrugBank.d643.s0.e4" ddi="true" type="int"/>
        <pair id="DDI-DrugBank.d643.s0.p4" e1="DDI-DrugBank.d643.s0.e0"
            e2="DDI-DrugBank.d643.s0.e5" ddi="false"/>
        <pair id="DDI-DrugBank.d643.s0.p5" e1="DDI-DrugBank.d643.s0.e0"
            e2="DDI-DrugBank.d643.s0.e6" ddi="true" type="int"/>
        <pair id="DDI-DrugBank.d643.s0.p6" e1="DDI-DrugBank.d643.s0.e0"
            e2="DDI-DrugBank.d643.s0.e7" ddi="false"/>
        <pair id="DDI-DrugBank.d643.s0.p7" e1="DDI-DrugBank.d643.s0.e0"
            e2="DDI-DrugBank.d643.s0.e8" ddi="true" type="int"/>
        <pair id="DDI-DrugBank.d643.s0.p8" e1="DDI-DrugBank.d643.s0.e0"
            e2="DDI-DrugBank.d643.s0.e9" ddi="true" type="int"/>
        <pair id="DDI-DrugBank.d643.s0.p9" e1="DDI-DrugBank.d643.s0.e0"
            e2="DDI-DrugBank.d643.s0.e10" ddi="false"/>
        <pair id="DDI-DrugBank.d643.s0.p10" e1="DDI-DrugBank.d643.s0.e0"
            e2="DDI-DrugBank.d643.s0.e11" ddi="false"/>
        <pair id="DDI-DrugBank.d643.s0.p11" e1="DDI-DrugBank.d643.s0.e0"
            e2="DDI-DrugBank.d643.s0.e12" ddi="true" type="int"/>
        <pair id="DDI-DrugBank.d643.s0.p12" e1="DDI-DrugBank.d643.s0.e0"
            e2="DDI-DrugBank.d643.s0.e13" ddi="true" type="int"/>
        <pair id="DDI-DrugBank.d643.s0.p13" e1="DDI-DrugBank.d643.s0.e0"
            e2="DDI-DrugBank.d643.s0.e14" ddi="false"/>
        <pair id="DDI-DrugBank.d643.s0.p14" e1="DDI-DrugBank.d643.s0.e0"
            e2="DDI-DrugBank.d643.s0.e15" ddi="false"/>
        <pair id="DDI-DrugBank.d643.s0.p15" e1="DDI-DrugBank.d643.s0.e0"
            e2="DDI-DrugBank.d643.s0.e16" ddi="false"/>
        <pair id="DDI-DrugBank.d643.s0.p16" e1="DDI-DrugBank.d643.s0.e1"
            e2="DDI-DrugBank.d643.s0.e2" ddi="false"/>
        <pair id="DDI-DrugBank.d643.s0.p17" e1="DDI-DrugBank.d643.s0.e1"
            e2="DDI-DrugBank.d643.s0.e3" ddi="false"/>
        <pair id="DDI-DrugBank.d643.s0.p18" e1="DDI-DrugBank.d643.s0.e1"
            e2="DDI-DrugBank.d643.s0.e4" ddi="false"/>
        <pair id="DDI-DrugBank.d643.s0.p19" e1="DDI-DrugBank.d643.s0.e1"
            e2="DDI-DrugBank.d643.s0.e5" ddi="false"/>
        <pair id="DDI-DrugBank.d643.s0.p20" e1="DDI-DrugBank.d643.s0.e1"
            e2="DDI-DrugBank.d643.s0.e6" ddi="false"/>
        <pair id="DDI-DrugBank.d643.s0.p21" e1="DDI-DrugBank.d643.s0.e1"
            e2="DDI-DrugBank.d643.s0.e7" ddi="false"/>
        <pair id="DDI-DrugBank.d643.s0.p22" e1="DDI-DrugBank.d643.s0.e1"
            e2="DDI-DrugBank.d643.s0.e8" ddi="false"/>
        <pair id="DDI-DrugBank.d643.s0.p23" e1="DDI-DrugBank.d643.s0.e1"
            e2="DDI-DrugBank.d643.s0.e9" ddi="false"/>
        <pair id="DDI-DrugBank.d643.s0.p24" e1="DDI-DrugBank.d643.s0.e1"
            e2="DDI-DrugBank.d643.s0.e10" ddi="false"/>
        <pair id="DDI-DrugBank.d643.s0.p25" e1="DDI-DrugBank.d643.s0.e1"
            e2="DDI-DrugBank.d643.s0.e11" ddi="false"/>
        <pair id="DDI-DrugBank.d643.s0.p26" e1="DDI-DrugBank.d643.s0.e1"
            e2="DDI-DrugBank.d643.s0.e12" ddi="false"/>
        <pair id="DDI-DrugBank.d643.s0.p27" e1="DDI-DrugBank.d643.s0.e1"
            e2="DDI-DrugBank.d643.s0.e13" ddi="false"/>
        <pair id="DDI-DrugBank.d643.s0.p28" e1="DDI-DrugBank.d643.s0.e1"
            e2="DDI-DrugBank.d643.s0.e14" ddi="false"/>
        <pair id="DDI-DrugBank.d643.s0.p29" e1="DDI-DrugBank.d643.s0.e1"
            e2="DDI-DrugBank.d643.s0.e15" ddi="false"/>
        <pair id="DDI-DrugBank.d643.s0.p30" e1="DDI-DrugBank.d643.s0.e1"
            e2="DDI-DrugBank.d643.s0.e16" ddi="false"/>
        <pair id="DDI-DrugBank.d643.s0.p31" e1="DDI-DrugBank.d643.s0.e2"
            e2="DDI-DrugBank.d643.s0.e3" ddi="false"/>
        <pair id="DDI-DrugBank.d643.s0.p32" e1="DDI-DrugBank.d643.s0.e2"
            e2="DDI-DrugBank.d643.s0.e4" ddi="false"/>
        <pair id="DDI-DrugBank.d643.s0.p33" e1="DDI-DrugBank.d643.s0.e2"
            e2="DDI-DrugBank.d643.s0.e5" ddi="false"/>
        <pair id="DDI-DrugBank.d643.s0.p34" e1="DDI-DrugBank.d643.s0.e2"
            e2="DDI-DrugBank.d643.s0.e6" ddi="false"/>
        <pair id="DDI-DrugBank.d643.s0.p35" e1="DDI-DrugBank.d643.s0.e2"
            e2="DDI-DrugBank.d643.s0.e7" ddi="false"/>
        <pair id="DDI-DrugBank.d643.s0.p36" e1="DDI-DrugBank.d643.s0.e2"
            e2="DDI-DrugBank.d643.s0.e8" ddi="false"/>
        <pair id="DDI-DrugBank.d643.s0.p37" e1="DDI-DrugBank.d643.s0.e2"
            e2="DDI-DrugBank.d643.s0.e9" ddi="false"/>
        <pair id="DDI-DrugBank.d643.s0.p38" e1="DDI-DrugBank.d643.s0.e2"
            e2="DDI-DrugBank.d643.s0.e10" ddi="false"/>
        <pair id="DDI-DrugBank.d643.s0.p39" e1="DDI-DrugBank.d643.s0.e2"
            e2="DDI-DrugBank.d643.s0.e11" ddi="false"/>
        <pair id="DDI-DrugBank.d643.s0.p40" e1="DDI-DrugBank.d643.s0.e2"
            e2="DDI-DrugBank.d643.s0.e12" ddi="false"/>
        <pair id="DDI-DrugBank.d643.s0.p41" e1="DDI-DrugBank.d643.s0.e2"
            e2="DDI-DrugBank.d643.s0.e13" ddi="false"/>
        <pair id="DDI-DrugBank.d643.s0.p42" e1="DDI-DrugBank.d643.s0.e2"
            e2="DDI-DrugBank.d643.s0.e14" ddi="false"/>
        <pair id="DDI-DrugBank.d643.s0.p43" e1="DDI-DrugBank.d643.s0.e2"
            e2="DDI-DrugBank.d643.s0.e15" ddi="false"/>
        <pair id="DDI-DrugBank.d643.s0.p44" e1="DDI-DrugBank.d643.s0.e2"
            e2="DDI-DrugBank.d643.s0.e16" ddi="false"/>
        <pair id="DDI-DrugBank.d643.s0.p45" e1="DDI-DrugBank.d643.s0.e3"
            e2="DDI-DrugBank.d643.s0.e4" ddi="false"/>
        <pair id="DDI-DrugBank.d643.s0.p46" e1="DDI-DrugBank.d643.s0.e3"
            e2="DDI-DrugBank.d643.s0.e5" ddi="false"/>
        <pair id="DDI-DrugBank.d643.s0.p47" e1="DDI-DrugBank.d643.s0.e3"
            e2="DDI-DrugBank.d643.s0.e6" ddi="false"/>
        <pair id="DDI-DrugBank.d643.s0.p48" e1="DDI-DrugBank.d643.s0.e3"
            e2="DDI-DrugBank.d643.s0.e7" ddi="false"/>
        <pair id="DDI-DrugBank.d643.s0.p49" e1="DDI-DrugBank.d643.s0.e3"
            e2="DDI-DrugBank.d643.s0.e8" ddi="false"/>
        <pair id="DDI-DrugBank.d643.s0.p50" e1="DDI-DrugBank.d643.s0.e3"
            e2="DDI-DrugBank.d643.s0.e9" ddi="false"/>
        <pair id="DDI-DrugBank.d643.s0.p51" e1="DDI-DrugBank.d643.s0.e3"
            e2="DDI-DrugBank.d643.s0.e10" ddi="false"/>
        <pair id="DDI-DrugBank.d643.s0.p52" e1="DDI-DrugBank.d643.s0.e3"
            e2="DDI-DrugBank.d643.s0.e11" ddi="false"/>
        <pair id="DDI-DrugBank.d643.s0.p53" e1="DDI-DrugBank.d643.s0.e3"
            e2="DDI-DrugBank.d643.s0.e12" ddi="false"/>
        <pair id="DDI-DrugBank.d643.s0.p54" e1="DDI-DrugBank.d643.s0.e3"
            e2="DDI-DrugBank.d643.s0.e13" ddi="false"/>
        <pair id="DDI-DrugBank.d643.s0.p55" e1="DDI-DrugBank.d643.s0.e3"
            e2="DDI-DrugBank.d643.s0.e14" ddi="false"/>
        <pair id="DDI-DrugBank.d643.s0.p56" e1="DDI-DrugBank.d643.s0.e3"
            e2="DDI-DrugBank.d643.s0.e15" ddi="false"/>
        <pair id="DDI-DrugBank.d643.s0.p57" e1="DDI-DrugBank.d643.s0.e3"
            e2="DDI-DrugBank.d643.s0.e16" ddi="false"/>
        <pair id="DDI-DrugBank.d643.s0.p58" e1="DDI-DrugBank.d643.s0.e4"
            e2="DDI-DrugBank.d643.s0.e5" ddi="false"/>
        <pair id="DDI-DrugBank.d643.s0.p59" e1="DDI-DrugBank.d643.s0.e4"
            e2="DDI-DrugBank.d643.s0.e6" ddi="false"/>
        <pair id="DDI-DrugBank.d643.s0.p60" e1="DDI-DrugBank.d643.s0.e4"
            e2="DDI-DrugBank.d643.s0.e7" ddi="false"/>
        <pair id="DDI-DrugBank.d643.s0.p61" e1="DDI-DrugBank.d643.s0.e4"
            e2="DDI-DrugBank.d643.s0.e8" ddi="false"/>
        <pair id="DDI-DrugBank.d643.s0.p62" e1="DDI-DrugBank.d643.s0.e4"
            e2="DDI-DrugBank.d643.s0.e9" ddi="false"/>
        <pair id="DDI-DrugBank.d643.s0.p63" e1="DDI-DrugBank.d643.s0.e4"
            e2="DDI-DrugBank.d643.s0.e10" ddi="false"/>
        <pair id="DDI-DrugBank.d643.s0.p64" e1="DDI-DrugBank.d643.s0.e4"
            e2="DDI-DrugBank.d643.s0.e11" ddi="false"/>
        <pair id="DDI-DrugBank.d643.s0.p65" e1="DDI-DrugBank.d643.s0.e4"
            e2="DDI-DrugBank.d643.s0.e12" ddi="false"/>
        <pair id="DDI-DrugBank.d643.s0.p66" e1="DDI-DrugBank.d643.s0.e4"
            e2="DDI-DrugBank.d643.s0.e13" ddi="false"/>
        <pair id="DDI-DrugBank.d643.s0.p67" e1="DDI-DrugBank.d643.s0.e4"
            e2="DDI-DrugBank.d643.s0.e14" ddi="false"/>
        <pair id="DDI-DrugBank.d643.s0.p68" e1="DDI-DrugBank.d643.s0.e4"
            e2="DDI-DrugBank.d643.s0.e15" ddi="false"/>
        <pair id="DDI-DrugBank.d643.s0.p69" e1="DDI-DrugBank.d643.s0.e4"
            e2="DDI-DrugBank.d643.s0.e16" ddi="false"/>
        <pair id="DDI-DrugBank.d643.s0.p70" e1="DDI-DrugBank.d643.s0.e5"
            e2="DDI-DrugBank.d643.s0.e6" ddi="false"/>
        <pair id="DDI-DrugBank.d643.s0.p71" e1="DDI-DrugBank.d643.s0.e5"
            e2="DDI-DrugBank.d643.s0.e7" ddi="false"/>
        <pair id="DDI-DrugBank.d643.s0.p72" e1="DDI-DrugBank.d643.s0.e5"
            e2="DDI-DrugBank.d643.s0.e8" ddi="false"/>
        <pair id="DDI-DrugBank.d643.s0.p73" e1="DDI-DrugBank.d643.s0.e5"
            e2="DDI-DrugBank.d643.s0.e9" ddi="false"/>
        <pair id="DDI-DrugBank.d643.s0.p74" e1="DDI-DrugBank.d643.s0.e5"
            e2="DDI-DrugBank.d643.s0.e10" ddi="false"/>
        <pair id="DDI-DrugBank.d643.s0.p75" e1="DDI-DrugBank.d643.s0.e5"
            e2="DDI-DrugBank.d643.s0.e11" ddi="false"/>
        <pair id="DDI-DrugBank.d643.s0.p76" e1="DDI-DrugBank.d643.s0.e5"
            e2="DDI-DrugBank.d643.s0.e12" ddi="false"/>
        <pair id="DDI-DrugBank.d643.s0.p77" e1="DDI-DrugBank.d643.s0.e5"
            e2="DDI-DrugBank.d643.s0.e13" ddi="false"/>
        <pair id="DDI-DrugBank.d643.s0.p78" e1="DDI-DrugBank.d643.s0.e5"
            e2="DDI-DrugBank.d643.s0.e14" ddi="false"/>
        <pair id="DDI-DrugBank.d643.s0.p79" e1="DDI-DrugBank.d643.s0.e5"
            e2="DDI-DrugBank.d643.s0.e15" ddi="false"/>
        <pair id="DDI-DrugBank.d643.s0.p80" e1="DDI-DrugBank.d643.s0.e5"
            e2="DDI-DrugBank.d643.s0.e16" ddi="false"/>
        <pair id="DDI-DrugBank.d643.s0.p81" e1="DDI-DrugBank.d643.s0.e6"
            e2="DDI-DrugBank.d643.s0.e7" ddi="false"/>
        <pair id="DDI-DrugBank.d643.s0.p82" e1="DDI-DrugBank.d643.s0.e6"
            e2="DDI-DrugBank.d643.s0.e8" ddi="false"/>
        <pair id="DDI-DrugBank.d643.s0.p83" e1="DDI-DrugBank.d643.s0.e6"
            e2="DDI-DrugBank.d643.s0.e9" ddi="false"/>
        <pair id="DDI-DrugBank.d643.s0.p84" e1="DDI-DrugBank.d643.s0.e6"
            e2="DDI-DrugBank.d643.s0.e10" ddi="false"/>
        <pair id="DDI-DrugBank.d643.s0.p85" e1="DDI-DrugBank.d643.s0.e6"
            e2="DDI-DrugBank.d643.s0.e11" ddi="false"/>
        <pair id="DDI-DrugBank.d643.s0.p86" e1="DDI-DrugBank.d643.s0.e6"
            e2="DDI-DrugBank.d643.s0.e12" ddi="false"/>
        <pair id="DDI-DrugBank.d643.s0.p87" e1="DDI-DrugBank.d643.s0.e6"
            e2="DDI-DrugBank.d643.s0.e13" ddi="false"/>
        <pair id="DDI-DrugBank.d643.s0.p88" e1="DDI-DrugBank.d643.s0.e6"
            e2="DDI-DrugBank.d643.s0.e14" ddi="false"/>
        <pair id="DDI-DrugBank.d643.s0.p89" e1="DDI-DrugBank.d643.s0.e6"
            e2="DDI-DrugBank.d643.s0.e15" ddi="false"/>
        <pair id="DDI-DrugBank.d643.s0.p90" e1="DDI-DrugBank.d643.s0.e6"
            e2="DDI-DrugBank.d643.s0.e16" ddi="false"/>
        <pair id="DDI-DrugBank.d643.s0.p91" e1="DDI-DrugBank.d643.s0.e7"
            e2="DDI-DrugBank.d643.s0.e8" ddi="false"/>
        <pair id="DDI-DrugBank.d643.s0.p92" e1="DDI-DrugBank.d643.s0.e7"
            e2="DDI-DrugBank.d643.s0.e9" ddi="false"/>
        <pair id="DDI-DrugBank.d643.s0.p93" e1="DDI-DrugBank.d643.s0.e7"
            e2="DDI-DrugBank.d643.s0.e10" ddi="false"/>
        <pair id="DDI-DrugBank.d643.s0.p94" e1="DDI-DrugBank.d643.s0.e7"
            e2="DDI-DrugBank.d643.s0.e11" ddi="false"/>
        <pair id="DDI-DrugBank.d643.s0.p95" e1="DDI-DrugBank.d643.s0.e7"
            e2="DDI-DrugBank.d643.s0.e12" ddi="false"/>
        <pair id="DDI-DrugBank.d643.s0.p96" e1="DDI-DrugBank.d643.s0.e7"
            e2="DDI-DrugBank.d643.s0.e13" ddi="false"/>
        <pair id="DDI-DrugBank.d643.s0.p97" e1="DDI-DrugBank.d643.s0.e7"
            e2="DDI-DrugBank.d643.s0.e14" ddi="false"/>
        <pair id="DDI-DrugBank.d643.s0.p98" e1="DDI-DrugBank.d643.s0.e7"
            e2="DDI-DrugBank.d643.s0.e15" ddi="false"/>
        <pair id="DDI-DrugBank.d643.s0.p99" e1="DDI-DrugBank.d643.s0.e7"
            e2="DDI-DrugBank.d643.s0.e16" ddi="false"/>
        <pair id="DDI-DrugBank.d643.s0.p100"
            e1="DDI-DrugBank.d643.s0.e8" e2="DDI-DrugBank.d643.s0.e9" ddi="false"/>
        <pair id="DDI-DrugBank.d643.s0.p101"
            e1="DDI-DrugBank.d643.s0.e8" e2="DDI-DrugBank.d643.s0.e10" ddi="false"/>
        <pair id="DDI-DrugBank.d643.s0.p102"
            e1="DDI-DrugBank.d643.s0.e8" e2="DDI-DrugBank.d643.s0.e11" ddi="false"/>
        <pair id="DDI-DrugBank.d643.s0.p103"
            e1="DDI-DrugBank.d643.s0.e8" e2="DDI-DrugBank.d643.s0.e12" ddi="false"/>
        <pair id="DDI-DrugBank.d643.s0.p104"
            e1="DDI-DrugBank.d643.s0.e8" e2="DDI-DrugBank.d643.s0.e13" ddi="false"/>
        <pair id="DDI-DrugBank.d643.s0.p105"
            e1="DDI-DrugBank.d643.s0.e8" e2="DDI-DrugBank.d643.s0.e14" ddi="false"/>
        <pair id="DDI-DrugBank.d643.s0.p106"
            e1="DDI-DrugBank.d643.s0.e8" e2="DDI-DrugBank.d643.s0.e15" ddi="false"/>
        <pair id="DDI-DrugBank.d643.s0.p107"
            e1="DDI-DrugBank.d643.s0.e8" e2="DDI-DrugBank.d643.s0.e16" ddi="false"/>
        <pair id="DDI-DrugBank.d643.s0.p108"
            e1="DDI-DrugBank.d643.s0.e9" e2="DDI-DrugBank.d643.s0.e10" ddi="false"/>
        <pair id="DDI-DrugBank.d643.s0.p109"
            e1="DDI-DrugBank.d643.s0.e9" e2="DDI-DrugBank.d643.s0.e11" ddi="false"/>
        <pair id="DDI-DrugBank.d643.s0.p110"
            e1="DDI-DrugBank.d643.s0.e9" e2="DDI-DrugBank.d643.s0.e12" ddi="false"/>
        <pair id="DDI-DrugBank.d643.s0.p111"
            e1="DDI-DrugBank.d643.s0.e9" e2="DDI-DrugBank.d643.s0.e13" ddi="false"/>
        <pair id="DDI-DrugBank.d643.s0.p112"
            e1="DDI-DrugBank.d643.s0.e9" e2="DDI-DrugBank.d643.s0.e14" ddi="false"/>
        <pair id="DDI-DrugBank.d643.s0.p113"
            e1="DDI-DrugBank.d643.s0.e9" e2="DDI-DrugBank.d643.s0.e15" ddi="false"/>
        <pair id="DDI-DrugBank.d643.s0.p114"
            e1="DDI-DrugBank.d643.s0.e9" e2="DDI-DrugBank.d643.s0.e16" ddi="false"/>
        <pair id="DDI-DrugBank.d643.s0.p115"
            e1="DDI-DrugBank.d643.s0.e10" e2="DDI-DrugBank.d643.s0.e11"
            ddi="true" type="effect"/>
        <pair id="DDI-DrugBank.d643.s0.p116"
            e1="DDI-DrugBank.d643.s0.e10" e2="DDI-DrugBank.d643.s0.e12" ddi="false"/>
        <pair id="DDI-DrugBank.d643.s0.p117"
            e1="DDI-DrugBank.d643.s0.e10" e2="DDI-DrugBank.d643.s0.e13" ddi="false"/>
        <pair id="DDI-DrugBank.d643.s0.p118"
            e1="DDI-DrugBank.d643.s0.e10" e2="DDI-DrugBank.d643.s0.e14" ddi="false"/>
        <pair id="DDI-DrugBank.d643.s0.p119"
            e1="DDI-DrugBank.d643.s0.e10" e2="DDI-DrugBank.d643.s0.e15" ddi="false"/>
        <pair id="DDI-DrugBank.d643.s0.p120"
            e1="DDI-DrugBank.d643.s0.e10" e2="DDI-DrugBank.d643.s0.e16" ddi="false"/>
        <pair id="DDI-DrugBank.d643.s0.p121"
            e1="DDI-DrugBank.d643.s0.e11" e2="DDI-DrugBank.d643.s0.e12" ddi="false"/>
        <pair id="DDI-DrugBank.d643.s0.p122"
            e1="DDI-DrugBank.d643.s0.e11" e2="DDI-DrugBank.d643.s0.e13" ddi="false"/>
        <pair id="DDI-DrugBank.d643.s0.p123"
            e1="DDI-DrugBank.d643.s0.e11" e2="DDI-DrugBank.d643.s0.e14" ddi="false"/>
        <pair id="DDI-DrugBank.d643.s0.p124"
            e1="DDI-DrugBank.d643.s0.e11" e2="DDI-DrugBank.d643.s0.e15" ddi="false"/>
        <pair id="DDI-DrugBank.d643.s0.p125"
            e1="DDI-DrugBank.d643.s0.e11" e2="DDI-DrugBank.d643.s0.e16" ddi="false"/>
        <pair id="DDI-DrugBank.d643.s0.p126"
            e1="DDI-DrugBank.d643.s0.e12" e2="DDI-DrugBank.d643.s0.e13" ddi="false"/>
        <pair id="DDI-DrugBank.d643.s0.p127"
            e1="DDI-DrugBank.d643.s0.e12" e2="DDI-DrugBank.d643.s0.e14" ddi="false"/>
        <pair id="DDI-DrugBank.d643.s0.p128"
            e1="DDI-DrugBank.d643.s0.e12" e2="DDI-DrugBank.d643.s0.e15" ddi="false"/>
        <pair id="DDI-DrugBank.d643.s0.p129"
            e1="DDI-DrugBank.d643.s0.e12" e2="DDI-DrugBank.d643.s0.e16" ddi="false"/>
        <pair id="DDI-DrugBank.d643.s0.p130"
            e1="DDI-DrugBank.d643.s0.e13" e2="DDI-DrugBank.d643.s0.e14" ddi="false"/>
        <pair id="DDI-DrugBank.d643.s0.p131"
            e1="DDI-DrugBank.d643.s0.e13" e2="DDI-DrugBank.d643.s0.e15" ddi="false"/>
        <pair id="DDI-DrugBank.d643.s0.p132"
            e1="DDI-DrugBank.d643.s0.e13" e2="DDI-DrugBank.d643.s0.e16" ddi="false"/>
        <pair id="DDI-DrugBank.d643.s0.p133"
            e1="DDI-DrugBank.d643.s0.e14" e2="DDI-DrugBank.d643.s0.e15"
            ddi="true" type="effect"/>
        <pair id="DDI-DrugBank.d643.s0.p134"
            e1="DDI-DrugBank.d643.s0.e14" e2="DDI-DrugBank.d643.s0.e16" ddi="false"/>
        <pair id="DDI-DrugBank.d643.s0.p135"
            e1="DDI-DrugBank.d643.s0.e15" e2="DDI-DrugBank.d643.s0.e16" ddi="false"/>
    </sentence>
</document>
