# Supplementary material for: Phar-LSTM: a pharmacological representation-based LSTM network for drug–drug interaction extraction
Source: PeerJ. 2023 Dec 14;11:e16606. doi: 10.7717/peerj.16606 (PMC10725669; doi:10.7717/peerj.16606)
Supplement: Supplemental Information 1 [file peerj-11-16606-s001.zip › Data_XmlFormat/Test2013/DrugBank/Mepenzolate.xml]

<?xml version="1.0" encoding="UTF-8"?>
<document id="DDI-DrugBank.d585">
    <sentence id="DDI-DrugBank.d585.s0" text="The following agents may increase certain actions or side effects of anticholinergic drugs: amantadine, antiarrhythmic agents of class I (e.g., quinidine), antihistamines, antipsychotic agents (e.g., phenothiazines), benzodiazepines, MAO inhibitors, narcotic analgesics (e.g., meperidine), nitrates and nitrites, sympathomimetic agents, tricyclic antidepressants, and other drugs having anticholinergic activity. ">
        <entity id="DDI-DrugBank.d585.s0.e0" charOffset="69-89"
            type="group" text="anticholinergic drugs"/>
        <entity id="DDI-DrugBank.d585.s0.e1" charOffset="92-101"
            type="drug" text="amantadine"/>
        <entity id="DDI-DrugBank.d585.s0.e2" charOffset="104-135"
            type="group" text="antiarrhythmic agents of class I"/>
        <entity id="DDI-DrugBank.d585.s0.e3" charOffset="144-152"
            type="drug" text="quinidine"/>
        <entity id="DDI-DrugBank.d585.s0.e4" charOffset="156-169"
            type="group" text="antihistamines"/>
        <entity id="DDI-DrugBank.d585.s0.e5" charOffset="172-191"
            type="group" text="antipsychotic agents"/>
        <entity id="DDI-DrugBank.d585.s0.e6" charOffset="200-213"
            type="group" text="phenothiazines"/>
        <entity id="DDI-DrugBank.d585.s0.e7" charOffset="217-231"
            type="group" text="benzodiazepines"/>
        <entity id="DDI-DrugBank.d585.s0.e8" charOffset="234-247"
            type="group" text="MAO inhibitors"/>
        <entity id="DDI-DrugBank.d585.s0.e9" charOffset="250-268"
            type="group" text="narcotic analgesics"/>
        <entity id="DDI-DrugBank.d585.s0.e10" charOffset="277-286"
            type="drug" text="meperidine"/>
        <entity id="DDI-DrugBank.d585.s0.e11" charOffset="290-297"
            type="group" text="nitrates"/>
        <entity id="DDI-DrugBank.d585.s0.e12" charOffset="303-310"
            type="group" text="nitrites"/>
        <entity id="DDI-DrugBank.d585.s0.e13" charOffset="313-334"
            type="group" text="sympathomimetic agents"/>
        <entity id="DDI-DrugBank.d585.s0.e14" charOffset="337-361"
            type="group" text="tricyclic antidepressants"/>
        <pair id="DDI-DrugBank.d585.s0.p0" e1="DDI-DrugBank.d585.s0.e0"
            e2="DDI-DrugBank.d585.s0.e1" ddi="true" type="effect"/>
        <pair id="DDI-DrugBank.d585.s0.p1" e1="DDI-DrugBank.d585.s0.e0"
            e2="DDI-DrugBank.d585.s0.e2" ddi="true" type="effect"/>
        <pair id="DDI-DrugBank.d585.s0.p2" e1="DDI-DrugBank.d585.s0.e0"
            e2="DDI-DrugBank.d585.s0.e3" ddi="true" type="effect"/>
        <pair id="DDI-DrugBank.d585.s0.p3" e1="DDI-DrugBank.d585.s0.e0"
            e2="DDI-DrugBank.d585.s0.e4" ddi="true" type="effect"/>
        <pair id="DDI-DrugBank.d585.s0.p4" e1="DDI-DrugBank.d585.s0.e0"
            e2="DDI-DrugBank.d585.s0.e5" ddi="true" type="effect"/>
        <pair id="DDI-DrugBank.d585.s0.p5" e1="DDI-DrugBank.d585.s0.e0"
            e2="DDI-DrugBank.d585.s0.e6" ddi="true" type="effect"/>
        <pair id="DDI-DrugBank.d585.s0.p6" e1="DDI-DrugBank.d585.s0.e0"
            e2="DDI-DrugBank.d585.s0.e7" ddi="true" type="effect"/>
        <pair id="DDI-DrugBank.d585.s0.p7" e1="DDI-DrugBank.d585.s0.e0"
            e2="DDI-DrugBank.d585.s0.e8" ddi="true" type="effect"/>
        <pair id="DDI-DrugBank.d585.s0.p8" e1="DDI-DrugBank.d585.s0.e0"
            e2="DDI-DrugBank.d585.s0.e9" ddi="true" type="effect"/>
        <pair id="DDI-DrugBank.d585.s0.p9" e1="DDI-DrugBank.d585.s0.e0"
            e2="DDI-DrugBank.d585.s0.e10" ddi="true" type="effect"/>
        <pair id="DDI-DrugBank.d585.s0.p10" e1="DDI-DrugBank.d585.s0.e0"
            e2="DDI-DrugBank.d585.s0.e11" ddi="true" type="effect"/>
        <pair id="DDI-DrugBank.d585.s0.p11" e1="DDI-DrugBank.d585.s0.e0"
            e2="DDI-DrugBank.d585.s0.e12" ddi="true" type="effect"/>
        <pair id="DDI-DrugBank.d585.s0.p12" e1="DDI-DrugBank.d585.s0.e0"
            e2="DDI-DrugBank.d585.s0.e13" ddi="true" type="effect"/>
        <pair id="DDI-DrugBank.d585.s0.p13" e1="DDI-DrugBank.d585.s0.e0"
            e2="DDI-DrugBank.d585.s0.e14" ddi="true" type="effect"/>
        <pair id="DDI-DrugBank.d585.s0.p14" e1="DDI-DrugBank.d585.s0.e1"
            e2="DDI-DrugBank.d585.s0.e2" ddi="false"/>
        <pair id="DDI-DrugBank.d585.s0.p15" e1="DDI-DrugBank.d585.s0.e1"
            e2="DDI-DrugBank.d585.s0.e3" ddi="false"/>
        <pair id="DDI-DrugBank.d585.s0.p16" e1="DDI-DrugBank.d585.s0.e1"
            e2="DDI-DrugBank.d585.s0.e4" ddi="false"/>
        <pair id="DDI-DrugBank.d585.s0.p17" e1="DDI-DrugBank.d585.s0.e1"
            e2="DDI-DrugBank.d585.s0.e5" ddi="false"/>
        <pair id="DDI-DrugBank.d585.s0.p18" e1="DDI-DrugBank.d585.s0.e1"
            e2="DDI-DrugBank.d585.s0.e6" ddi="false"/>
        <pair id="DDI-DrugBank.d585.s0.p19" e1="DDI-DrugBank.d585.s0.e1"
            e2="DDI-DrugBank.d585.s0.e7" ddi="false"/>
        <pair id="DDI-DrugBank.d585.s0.p20" e1="DDI-DrugBank.d585.s0.e1"
            e2="DDI-DrugBank.d585.s0.e8" ddi="false"/>
        <pair id="DDI-DrugBank.d585.s0.p21" e1="DDI-DrugBank.d585.s0.e1"
            e2="DDI-DrugBank.d585.s0.e9" ddi="false"/>
        <pair id="DDI-DrugBank.d585.s0.p22" e1="DDI-DrugBank.d585.s0.e1"
            e2="DDI-DrugBank.d585.s0.e10" ddi="false"/>
        <pair id="DDI-DrugBank.d585.s0.p23" e1="DDI-DrugBank.d585.s0.e1"
            e2="DDI-DrugBank.d585.s0.e11" ddi="false"/>
        <pair id="DDI-DrugBank.d585.s0.p24" e1="DDI-DrugBank.d585.s0.e1"
            e2="DDI-DrugBank.d585.s0.e12" ddi="false"/>
        <pair id="DDI-DrugBank.d585.s0.p25" e1="DDI-DrugBank.d585.s0.e1"
            e2="DDI-DrugBank.d585.s0.e13" ddi="false"/>
        <pair id="DDI-DrugBank.d585.s0.p26" e1="DDI-DrugBank.d585.s0.e1"
            e2="DDI-DrugBank.d585.s0.e14" ddi="false"/>
        <pair id="DDI-DrugBank.d585.s0.p27" e1="DDI-DrugBank.d585.s0.e2"
            e2="DDI-DrugBank.d585.s0.e3" ddi="false"/>
        <pair id="DDI-DrugBank.d585.s0.p28" e1="DDI-DrugBank.d585.s0.e2"
            e2="DDI-DrugBank.d585.s0.e4" ddi="false"/>
        <pair id="DDI-DrugBank.d585.s0.p29" e1="DDI-DrugBank.d585.s0.e2"
            e2="DDI-DrugBank.d585.s0.e5" ddi="false"/>
        <pair id="DDI-DrugBank.d585.s0.p30" e1="DDI-DrugBank.d585.s0.e2"
            e2="DDI-DrugBank.d585.s0.e6" ddi="false"/>
        <pair id="DDI-DrugBank.d585.s0.p31" e1="DDI-DrugBank.d585.s0.e2"
            e2="DDI-DrugBank.d585.s0.e7" ddi="false"/>
        <pair id="DDI-DrugBank.d585.s0.p32" e1="DDI-DrugBank.d585.s0.e2"
            e2="DDI-DrugBank.d585.s0.e8" ddi="false"/>
        <pair id="DDI-DrugBank.d585.s0.p33" e1="DDI-DrugBank.d585.s0.e2"
            e2="DDI-DrugBank.d585.s0.e9" ddi="false"/>
        <pair id="DDI-DrugBank.d585.s0.p34" e1="DDI-DrugBank.d585.s0.e2"
            e2="DDI-DrugBank.d585.s0.e10" ddi="false"/>
        <pair id="DDI-DrugBank.d585.s0.p35" e1="DDI-DrugBank.d585.s0.e2"
            e2="DDI-DrugBank.d585.s0.e11" ddi="false"/>
        <pair id="DDI-DrugBank.d585.s0.p36" e1="DDI-DrugBank.d585.s0.e2"
            e2="DDI-DrugBank.d585.s0.e12" ddi="false"/>
        <pair id="DDI-DrugBank.d585.s0.p37" e1="DDI-DrugBank.d585.s0.e2"
            e2="DDI-DrugBank.d585.s0.e13" ddi="false"/>
        <pair id="DDI-DrugBank.d585.s0.p38" e1="DDI-DrugBank.d585.s0.e2"
            e2="DDI-DrugBank.d585.s0.e14" ddi="false"/>
        <pair id="DDI-DrugBank.d585.s0.p39" e1="DDI-DrugBank.d585.s0.e3"
            e2="DDI-DrugBank.d585.s0.e4" ddi="false"/>
        <pair id="DDI-DrugBank.d585.s0.p40" e1="DDI-DrugBank.d585.s0.e3"
            e2="DDI-DrugBank.d585.s0.e5" ddi="false"/>
        <pair id="DDI-DrugBank.d585.s0.p41" e1="DDI-DrugBank.d585.s0.e3"
            e2="DDI-DrugBank.d585.s0.e6" ddi="false"/>
        <pair id="DDI-DrugBank.d585.s0.p42" e1="DDI-DrugBank.d585.s0.e3"
            e2="DDI-DrugBank.d585.s0.e7" ddi="false"/>
        <pair id="DDI-DrugBank.d585.s0.p43" e1="DDI-DrugBank.d585.s0.e3"
            e2="DDI-DrugBank.d585.s0.e8" ddi="false"/>
        <pair id="DDI-DrugBank.d585.s0.p44" e1="DDI-DrugBank.d585.s0.e3"
            e2="DDI-DrugBank.d585.s0.e9" ddi="false"/>
        <pair id="DDI-DrugBank.d585.s0.p45" e1="DDI-DrugBank.d585.s0.e3"
            e2="DDI-DrugBank.d585.s0.e10" ddi="false"/>
        <pair id="DDI-DrugBank.d585.s0.p46" e1="DDI-DrugBank.d585.s0.e3"
            e2="DDI-DrugBank.d585.s0.e11" ddi="false"/>
        <pair id="DDI-DrugBank.d585.s0.p47" e1="DDI-DrugBank.d585.s0.e3"
            e2="DDI-DrugBank.d585.s0.e12" ddi="false"/>
        <pair id="DDI-DrugBank.d585.s0.p48" e1="DDI-DrugBank.d585.s0.e3"
            e2="DDI-DrugBank.d585.s0.e13" ddi="false"/>
        <pair id="DDI-DrugBank.d585.s0.p49" e1="DDI-DrugBank.d585.s0.e3"
            e2="DDI-DrugBank.d585.s0.e14" ddi="false"/>
        <pair id="DDI-DrugBank.d585.s0.p50" e1="DDI-DrugBank.d585.s0.e4"
            e2="DDI-DrugBank.d585.s0.e5" ddi="false"/>
        <pair id="DDI-DrugBank.d585.s0.p51" e1="DDI-DrugBank.d585.s0.e4"
            e2="DDI-DrugBank.d585.s0.e6" ddi="false"/>
        <pair id="DDI-DrugBank.d585.s0.p52" e1="DDI-DrugBank.d585.s0.e4"
            e2="DDI-DrugBank.d585.s0.e7" ddi="false"/>
        <pair id="DDI-DrugBank.d585.s0.p53" e1="DDI-DrugBank.d585.s0.e4"
            e2="DDI-DrugBank.d585.s0.e8" ddi="false"/>
        <pair id="DDI-DrugBank.d585.s0.p54" e1="DDI-DrugBank.d585.s0.e4"
            e2="DDI-DrugBank.d585.s0.e9" ddi="false"/>
        <pair id="DDI-DrugBank.d585.s0.p55" e1="DDI-DrugBank.d585.s0.e4"
            e2="DDI-DrugBank.d585.s0.e10" ddi="false"/>
        <pair id="DDI-DrugBank.d585.s0.p56" e1="DDI-DrugBank.d585.s0.e4"
            e2="DDI-DrugBank.d585.s0.e11" ddi="false"/>
        <pair id="DDI-DrugBank.d585.s0.p57" e1="DDI-DrugBank.d585.s0.e4"
            e2="DDI-DrugBank.d585.s0.e12" ddi="false"/>
        <pair id="DDI-DrugBank.d585.s0.p58" e1="DDI-DrugBank.d585.s0.e4"
            e2="DDI-DrugBank.d585.s0.e13" ddi="false"/>
        <pair id="DDI-DrugBank.d585.s0.p59" e1="DDI-DrugBank.d585.s0.e4"
            e2="DDI-DrugBank.d585.s0.e14" ddi="false"/>
        <pair id="DDI-DrugBank.d585.s0.p60" e1="DDI-DrugBank.d585.s0.e5"
            e2="DDI-DrugBank.d585.s0.e6" ddi="false"/>
        <pair id="DDI-DrugBank.d585.s0.p61" e1="DDI-DrugBank.d585.s0.e5"
            e2="DDI-DrugBank.d585.s0.e7" ddi="false"/>
        <pair id="DDI-DrugBank.d585.s0.p62" e1="DDI-DrugBank.d585.s0.e5"
            e2="DDI-DrugBank.d585.s0.e8" ddi="false"/>
        <pair id="DDI-DrugBank.d585.s0.p63" e1="DDI-DrugBank.d585.s0.e5"
            e2="DDI-DrugBank.d585.s0.e9" ddi="false"/>
        <pair id="DDI-DrugBank.d585.s0.p64" e1="DDI-DrugBank.d585.s0.e5"
            e2="DDI-DrugBank.d585.s0.e10" ddi="false"/>
        <pair id="DDI-DrugBank.d585.s0.p65" e1="DDI-DrugBank.d585.s0.e5"
            e2="DDI-DrugBank.d585.s0.e11" ddi="false"/>
        <pair id="DDI-DrugBank.d585.s0.p66" e1="DDI-DrugBank.d585.s0.e5"
            e2="DDI-DrugBank.d585.s0.e12" ddi="false"/>
        <pair id="DDI-DrugBank.d585.s0.p67" e1="DDI-DrugBank.d585.s0.e5"
            e2="DDI-DrugBank.d585.s0.e13" ddi="false"/>
        <pair id="DDI-DrugBank.d585.s0.p68" e1="DDI-DrugBank.d585.s0.e5"
            e2="DDI-DrugBank.d585.s0.e14" ddi="false"/>
        <pair id="DDI-DrugBank.d585.s0.p69" e1="DDI-DrugBank.d585.s0.e6"
            e2="DDI-DrugBank.d585.s0.e7" ddi="false"/>
        <pair id="DDI-DrugBank.d585.s0.p70" e1="DDI-DrugBank.d585.s0.e6"
            e2="DDI-DrugBank.d585.s0.e8" ddi="false"/>
        <pair id="DDI-DrugBank.d585.s0.p71" e1="DDI-DrugBank.d585.s0.e6"
            e2="DDI-DrugBank.d585.s0.e9" ddi="false"/>
        <pair id="DDI-DrugBank.d585.s0.p72" e1="DDI-DrugBank.d585.s0.e6"
            e2="DDI-DrugBank.d585.s0.e10" ddi="false"/>
        <pair id="DDI-DrugBank.d585.s0.p73" e1="DDI-DrugBank.d585.s0.e6"
            e2="DDI-DrugBank.d585.s0.e11" ddi="false"/>
        <pair id="DDI-DrugBank.d585.s0.p74" e1="DDI-DrugBank.d585.s0.e6"
            e2="DDI-DrugBank.d585.s0.e12" ddi="false"/>
        <pair id="DDI-DrugBank.d585.s0.p75" e1="DDI-DrugBank.d585.s0.e6"
            e2="DDI-DrugBank.d585.s0.e13" ddi="false"/>
        <pair id="DDI-DrugBank.d585.s0.p76" e1="DDI-DrugBank.d585.s0.e6"
            e2="DDI-DrugBank.d585.s0.e14" ddi="false"/>
        <pair id="DDI-DrugBank.d585.s0.p77" e1="DDI-DrugBank.d585.s0.e7"
            e2="DDI-DrugBank.d585.s0.e8" ddi="false"/>
        <pair id="DDI-DrugBank.d585.s0.p78" e1="DDI-DrugBank.d585.s0.e7"
            e2="DDI-DrugBank.d585.s0.e9" ddi="false"/>
        <pair id="DDI-DrugBank.d585.s0.p79" e1="DDI-DrugBank.d585.s0.e7"
            e2="DDI-DrugBank.d585.s0.e10" ddi="false"/>
        <pair id="DDI-DrugBank.d585.s0.p80" e1="DDI-DrugBank.d585.s0.e7"
            e2="DDI-DrugBank.d585.s0.e11" ddi="false"/>
        <pair id="DDI-DrugBank.d585.s0.p81" e1="DDI-DrugBank.d585.s0.e7"
            e2="DDI-DrugBank.d585.s0.e12" ddi="false"/>
        <pair id="DDI-DrugBank.d585.s0.p82" e1="DDI-DrugBank.d585.s0.e7"
            e2="DDI-DrugBank.d585.s0.e13" ddi="false"/>
        <pair id="DDI-DrugBank.d585.s0.p83" e1="DDI-DrugBank.d585.s0.e7"
            e2="DDI-DrugBank.d585.s0.e14" ddi="false"/>
        <pair id="DDI-DrugBank.d585.s0.p84" e1="DDI-DrugBank.d585.s0.e8"
            e2="DDI-DrugBank.d585.s0.e9" ddi="false"/>
        <pair id="DDI-DrugBank.d585.s0.p85" e1="DDI-DrugBank.d585.s0.e8"
            e2="DDI-DrugBank.d585.s0.e10" ddi="false"/>
        <pair id="DDI-DrugBank.d585.s0.p86" e1="DDI-DrugBank.d585.s0.e8"
            e2="DDI-DrugBank.d585.s0.e11" ddi="false"/>
        <pair id="DDI-DrugBank.d585.s0.p87" e1="DDI-DrugBank.d585.s0.e8"
            e2="DDI-DrugBank.d585.s0.e12" ddi="false"/>
        <pair id="DDI-DrugBank.d585.s0.p88" e1="DDI-DrugBank.d585.s0.e8"
            e2="DDI-DrugBank.d585.s0.e13" ddi="false"/>
        <pair id="DDI-DrugBank.d585.s0.p89" e1="DDI-DrugBank.d585.s0.e8"
            e2="DDI-DrugBank.d585.s0.e14" ddi="false"/>
        <pair id="DDI-DrugBank.d585.s0.p90" e1="DDI-DrugBank.d585.s0.e9"
            e2="DDI-DrugBank.d585.s0.e10" ddi="false"/>
        <pair id="DDI-DrugBank.d585.s0.p91" e1="DDI-DrugBank.d585.s0.e9"
            e2="DDI-DrugBank.d585.s0.e11" ddi="false"/>
        <pair id="DDI-DrugBank.d585.s0.p92" e1="DDI-DrugBank.d585.s0.e9"
            e2="DDI-DrugBank.d585.s0.e12" ddi="false"/>
        <pair id="DDI-DrugBank.d585.s0.p93" e1="DDI-DrugBank.d585.s0.e9"
            e2="DDI-DrugBank.d585.s0.e13" ddi="false"/>
        <pair id="DDI-DrugBank.d585.s0.p94" e1="DDI-DrugBank.d585.s0.e9"
            e2="DDI-DrugBank.d585.s0.e14" ddi="false"/>
        <pair id="DDI-DrugBank.d585.s0.p95"
            e1="DDI-DrugBank.d585.s0.e10" e2="DDI-DrugBank.d585.s0.e11" ddi="false"/>
        <pair id="DDI-DrugBank.d585.s0.p96"
            e1="DDI-DrugBank.d585.s0.e10" e2="DDI-DrugBank.d585.s0.e12" ddi="false"/>
        <pair id="DDI-DrugBank.d585.s0.p97"
            e1="DDI-DrugBank.d585.s0.e10" e2="DDI-DrugBank.d585.s0.e13" ddi="false"/>
        <pair id="DDI-DrugBank.d585.s0.p98"
            e1="DDI-DrugBank.d585.s0.e10" e2="DDI-DrugBank.d585.s0.e14" ddi="false"/>
        <pair id="DDI-DrugBank.d585.s0.p99"
            e1="DDI-DrugBank.d585.s0.e11" e2="DDI-DrugBank.d585.s0.e12" ddi="false"/>
        <pair id="DDI-DrugBank.d585.s0.p100"
            e1="DDI-DrugBank.d585.s0.e11" e2="DDI-DrugBank.d585.s0.e13" ddi="false"/>
        <pair id="DDI-DrugBank.d585.s0.p101"
            e1="DDI-DrugBank.d585.s0.e11" e2="DDI-DrugBank.d585.s0.e14" ddi="false"/>
        <pair id="DDI-DrugBank.d585.s0.p102"
            e1="DDI-DrugBank.d585.s0.e12" e2="DDI-DrugBank.d585.s0.e13" ddi="false"/>
        <pair id="DDI-DrugBank.d585.s0.p103"
            e1="DDI-DrugBank.d585.s0.e12" e2="DDI-DrugBank.d585.s0.e14" ddi="false"/>
        <pair id="DDI-DrugBank.d585.s0.p104"
            e1="DDI-DrugBank.d585.s0.e13" e2="DDI-DrugBank.d585.s0.e14" ddi="false"/>
    </sentence>
    <sentence id="DDI-DrugBank.d585.s1" text="Anticholinergics antagonize the effects of antiglaucoma agents. ">
        <entity id="DDI-DrugBank.d585.s1.e0" charOffset="0-15"
            type="group" text="Anticholinergics"/>
        <entity id="DDI-DrugBank.d585.s1.e1" charOffset="43-61"
            type="group" text="antiglaucoma agents"/>
        <pair id="DDI-DrugBank.d585.s1.p0" e1="DDI-DrugBank.d585.s1.e0"
            e2="DDI-DrugBank.d585.s1.e1" ddi="true" type="effect"/>
    </sentence>
    <sentence id="DDI-DrugBank.d585.s2" text="Anticholinergic drugs in the presence of increased intraocular pressure may be hazardous when taken concurrently with agents such as corticosteroids. ">
        <entity id="DDI-DrugBank.d585.s2.e0" charOffset="0-20"
            type="group" text="Anticholinergic drugs"/>
        <entity id="DDI-DrugBank.d585.s2.e1" charOffset="133-147"
            type="group" text="corticosteroids"/>
        <pair id="DDI-DrugBank.d585.s2.p0" e1="DDI-DrugBank.d585.s2.e0"
            e2="DDI-DrugBank.d585.s2.e1" ddi="true" type="effect"/>
    </sentence>
    <sentence id="DDI-DrugBank.d585.s3" text="Anticholinergic agents may affect gastrointestinal absorption of various drugs, such as slowly dissolving dosage forms of digoxin; ">
        <entity id="DDI-DrugBank.d585.s3.e0" charOffset="0-21"
            type="group" text="Anticholinergic agents"/>
        <entity id="DDI-DrugBank.d585.s3.e1" charOffset="122-128"
            type="drug" text="digoxin"/>
        <pair id="DDI-DrugBank.d585.s3.p0" e1="DDI-DrugBank.d585.s3.e0"
            e2="DDI-DrugBank.d585.s3.e1" ddi="true" type="mechanism"/>
    </sentence>
    <sentence id="DDI-DrugBank.d585.s4" text="increased serum digoxin concentrations may result. ">
        <entity id="DDI-DrugBank.d585.s4.e0" charOffset="16-22"
            type="drug" text="digoxin"/>
    </sentence>
    <sentence id="DDI-DrugBank.d585.s5" text="Anticholinergic drugs may antagonize the effects of drugs that alter gastrointestinal motility, such as metoclopramide. ">
        <entity id="DDI-DrugBank.d585.s5.e0" charOffset="0-20"
            type="group" text="Anticholinergic drugs"/>
        <entity id="DDI-DrugBank.d585.s5.e1" charOffset="104-117"
            type="drug" text="metoclopramide"/>
        <pair id="DDI-DrugBank.d585.s5.p0" e1="DDI-DrugBank.d585.s5.e0"
            e2="DDI-DrugBank.d585.s5.e1" ddi="true" type="effect"/>
    </sentence>
    <sentence id="DDI-DrugBank.d585.s6" text="Because antacids may interfere with the absorption of anticholinergic agents, simultaneous use of these drugs should be avoided. ">
        <entity id="DDI-DrugBank.d585.s6.e0" charOffset="8-15"
            type="group" text="antacids"/>
        <entity id="DDI-DrugBank.d585.s6.e1" charOffset="54-75"
            type="group" text="anticholinergic agents"/>
        <pair id="DDI-DrugBank.d585.s6.p0" e1="DDI-DrugBank.d585.s6.e0"
            e2="DDI-DrugBank.d585.s6.e1" ddi="true" type="mechanism"/>
    </sentence>
    <sentence id="DDI-DrugBank.d585.s7" text="The inhibiting effects of anticholinergic drugs on gastric hydrochloric acid secretion are antagonized by agents used to treat achlorhydria and those used to test gastric secretion.">
        <entity id="DDI-DrugBank.d585.s7.e0" charOffset="26-46"
            type="group" text="anticholinergic drugs"/>
    </sentence>
</document>
