# Supplementary material for: Phar-LSTM: a pharmacological representation-based LSTM network for drug–drug interaction extraction
Source: PeerJ. 2023 Dec 14;11:e16606. doi: 10.7717/peerj.16606 (PMC10725669; doi:10.7717/peerj.16606)
Supplement: Supplemental Information 1 [file peerj-11-16606-s001.zip › Data_XmlFormat/Test2013/DrugBank/Mephenytoin.xml]

<?xml version="1.0" encoding="UTF-8"?>
<document id="DDI-DrugBank.d636">
    <sentence id="DDI-DrugBank.d636.s0" text="Some anticonvulsants may interact with Mephenytoin. ">
        <entity id="DDI-DrugBank.d636.s0.e0" charOffset="5-19"
            type="group" text="anticonvulsants"/>
        <entity id="DDI-DrugBank.d636.s0.e1" charOffset="39-49"
            type="drug" text="Mephenytoin"/>
        <pair id="DDI-DrugBank.d636.s0.p0" e1="DDI-DrugBank.d636.s0.e0"
            e2="DDI-DrugBank.d636.s0.e1" ddi="true" type="int"/>
    </sentence>
    <sentence id="DDI-DrugBank.d636.s1" text="They can either increase or decrease the effect of Mephenytoin. ">
        <entity id="DDI-DrugBank.d636.s1.e0" charOffset="51-61"
            type="drug" text="Mephenytoin"/>
    </sentence>
    <sentence id="DDI-DrugBank.d636.s2" text="Those anticonvulsants include divalproex sodium, valproic acid, and phenobarbital. ">
        <entity id="DDI-DrugBank.d636.s2.e0" charOffset="6-20"
            type="group" text="anticonvulsants"/>
        <entity id="DDI-DrugBank.d636.s2.e1" charOffset="30-46"
            type="drug" text="divalproex sodium"/>
        <entity id="DDI-DrugBank.d636.s2.e2" charOffset="49-61"
            type="drug" text="valproic acid"/>
        <entity id="DDI-DrugBank.d636.s2.e3" charOffset="68-80"
            type="drug" text="phenobarbital"/>
        <pair id="DDI-DrugBank.d636.s2.p0" e1="DDI-DrugBank.d636.s2.e0"
            e2="DDI-DrugBank.d636.s2.e1" ddi="false"/>
        <pair id="DDI-DrugBank.d636.s2.p1" e1="DDI-DrugBank.d636.s2.e0"
            e2="DDI-DrugBank.d636.s2.e2" ddi="false"/>
        <pair id="DDI-DrugBank.d636.s2.p2" e1="DDI-DrugBank.d636.s2.e0"
            e2="DDI-DrugBank.d636.s2.e3" ddi="false"/>
        <pair id="DDI-DrugBank.d636.s2.p3" e1="DDI-DrugBank.d636.s2.e1"
            e2="DDI-DrugBank.d636.s2.e2" ddi="false"/>
        <pair id="DDI-DrugBank.d636.s2.p4" e1="DDI-DrugBank.d636.s2.e1"
            e2="DDI-DrugBank.d636.s2.e3" ddi="false"/>
        <pair id="DDI-DrugBank.d636.s2.p5" e1="DDI-DrugBank.d636.s2.e2"
            e2="DDI-DrugBank.d636.s2.e3" ddi="false"/>
    </sentence>
    <sentence id="DDI-DrugBank.d636.s3" text="Mephenytoin may also affect the effects of other drugs, which include some steroid medications, warfarin, certain heart medicines, birth control pills, anti-infective medicines, furosemide and theophylline Please note that Mephenytoin may interact with other drugs that are not listed here.">
        <entity id="DDI-DrugBank.d636.s3.e0" charOffset="0-10"
            type="drug" text="Mephenytoin"/>
        <entity id="DDI-DrugBank.d636.s3.e1" charOffset="75-93"
            type="group" text="steroid medications"/>
        <entity id="DDI-DrugBank.d636.s3.e2" charOffset="96-103"
            type="drug" text="warfarin"/>
        <entity id="DDI-DrugBank.d636.s3.e3" charOffset="152-175"
            type="group" text="anti-infective medicines"/>
        <entity id="DDI-DrugBank.d636.s3.e4" charOffset="178-187"
            type="drug" text="furosemide"/>
        <entity id="DDI-DrugBank.d636.s3.e5" charOffset="193-204"
            type="drug" text="theophylline"/>
        <entity id="DDI-DrugBank.d636.s3.e6" charOffset="223-233"
            type="drug" text="Mephenytoin"/>
        <pair id="DDI-DrugBank.d636.s3.p0" e1="DDI-DrugBank.d636.s3.e0"
            e2="DDI-DrugBank.d636.s3.e1" ddi="true" type="effect"/>
        <pair id="DDI-DrugBank.d636.s3.p1" e1="DDI-DrugBank.d636.s3.e0"
            e2="DDI-DrugBank.d636.s3.e2" ddi="true" type="effect"/>
        <pair id="DDI-DrugBank.d636.s3.p2" e1="DDI-DrugBank.d636.s3.e0"
            e2="DDI-DrugBank.d636.s3.e3" ddi="true" type="effect"/>
        <pair id="DDI-DrugBank.d636.s3.p3" e1="DDI-DrugBank.d636.s3.e0"
            e2="DDI-DrugBank.d636.s3.e4" ddi="true" type="effect"/>
        <pair id="DDI-DrugBank.d636.s3.p4" e1="DDI-DrugBank.d636.s3.e0"
            e2="DDI-DrugBank.d636.s3.e5" ddi="true" type="effect"/>
        <pair id="DDI-DrugBank.d636.s3.p5" e1="DDI-DrugBank.d636.s3.e0"
            e2="DDI-DrugBank.d636.s3.e6" ddi="false"/>
        <pair id="DDI-DrugBank.d636.s3.p6" e1="DDI-DrugBank.d636.s3.e1"
            e2="DDI-DrugBank.d636.s3.e2" ddi="false"/>
        <pair id="DDI-DrugBank.d636.s3.p7" e1="DDI-DrugBank.d636.s3.e1"
            e2="DDI-DrugBank.d636.s3.e3" ddi="false"/>
        <pair id="DDI-DrugBank.d636.s3.p8" e1="DDI-DrugBank.d636.s3.e1"
            e2="DDI-DrugBank.d636.s3.e4" ddi="false"/>
        <pair id="DDI-DrugBank.d636.s3.p9" e1="DDI-DrugBank.d636.s3.e1"
            e2="DDI-DrugBank.d636.s3.e5" ddi="false"/>
        <pair id="DDI-DrugBank.d636.s3.p10" e1="DDI-DrugBank.d636.s3.e1"
            e2="DDI-DrugBank.d636.s3.e6" ddi="false"/>
        <pair id="DDI-DrugBank.d636.s3.p11" e1="DDI-DrugBank.d636.s3.e2"
            e2="DDI-DrugBank.d636.s3.e3" ddi="false"/>
        <pair id="DDI-DrugBank.d636.s3.p12" e1="DDI-DrugBank.d636.s3.e2"
            e2="DDI-DrugBank.d636.s3.e4" ddi="false"/>
        <pair id="DDI-DrugBank.d636.s3.p13" e1="DDI-DrugBank.d636.s3.e2"
            e2="DDI-DrugBank.d636.s3.e5" ddi="false"/>
        <pair id="DDI-DrugBank.d636.s3.p14" e1="DDI-DrugBank.d636.s3.e2"
            e2="DDI-DrugBank.d636.s3.e6" ddi="false"/>
        <pair id="DDI-DrugBank.d636.s3.p15" e1="DDI-DrugBank.d636.s3.e3"
            e2="DDI-DrugBank.d636.s3.e4" ddi="false"/>
        <pair id="DDI-DrugBank.d636.s3.p16" e1="DDI-DrugBank.d636.s3.e3"
            e2="DDI-DrugBank.d636.s3.e5" ddi="false"/>
        <pair id="DDI-DrugBank.d636.s3.p17" e1="DDI-DrugBank.d636.s3.e3"
            e2="DDI-DrugBank.d636.s3.e6" ddi="false"/>
        <pair id="DDI-DrugBank.d636.s3.p18" e1="DDI-DrugBank.d636.s3.e4"
            e2="DDI-DrugBank.d636.s3.e5" ddi="false"/>
        <pair id="DDI-DrugBank.d636.s3.p19" e1="DDI-DrugBank.d636.s3.e4"
            e2="DDI-DrugBank.d636.s3.e6" ddi="false"/>
        <pair id="DDI-DrugBank.d636.s3.p20" e1="DDI-DrugBank.d636.s3.e5"
            e2="DDI-DrugBank.d636.s3.e6" ddi="false"/>
    </sentence>
</document>
