# Supplementary material for: Phar-LSTM: a pharmacological representation-based LSTM network for drug–drug interaction extraction
Source: PeerJ. 2023 Dec 14;11:e16606. doi: 10.7717/peerj.16606 (PMC10725669; doi:10.7717/peerj.16606)
Supplement: Supplemental Information 1 [file peerj-11-16606-s001.zip › Data_XmlFormat/Test2013/DrugBank/Mequitazine.xml]

<?xml version="1.0" encoding="UTF-8"?>
<document id="DDI-DrugBank.d699">
    <sentence id="DDI-DrugBank.d699.s0" text="Mequitazine can interact with CNS depressant, antichlolinergic, TCA, MAOIs, and alcohol.">
        <entity id="DDI-DrugBank.d699.s0.e0" charOffset="0-10"
            type="drug" text="Mequitazine"/>
        <entity id="DDI-DrugBank.d699.s0.e1" charOffset="30-43"
            type="group" text="CNS depressant"/>
        <entity id="DDI-DrugBank.d699.s0.e2" charOffset="46-61"
            type="group" text="antichlolinergic"/>
        <entity id="DDI-DrugBank.d699.s0.e3" charOffset="64-66"
            type="group" text="TCA"/>
        <entity id="DDI-DrugBank.d699.s0.e4" charOffset="69-73"
            type="group" text="MAOIs"/>
        <entity id="DDI-DrugBank.d699.s0.e5" charOffset="80-86"
            type="drug" text="alcohol"/>
        <pair id="DDI-DrugBank.d699.s0.p0" e1="DDI-DrugBank.d699.s0.e0"
            e2="DDI-DrugBank.d699.s0.e1" ddi="true" type="int"/>
        <pair id="DDI-DrugBank.d699.s0.p1" e1="DDI-DrugBank.d699.s0.e0"
            e2="DDI-DrugBank.d699.s0.e2" ddi="true" type="int"/>
        <pair id="DDI-DrugBank.d699.s0.p2" e1="DDI-DrugBank.d699.s0.e0"
            e2="DDI-DrugBank.d699.s0.e3" ddi="true" type="int"/>
        <pair id="DDI-DrugBank.d699.s0.p3" e1="DDI-DrugBank.d699.s0.e0"
            e2="DDI-DrugBank.d699.s0.e4" ddi="true" type="int"/>
        <pair id="DDI-DrugBank.d699.s0.p4" e1="DDI-DrugBank.d699.s0.e0"
            e2="DDI-DrugBank.d699.s0.e5" ddi="true" type="int"/>
        <pair id="DDI-DrugBank.d699.s0.p5" e1="DDI-DrugBank.d699.s0.e1"
            e2="DDI-DrugBank.d699.s0.e2" ddi="false"/>
        <pair id="DDI-DrugBank.d699.s0.p6" e1="DDI-DrugBank.d699.s0.e1"
            e2="DDI-DrugBank.d699.s0.e3" ddi="false"/>
        <pair id="DDI-DrugBank.d699.s0.p7" e1="DDI-DrugBank.d699.s0.e1"
            e2="DDI-DrugBank.d699.s0.e4" ddi="false"/>
        <pair id="DDI-DrugBank.d699.s0.p8" e1="DDI-DrugBank.d699.s0.e1"
            e2="DDI-DrugBank.d699.s0.e5" ddi="false"/>
        <pair id="DDI-DrugBank.d699.s0.p9" e1="DDI-DrugBank.d699.s0.e2"
            e2="DDI-DrugBank.d699.s0.e3" ddi="false"/>
        <pair id="DDI-DrugBank.d699.s0.p10" e1="DDI-DrugBank.d699.s0.e2"
            e2="DDI-DrugBank.d699.s0.e4" ddi="false"/>
        <pair id="DDI-DrugBank.d699.s0.p11" e1="DDI-DrugBank.d699.s0.e2"
            e2="DDI-DrugBank.d699.s0.e5" ddi="false"/>
        <pair id="DDI-DrugBank.d699.s0.p12" e1="DDI-DrugBank.d699.s0.e3"
            e2="DDI-DrugBank.d699.s0.e4" ddi="false"/>
        <pair id="DDI-DrugBank.d699.s0.p13" e1="DDI-DrugBank.d699.s0.e3"
            e2="DDI-DrugBank.d699.s0.e5" ddi="false"/>
        <pair id="DDI-DrugBank.d699.s0.p14" e1="DDI-DrugBank.d699.s0.e4"
            e2="DDI-DrugBank.d699.s0.e5" ddi="false"/>
    </sentence>
</document>
