# Supplementary material for: Phar-LSTM: a pharmacological representation-based LSTM network for drug–drug interaction extraction
Source: PeerJ. 2023 Dec 14;11:e16606. doi: 10.7717/peerj.16606 (PMC10725669; doi:10.7717/peerj.16606)
Supplement: Supplemental Information 1 [file peerj-11-16606-s001.zip › Data_XmlFormat/Test2013/DrugBank/Metaraminol.xml]

<?xml version="1.0" encoding="UTF-8"?>
<document id="DDI-DrugBank.d746">
    <sentence id="DDI-DrugBank.d746.s0" text="ARAMINE should be used with caution in digitalized patients, since the combination of digitalis and sympathomimetic amines may cause ectopic arrhythmias. ">
        <entity id="DDI-DrugBank.d746.s0.e0" charOffset="0-6"
            type="brand" text="ARAMINE"/>
        <entity id="DDI-DrugBank.d746.s0.e1" charOffset="86-94"
            type="group" text="digitalis"/>
        <entity id="DDI-DrugBank.d746.s0.e2" charOffset="100-121"
            type="group" text="sympathomimetic amines"/>
        <pair id="DDI-DrugBank.d746.s0.p0" e1="DDI-DrugBank.d746.s0.e0"
            e2="DDI-DrugBank.d746.s0.e1" ddi="false"/>
        <pair id="DDI-DrugBank.d746.s0.p1" e1="DDI-DrugBank.d746.s0.e0"
            e2="DDI-DrugBank.d746.s0.e2" ddi="false"/>
        <pair id="DDI-DrugBank.d746.s0.p2" e1="DDI-DrugBank.d746.s0.e1"
            e2="DDI-DrugBank.d746.s0.e2" ddi="true" type="effect"/>
    </sentence>
    <sentence id="DDI-DrugBank.d746.s1" text="Monoamine oxidase inhibitors or tricyclic antidepressants may potentiate the action of sympathomimetic amines. ">
        <entity id="DDI-DrugBank.d746.s1.e0" charOffset="0-27"
            type="group" text="Monoamine oxidase inhibitors"/>
        <entity id="DDI-DrugBank.d746.s1.e1" charOffset="32-56"
            type="group" text="tricyclic antidepressants"/>
        <entity id="DDI-DrugBank.d746.s1.e2" charOffset="87-108"
            type="group" text="sympathomimetic amines"/>
        <pair id="DDI-DrugBank.d746.s1.p0" e1="DDI-DrugBank.d746.s1.e0"
            e2="DDI-DrugBank.d746.s1.e1" ddi="false"/>
        <pair id="DDI-DrugBank.d746.s1.p1" e1="DDI-DrugBank.d746.s1.e0"
            e2="DDI-DrugBank.d746.s1.e2" ddi="true" type="effect"/>
        <pair id="DDI-DrugBank.d746.s1.p2" e1="DDI-DrugBank.d746.s1.e1"
            e2="DDI-DrugBank.d746.s1.e2" ddi="true" type="effect"/>
    </sentence>
    <sentence id="DDI-DrugBank.d746.s2" text="Therefore, when initiating pressor therapy in patients receiving these drugs, the initial dose should be small and given with caution."/>
</document>
