# Supplementary material for: Phar-LSTM: a pharmacological representation-based LSTM network for drug–drug interaction extraction
Source: PeerJ. 2023 Dec 14;11:e16606. doi: 10.7717/peerj.16606 (PMC10725669; doi:10.7717/peerj.16606)
Supplement: Supplemental Information 1 [file peerj-11-16606-s001.zip › Data_XmlFormat/Test2013/DrugBank/Metaxalone.xml]

<?xml version="1.0" encoding="UTF-8"?>
<document id="DDI-DrugBank.d605">
    <sentence id="DDI-DrugBank.d605.s0" text="SKELAXIN may enhance the effects of alcohol, barbiturates and other CNS depressants.">
        <entity id="DDI-DrugBank.d605.s0.e0" charOffset="0-7"
            type="brand" text="SKELAXIN"/>
        <entity id="DDI-DrugBank.d605.s0.e1" charOffset="36-42"
            type="drug" text="alcohol"/>
        <entity id="DDI-DrugBank.d605.s0.e2" charOffset="45-56"
            type="group" text="barbiturates"/>
        <entity id="DDI-DrugBank.d605.s0.e3" charOffset="68-82"
            type="group" text="CNS depressants"/>
        <pair id="DDI-DrugBank.d605.s0.p0" e1="DDI-DrugBank.d605.s0.e0"
            e2="DDI-DrugBank.d605.s0.e1" ddi="true" type="effect"/>
        <pair id="DDI-DrugBank.d605.s0.p1" e1="DDI-DrugBank.d605.s0.e0"
            e2="DDI-DrugBank.d605.s0.e2" ddi="true" type="effect"/>
        <pair id="DDI-DrugBank.d605.s0.p2" e1="DDI-DrugBank.d605.s0.e0"
            e2="DDI-DrugBank.d605.s0.e3" ddi="true" type="effect"/>
        <pair id="DDI-DrugBank.d605.s0.p3" e1="DDI-DrugBank.d605.s0.e1"
            e2="DDI-DrugBank.d605.s0.e2" ddi="false"/>
        <pair id="DDI-DrugBank.d605.s0.p4" e1="DDI-DrugBank.d605.s0.e1"
            e2="DDI-DrugBank.d605.s0.e3" ddi="false"/>
        <pair id="DDI-DrugBank.d605.s0.p5" e1="DDI-DrugBank.d605.s0.e2"
            e2="DDI-DrugBank.d605.s0.e3" ddi="false"/>
    </sentence>
</document>
