# Supplementary material for: Phar-LSTM: a pharmacological representation-based LSTM network for drug–drug interaction extraction
Source: PeerJ. 2023 Dec 14;11:e16606. doi: 10.7717/peerj.16606 (PMC10725669; doi:10.7717/peerj.16606)
Supplement: Supplemental Information 1 [file peerj-11-16606-s001.zip › Data_XmlFormat/Test2013/DrugBank/Methazolamide.xml]

<?xml version="1.0" encoding="UTF-8"?>
<document id="DDI-DrugBank.d630">
    <sentence id="DDI-DrugBank.d630.s0" text="Methazolamide should be used with caution in patients on steroid therapy because of the potential for developing hypokalemia. ">
        <entity id="DDI-DrugBank.d630.s0.e0" charOffset="0-12"
            type="drug" text="Methazolamide"/>
    </sentence>
    <sentence id="DDI-DrugBank.d630.s1" text="Caution is advised for patients receiving high-dose aspirin and methazolamide concomitantly, as anorexia, tachypnea, lethargy, coma and death have been reported with concomitant use of high-dose aspirin and carbonic anhydrase inhibitors.">
        <entity id="DDI-DrugBank.d630.s1.e0" charOffset="52-58"
            type="brand" text="aspirin"/>
        <entity id="DDI-DrugBank.d630.s1.e1" charOffset="64-76"
            type="drug" text="methazolamide"/>
        <entity id="DDI-DrugBank.d630.s1.e2" charOffset="195-201"
            type="brand" text="aspirin"/>
        <entity id="DDI-DrugBank.d630.s1.e3" charOffset="207-235"
            type="group" text="carbonic anhydrase inhibitors"/>
        <pair id="DDI-DrugBank.d630.s1.p0" e1="DDI-DrugBank.d630.s1.e0"
            e2="DDI-DrugBank.d630.s1.e1" ddi="true" type="advise"/>
        <pair id="DDI-DrugBank.d630.s1.p1" e1="DDI-DrugBank.d630.s1.e0"
            e2="DDI-DrugBank.d630.s1.e2" ddi="false"/>
        <pair id="DDI-DrugBank.d630.s1.p2" e1="DDI-DrugBank.d630.s1.e0"
            e2="DDI-DrugBank.d630.s1.e3" ddi="false"/>
        <pair id="DDI-DrugBank.d630.s1.p3" e1="DDI-DrugBank.d630.s1.e1"
            e2="DDI-DrugBank.d630.s1.e2" ddi="false"/>
        <pair id="DDI-DrugBank.d630.s1.p4" e1="DDI-DrugBank.d630.s1.e1"
            e2="DDI-DrugBank.d630.s1.e3" ddi="false"/>
        <pair id="DDI-DrugBank.d630.s1.p5" e1="DDI-DrugBank.d630.s1.e2"
            e2="DDI-DrugBank.d630.s1.e3" ddi="true" type="effect"/>
    </sentence>
</document>
