# Supplementary material for: Phar-LSTM: a pharmacological representation-based LSTM network for drug–drug interaction extraction
Source: PeerJ. 2023 Dec 14;11:e16606. doi: 10.7717/peerj.16606 (PMC10725669; doi:10.7717/peerj.16606)
Supplement: Supplemental Information 1 [file peerj-11-16606-s001.zip › Data_XmlFormat/Test2013/DrugBank/Methsuximide.xml]

<?xml version="1.0" encoding="UTF-8"?>
<document id="DDI-DrugBank.d587">
    <sentence id="DDI-DrugBank.d587.s0" text="Since Celontin (methsuximide) may interact with concurrently administered antiepileptic drugs, periodic serum level determinations of these drugs may be necessary (eg methsuximide may increase the plasma concentrations of phenytoin and phenobarbital).">
        <entity id="DDI-DrugBank.d587.s0.e0" charOffset="6-13"
            type="brand" text="Celontin"/>
        <entity id="DDI-DrugBank.d587.s0.e1" charOffset="16-27"
            type="drug" text="methsuximide"/>
        <entity id="DDI-DrugBank.d587.s0.e2" charOffset="74-92"
            type="group" text="antiepileptic drugs"/>
        <entity id="DDI-DrugBank.d587.s0.e3" charOffset="167-178"
            type="drug" text="methsuximide"/>
        <entity id="DDI-DrugBank.d587.s0.e4" charOffset="222-230"
            type="drug" text="phenytoin"/>
        <entity id="DDI-DrugBank.d587.s0.e5" charOffset="236-248"
            type="drug" text="phenobarbital"/>
        <pair id="DDI-DrugBank.d587.s0.p0" e1="DDI-DrugBank.d587.s0.e0"
            e2="DDI-DrugBank.d587.s0.e1" ddi="false"/>
        <pair id="DDI-DrugBank.d587.s0.p1" e1="DDI-DrugBank.d587.s0.e0"
            e2="DDI-DrugBank.d587.s0.e2" ddi="true" type="advise"/>
        <pair id="DDI-DrugBank.d587.s0.p2" e1="DDI-DrugBank.d587.s0.e0"
            e2="DDI-DrugBank.d587.s0.e3" ddi="false"/>
        <pair id="DDI-DrugBank.d587.s0.p3" e1="DDI-DrugBank.d587.s0.e0"
            e2="DDI-DrugBank.d587.s0.e4" ddi="false"/>
        <pair id="DDI-DrugBank.d587.s0.p4" e1="DDI-DrugBank.d587.s0.e0"
            e2="DDI-DrugBank.d587.s0.e5" ddi="false"/>
        <pair id="DDI-DrugBank.d587.s0.p5" e1="DDI-DrugBank.d587.s0.e1"
            e2="DDI-DrugBank.d587.s0.e2" ddi="true" type="advise"/>
        <pair id="DDI-DrugBank.d587.s0.p6" e1="DDI-DrugBank.d587.s0.e1"
            e2="DDI-DrugBank.d587.s0.e3" ddi="false"/>
        <pair id="DDI-DrugBank.d587.s0.p7" e1="DDI-DrugBank.d587.s0.e1"
            e2="DDI-DrugBank.d587.s0.e4" ddi="false"/>
        <pair id="DDI-DrugBank.d587.s0.p8" e1="DDI-DrugBank.d587.s0.e1"
            e2="DDI-DrugBank.d587.s0.e5" ddi="false"/>
        <pair id="DDI-DrugBank.d587.s0.p9" e1="DDI-DrugBank.d587.s0.e2"
            e2="DDI-DrugBank.d587.s0.e3" ddi="false"/>
        <pair id="DDI-DrugBank.d587.s0.p10" e1="DDI-DrugBank.d587.s0.e2"
            e2="DDI-DrugBank.d587.s0.e4" ddi="false"/>
        <pair id="DDI-DrugBank.d587.s0.p11" e1="DDI-DrugBank.d587.s0.e2"
            e2="DDI-DrugBank.d587.s0.e5" ddi="false"/>
        <pair id="DDI-DrugBank.d587.s0.p12" e1="DDI-DrugBank.d587.s0.e3"
            e2="DDI-DrugBank.d587.s0.e4" ddi="true" type="mechanism"/>
        <pair id="DDI-DrugBank.d587.s0.p13" e1="DDI-DrugBank.d587.s0.e3"
            e2="DDI-DrugBank.d587.s0.e5" ddi="true" type="mechanism"/>
        <pair id="DDI-DrugBank.d587.s0.p14" e1="DDI-DrugBank.d587.s0.e4"
            e2="DDI-DrugBank.d587.s0.e5" ddi="false"/>
    </sentence>
</document>
