# Supplementary material for: Phar-LSTM: a pharmacological representation-based LSTM network for drug–drug interaction extraction
Source: PeerJ. 2023 Dec 14;11:e16606. doi: 10.7717/peerj.16606 (PMC10725669; doi:10.7717/peerj.16606)
Supplement: Supplemental Information 1 [file peerj-11-16606-s001.zip › Data_XmlFormat/Test2013/DrugBank/Methyclothiazide.xml]

<?xml version="1.0" encoding="UTF-8"?>
<document id="DDI-DrugBank.d736">
    <sentence id="DDI-DrugBank.d736.s0" text="Hypokalemia can sensitize or exaggerate the response of the heart to the toxic effects of digitalis (e.g., increased ventricular irritability). ">
        <entity id="DDI-DrugBank.d736.s0.e0" charOffset="90-98"
            type="group" text="digitalis"/>
    </sentence>
    <sentence id="DDI-DrugBank.d736.s1" text="Hypokalemia may develop during concomitant use of steroids or ACTH. ">
        <entity id="DDI-DrugBank.d736.s1.e0" charOffset="50-57"
            type="group" text="steroids"/>
        <entity id="DDI-DrugBank.d736.s1.e1" charOffset="62-65"
            type="drug" text="ACTH"/>
        <pair id="DDI-DrugBank.d736.s1.p0" e1="DDI-DrugBank.d736.s1.e0"
            e2="DDI-DrugBank.d736.s1.e1" ddi="false"/>
    </sentence>
    <sentence id="DDI-DrugBank.d736.s2" text="Insulin requirements in diabetic patients may be increased, decreased, or unchanged. ">
        <entity id="DDI-DrugBank.d736.s2.e0" charOffset="0-6"
            type="drug" text="Insulin"/>
    </sentence>
    <sentence id="DDI-DrugBank.d736.s3" text="Thiazides may decrease arterial responsiveness to norepinephrine. ">
        <entity id="DDI-DrugBank.d736.s3.e0" charOffset="0-8"
            type="group" text="Thiazides"/>
        <entity id="DDI-DrugBank.d736.s3.e1" charOffset="50-63"
            type="drug" text="norepinephrine"/>
        <pair id="DDI-DrugBank.d736.s3.p0" e1="DDI-DrugBank.d736.s3.e0"
            e2="DDI-DrugBank.d736.s3.e1" ddi="true" type="effect"/>
    </sentence>
    <sentence id="DDI-DrugBank.d736.s4" text="This diminution is not sufficient to preclude effectiveness of the pressor agent for therapeutic use. "/>
    <sentence id="DDI-DrugBank.d736.s5" text="Thiazide drugs may increase the responsiveness of tubocurarine. ">
        <entity id="DDI-DrugBank.d736.s5.e0" charOffset="0-13"
            type="group" text="Thiazide drugs"/>
        <entity id="DDI-DrugBank.d736.s5.e1" charOffset="50-61"
            type="drug" text="tubocurarine"/>
        <pair id="DDI-DrugBank.d736.s5.p0" e1="DDI-DrugBank.d736.s5.e0"
            e2="DDI-DrugBank.d736.s5.e1" ddi="true" type="effect"/>
    </sentence>
    <sentence id="DDI-DrugBank.d736.s6" text="Lithium renal clearance is reduced by thiazides, increasing the risk of lithium toxicity. ">
        <entity id="DDI-DrugBank.d736.s6.e0" charOffset="0-6"
            type="drug" text="Lithium"/>
        <entity id="DDI-DrugBank.d736.s6.e1" charOffset="38-46"
            type="group" text="thiazides"/>
        <entity id="DDI-DrugBank.d736.s6.e2" charOffset="72-78"
            type="drug" text="lithium"/>
        <pair id="DDI-DrugBank.d736.s6.p0" e1="DDI-DrugBank.d736.s6.e0"
            e2="DDI-DrugBank.d736.s6.e1" ddi="true" type="mechanism"/>
        <pair id="DDI-DrugBank.d736.s6.p1" e1="DDI-DrugBank.d736.s6.e0"
            e2="DDI-DrugBank.d736.s6.e2" ddi="false"/>
        <pair id="DDI-DrugBank.d736.s6.p2" e1="DDI-DrugBank.d736.s6.e1"
            e2="DDI-DrugBank.d736.s6.e2" ddi="false"/>
    </sentence>
    <sentence id="DDI-DrugBank.d736.s7" text="Thiazides may add to or potentiate the action of other antihypertensive drugs. ">
        <entity id="DDI-DrugBank.d736.s7.e0" charOffset="0-8"
            type="group" text="Thiazides"/>
        <entity id="DDI-DrugBank.d736.s7.e1" charOffset="55-76"
            type="group" text="antihypertensive drugs"/>
        <pair id="DDI-DrugBank.d736.s7.p0" e1="DDI-DrugBank.d736.s7.e0"
            e2="DDI-DrugBank.d736.s7.e1" ddi="true" type="effect"/>
    </sentence>
    <sentence id="DDI-DrugBank.d736.s8" text="Potentiation occurs with ganglionic or peripheral adrenergic blocking drugs.">
        <entity id="DDI-DrugBank.d736.s8.e0" charOffset="25-34;50-74"
            type="group" text="ganglionic adrenergic blocking drugs"/>
        <entity id="DDI-DrugBank.d736.s8.e1" charOffset="39-74"
            type="group" text="peripheral adrenergic blocking drugs"/>
        <pair id="DDI-DrugBank.d736.s8.p0" e1="DDI-DrugBank.d736.s8.e0"
            e2="DDI-DrugBank.d736.s8.e1" ddi="false"/>
    </sentence>
</document>
