# Supplementary material for: Phar-LSTM: a pharmacological representation-based LSTM network for drug–drug interaction extraction
Source: PeerJ. 2023 Dec 14;11:e16606. doi: 10.7717/peerj.16606 (PMC10725669; doi:10.7717/peerj.16606)
Supplement: Supplemental Information 1 [file peerj-11-16606-s001.zip › Data_XmlFormat/Test2013/DrugBank/Methylergonovine.xml]

<?xml version="1.0" encoding="UTF-8"?>
<document id="DDI-DrugBank.d675">
    <sentence id="DDI-DrugBank.d675.s0" text="CYP 3A4 Inhibitors (e.g. Macrolide Antibiotics and Protease Inhibitors) There have been rare reports of serious adverse events in connection with the coadministration of certain ergot alkaloid drugs (e.g. dihydroergotamine and ergotamine) and potent CYP 3A4 inhibitors, resulting in vasospasm leading to cerebral ischemia and/or ischemia of the extremities. ">
        <entity id="DDI-DrugBank.d675.s0.e0" charOffset="25-45"
            type="group" text="Macrolide Antibiotics"/>
        <entity id="DDI-DrugBank.d675.s0.e1" charOffset="51-69"
            type="group" text="Protease Inhibitors"/>
        <entity id="DDI-DrugBank.d675.s0.e2" charOffset="178-197"
            type="group" text="ergot alkaloid drugs"/>
        <entity id="DDI-DrugBank.d675.s0.e3" charOffset="205-221"
            type="drug" text="dihydroergotamine"/>
        <entity id="DDI-DrugBank.d675.s0.e4" charOffset="227-236"
            type="drug" text="ergotamine"/>
        <pair id="DDI-DrugBank.d675.s0.p0" e1="DDI-DrugBank.d675.s0.e0"
            e2="DDI-DrugBank.d675.s0.e1" ddi="false"/>
        <pair id="DDI-DrugBank.d675.s0.p1" e1="DDI-DrugBank.d675.s0.e0"
            e2="DDI-DrugBank.d675.s0.e2" ddi="false"/>
        <pair id="DDI-DrugBank.d675.s0.p2" e1="DDI-DrugBank.d675.s0.e0"
            e2="DDI-DrugBank.d675.s0.e3" ddi="false"/>
        <pair id="DDI-DrugBank.d675.s0.p3" e1="DDI-DrugBank.d675.s0.e0"
            e2="DDI-DrugBank.d675.s0.e4" ddi="false"/>
        <pair id="DDI-DrugBank.d675.s0.p4" e1="DDI-DrugBank.d675.s0.e1"
            e2="DDI-DrugBank.d675.s0.e2" ddi="false"/>
        <pair id="DDI-DrugBank.d675.s0.p5" e1="DDI-DrugBank.d675.s0.e1"
            e2="DDI-DrugBank.d675.s0.e3" ddi="false"/>
        <pair id="DDI-DrugBank.d675.s0.p6" e1="DDI-DrugBank.d675.s0.e1"
            e2="DDI-DrugBank.d675.s0.e4" ddi="false"/>
        <pair id="DDI-DrugBank.d675.s0.p7" e1="DDI-DrugBank.d675.s0.e2"
            e2="DDI-DrugBank.d675.s0.e3" ddi="false"/>
        <pair id="DDI-DrugBank.d675.s0.p8" e1="DDI-DrugBank.d675.s0.e2"
            e2="DDI-DrugBank.d675.s0.e4" ddi="false"/>
        <pair id="DDI-DrugBank.d675.s0.p9" e1="DDI-DrugBank.d675.s0.e3"
            e2="DDI-DrugBank.d675.s0.e4" ddi="false"/>
    </sentence>
    <sentence id="DDI-DrugBank.d675.s1" text="Although there have been no reports of such interactions with methylergonovine alone, potent CYP 3A4 inhibitors should not be coadministered with methylergonovine. ">
        <entity id="DDI-DrugBank.d675.s1.e0" charOffset="62-77"
            type="drug" text="methylergonovine"/>
    </sentence>
    <sentence id="DDI-DrugBank.d675.s2" text="Examples of some of the more potent CYP 3A4 inhibitors include macrolide antibiotics (e.g., erythromycin, troleandomycin, clarithromycin), HIV protease or reverse transcriptase inhibitors (e.g., ritonavir, indinavir, nelfinavir, delavirdine) or azole antifungals (e.g., ketoconazole, itraconazole, voriconazole). ">
        <entity id="DDI-DrugBank.d675.s2.e0" charOffset="63-83"
            type="group" text="macrolide antibiotics"/>
        <entity id="DDI-DrugBank.d675.s2.e1" charOffset="92-103"
            type="drug" text="erythromycin"/>
        <entity id="DDI-DrugBank.d675.s2.e2" charOffset="106-119"
            type="drug" text="troleandomycin"/>
        <entity id="DDI-DrugBank.d675.s2.e3" charOffset="122-135"
            type="drug" text="clarithromycin"/>
        <entity id="DDI-DrugBank.d675.s2.e4"
            charOffset="139-150;177-186" type="group" text="HIV protease inhibitors"/>
        <entity id="DDI-DrugBank.d675.s2.e5" charOffset="155-186"
            type="group" text="reverse transcriptase inhibitors"/>
        <entity id="DDI-DrugBank.d675.s2.e6" charOffset="195-203"
            type="drug" text="ritonavir"/>
        <entity id="DDI-DrugBank.d675.s2.e7" charOffset="206-214"
            type="drug" text="indinavir"/>
        <entity id="DDI-DrugBank.d675.s2.e8" charOffset="217-226"
            type="drug" text="nelfinavir"/>
        <entity id="DDI-DrugBank.d675.s2.e9" charOffset="229-239"
            type="drug" text="delavirdine"/>
        <entity id="DDI-DrugBank.d675.s2.e10" charOffset="245-261"
            type="group" text="azole antifungals"/>
        <entity id="DDI-DrugBank.d675.s2.e11" charOffset="270-281"
            type="drug" text="ketoconazole"/>
        <entity id="DDI-DrugBank.d675.s2.e12" charOffset="284-295"
            type="drug" text="itraconazole"/>
        <entity id="DDI-DrugBank.d675.s2.e13" charOffset="298-309"
            type="drug" text="voriconazole"/>
        <pair id="DDI-DrugBank.d675.s2.p0" e1="DDI-DrugBank.d675.s2.e0"
            e2="DDI-DrugBank.d675.s2.e1" ddi="false"/>
        <pair id="DDI-DrugBank.d675.s2.p1" e1="DDI-DrugBank.d675.s2.e0"
            e2="DDI-DrugBank.d675.s2.e2" ddi="false"/>
        <pair id="DDI-DrugBank.d675.s2.p2" e1="DDI-DrugBank.d675.s2.e0"
            e2="DDI-DrugBank.d675.s2.e3" ddi="false"/>
        <pair id="DDI-DrugBank.d675.s2.p3" e1="DDI-DrugBank.d675.s2.e0"
            e2="DDI-DrugBank.d675.s2.e4" ddi="false"/>
        <pair id="DDI-DrugBank.d675.s2.p4" e1="DDI-DrugBank.d675.s2.e0"
            e2="DDI-DrugBank.d675.s2.e5" ddi="false"/>
        <pair id="DDI-DrugBank.d675.s2.p5" e1="DDI-DrugBank.d675.s2.e0"
            e2="DDI-DrugBank.d675.s2.e6" ddi="false"/>
        <pair id="DDI-DrugBank.d675.s2.p6" e1="DDI-DrugBank.d675.s2.e0"
            e2="DDI-DrugBank.d675.s2.e7" ddi="false"/>
        <pair id="DDI-DrugBank.d675.s2.p7" e1="DDI-DrugBank.d675.s2.e0"
            e2="DDI-DrugBank.d675.s2.e8" ddi="false"/>
        <pair id="DDI-DrugBank.d675.s2.p8" e1="DDI-DrugBank.d675.s2.e0"
            e2="DDI-DrugBank.d675.s2.e9" ddi="false"/>
        <pair id="DDI-DrugBank.d675.s2.p9" e1="DDI-DrugBank.d675.s2.e0"
            e2="DDI-DrugBank.d675.s2.e10" ddi="false"/>
        <pair id="DDI-DrugBank.d675.s2.p10" e1="DDI-DrugBank.d675.s2.e0"
            e2="DDI-DrugBank.d675.s2.e11" ddi="false"/>
        <pair id="DDI-DrugBank.d675.s2.p11" e1="DDI-DrugBank.d675.s2.e0"
            e2="DDI-DrugBank.d675.s2.e12" ddi="false"/>
        <pair id="DDI-DrugBank.d675.s2.p12" e1="DDI-DrugBank.d675.s2.e0"
            e2="DDI-DrugBank.d675.s2.e13" ddi="false"/>
        <pair id="DDI-DrugBank.d675.s2.p13" e1="DDI-DrugBank.d675.s2.e1"
            e2="DDI-DrugBank.d675.s2.e2" ddi="false"/>
        <pair id="DDI-DrugBank.d675.s2.p14" e1="DDI-DrugBank.d675.s2.e1"
            e2="DDI-DrugBank.d675.s2.e3" ddi="false"/>
        <pair id="DDI-DrugBank.d675.s2.p15" e1="DDI-DrugBank.d675.s2.e1"
            e2="DDI-DrugBank.d675.s2.e4" ddi="false"/>
        <pair id="DDI-DrugBank.d675.s2.p16" e1="DDI-DrugBank.d675.s2.e1"
            e2="DDI-DrugBank.d675.s2.e5" ddi="false"/>
        <pair id="DDI-DrugBank.d675.s2.p17" e1="DDI-DrugBank.d675.s2.e1"
            e2="DDI-DrugBank.d675.s2.e6" ddi="false"/>
        <pair id="DDI-DrugBank.d675.s2.p18" e1="DDI-DrugBank.d675.s2.e1"
            e2="DDI-DrugBank.d675.s2.e7" ddi="false"/>
        <pair id="DDI-DrugBank.d675.s2.p19" e1="DDI-DrugBank.d675.s2.e1"
            e2="DDI-DrugBank.d675.s2.e8" ddi="false"/>
        <pair id="DDI-DrugBank.d675.s2.p20" e1="DDI-DrugBank.d675.s2.e1"
            e2="DDI-DrugBank.d675.s2.e9" ddi="false"/>
        <pair id="DDI-DrugBank.d675.s2.p21" e1="DDI-DrugBank.d675.s2.e1"
            e2="DDI-DrugBank.d675.s2.e10" ddi="false"/>
        <pair id="DDI-DrugBank.d675.s2.p22" e1="DDI-DrugBank.d675.s2.e1"
            e2="DDI-DrugBank.d675.s2.e11" ddi="false"/>
        <pair id="DDI-DrugBank.d675.s2.p23" e1="DDI-DrugBank.d675.s2.e1"
            e2="DDI-DrugBank.d675.s2.e12" ddi="false"/>
        <pair id="DDI-DrugBank.d675.s2.p24" e1="DDI-DrugBank.d675.s2.e1"
            e2="DDI-DrugBank.d675.s2.e13" ddi="false"/>
        <pair id="DDI-DrugBank.d675.s2.p25" e1="DDI-DrugBank.d675.s2.e2"
            e2="DDI-DrugBank.d675.s2.e3" ddi="false"/>
        <pair id="DDI-DrugBank.d675.s2.p26" e1="DDI-DrugBank.d675.s2.e2"
            e2="DDI-DrugBank.d675.s2.e4" ddi="false"/>
        <pair id="DDI-DrugBank.d675.s2.p27" e1="DDI-DrugBank.d675.s2.e2"
            e2="DDI-DrugBank.d675.s2.e5" ddi="false"/>
        <pair id="DDI-DrugBank.d675.s2.p28" e1="DDI-DrugBank.d675.s2.e2"
            e2="DDI-DrugBank.d675.s2.e6" ddi="false"/>
        <pair id="DDI-DrugBank.d675.s2.p29" e1="DDI-DrugBank.d675.s2.e2"
            e2="DDI-DrugBank.d675.s2.e7" ddi="false"/>
        <pair id="DDI-DrugBank.d675.s2.p30" e1="DDI-DrugBank.d675.s2.e2"
            e2="DDI-DrugBank.d675.s2.e8" ddi="false"/>
        <pair id="DDI-DrugBank.d675.s2.p31" e1="DDI-DrugBank.d675.s2.e2"
            e2="DDI-DrugBank.d675.s2.e9" ddi="false"/>
        <pair id="DDI-DrugBank.d675.s2.p32" e1="DDI-DrugBank.d675.s2.e2"
            e2="DDI-DrugBank.d675.s2.e10" ddi="false"/>
        <pair id="DDI-DrugBank.d675.s2.p33" e1="DDI-DrugBank.d675.s2.e2"
            e2="DDI-DrugBank.d675.s2.e11" ddi="false"/>
        <pair id="DDI-DrugBank.d675.s2.p34" e1="DDI-DrugBank.d675.s2.e2"
            e2="DDI-DrugBank.d675.s2.e12" ddi="false"/>
        <pair id="DDI-DrugBank.d675.s2.p35" e1="DDI-DrugBank.d675.s2.e2"
            e2="DDI-DrugBank.d675.s2.e13" ddi="false"/>
        <pair id="DDI-DrugBank.d675.s2.p36" e1="DDI-DrugBank.d675.s2.e3"
            e2="DDI-DrugBank.d675.s2.e4" ddi="false"/>
        <pair id="DDI-DrugBank.d675.s2.p37" e1="DDI-DrugBank.d675.s2.e3"
            e2="DDI-DrugBank.d675.s2.e5" ddi="false"/>
        <pair id="DDI-DrugBank.d675.s2.p38" e1="DDI-DrugBank.d675.s2.e3"
            e2="DDI-DrugBank.d675.s2.e6" ddi="false"/>
        <pair id="DDI-DrugBank.d675.s2.p39" e1="DDI-DrugBank.d675.s2.e3"
            e2="DDI-DrugBank.d675.s2.e7" ddi="false"/>
        <pair id="DDI-DrugBank.d675.s2.p40" e1="DDI-DrugBank.d675.s2.e3"
            e2="DDI-DrugBank.d675.s2.e8" ddi="false"/>
        <pair id="DDI-DrugBank.d675.s2.p41" e1="DDI-DrugBank.d675.s2.e3"
            e2="DDI-DrugBank.d675.s2.e9" ddi="false"/>
        <pair id="DDI-DrugBank.d675.s2.p42" e1="DDI-DrugBank.d675.s2.e3"
            e2="DDI-DrugBank.d675.s2.e10" ddi="false"/>
        <pair id="DDI-DrugBank.d675.s2.p43" e1="DDI-DrugBank.d675.s2.e3"
            e2="DDI-DrugBank.d675.s2.e11" ddi="false"/>
        <pair id="DDI-DrugBank.d675.s2.p44" e1="DDI-DrugBank.d675.s2.e3"
            e2="DDI-DrugBank.d675.s2.e12" ddi="false"/>
        <pair id="DDI-DrugBank.d675.s2.p45" e1="DDI-DrugBank.d675.s2.e3"
            e2="DDI-DrugBank.d675.s2.e13" ddi="false"/>
        <pair id="DDI-DrugBank.d675.s2.p46" e1="DDI-DrugBank.d675.s2.e4"
            e2="DDI-DrugBank.d675.s2.e5" ddi="false"/>
        <pair id="DDI-DrugBank.d675.s2.p47" e1="DDI-DrugBank.d675.s2.e4"
            e2="DDI-DrugBank.d675.s2.e6" ddi="false"/>
        <pair id="DDI-DrugBank.d675.s2.p48" e1="DDI-DrugBank.d675.s2.e4"
            e2="DDI-DrugBank.d675.s2.e7" ddi="false"/>
        <pair id="DDI-DrugBank.d675.s2.p49" e1="DDI-DrugBank.d675.s2.e4"
            e2="DDI-DrugBank.d675.s2.e8" ddi="false"/>
        <pair id="DDI-DrugBank.d675.s2.p50" e1="DDI-DrugBank.d675.s2.e4"
            e2="DDI-DrugBank.d675.s2.e9" ddi="false"/>
        <pair id="DDI-DrugBank.d675.s2.p51" e1="DDI-DrugBank.d675.s2.e4"
            e2="DDI-DrugBank.d675.s2.e10" ddi="false"/>
        <pair id="DDI-DrugBank.d675.s2.p52" e1="DDI-DrugBank.d675.s2.e4"
            e2="DDI-DrugBank.d675.s2.e11" ddi="false"/>
        <pair id="DDI-DrugBank.d675.s2.p53" e1="DDI-DrugBank.d675.s2.e4"
            e2="DDI-DrugBank.d675.s2.e12" ddi="false"/>
        <pair id="DDI-DrugBank.d675.s2.p54" e1="DDI-DrugBank.d675.s2.e4"
            e2="DDI-DrugBank.d675.s2.e13" ddi="false"/>
        <pair id="DDI-DrugBank.d675.s2.p55" e1="DDI-DrugBank.d675.s2.e5"
            e2="DDI-DrugBank.d675.s2.e6" ddi="false"/>
        <pair id="DDI-DrugBank.d675.s2.p56" e1="DDI-DrugBank.d675.s2.e5"
            e2="DDI-DrugBank.d675.s2.e7" ddi="false"/>
        <pair id="DDI-DrugBank.d675.s2.p57" e1="DDI-DrugBank.d675.s2.e5"
            e2="DDI-DrugBank.d675.s2.e8" ddi="false"/>
        <pair id="DDI-DrugBank.d675.s2.p58" e1="DDI-DrugBank.d675.s2.e5"
            e2="DDI-DrugBank.d675.s2.e9" ddi="false"/>
        <pair id="DDI-DrugBank.d675.s2.p59" e1="DDI-DrugBank.d675.s2.e5"
            e2="DDI-DrugBank.d675.s2.e10" ddi="false"/>
        <pair id="DDI-DrugBank.d675.s2.p60" e1="DDI-DrugBank.d675.s2.e5"
            e2="DDI-DrugBank.d675.s2.e11" ddi="false"/>
        <pair id="DDI-DrugBank.d675.s2.p61" e1="DDI-DrugBank.d675.s2.e5"
            e2="DDI-DrugBank.d675.s2.e12" ddi="false"/>
        <pair id="DDI-DrugBank.d675.s2.p62" e1="DDI-DrugBank.d675.s2.e5"
            e2="DDI-DrugBank.d675.s2.e13" ddi="false"/>
        <pair id="DDI-DrugBank.d675.s2.p63" e1="DDI-DrugBank.d675.s2.e6"
            e2="DDI-DrugBank.d675.s2.e7" ddi="false"/>
        <pair id="DDI-DrugBank.d675.s2.p64" e1="DDI-DrugBank.d675.s2.e6"
            e2="DDI-DrugBank.d675.s2.e8" ddi="false"/>
        <pair id="DDI-DrugBank.d675.s2.p65" e1="DDI-DrugBank.d675.s2.e6"
            e2="DDI-DrugBank.d675.s2.e9" ddi="false"/>
        <pair id="DDI-DrugBank.d675.s2.p66" e1="DDI-DrugBank.d675.s2.e6"
            e2="DDI-DrugBank.d675.s2.e10" ddi="false"/>
        <pair id="DDI-DrugBank.d675.s2.p67" e1="DDI-DrugBank.d675.s2.e6"
            e2="DDI-DrugBank.d675.s2.e11" ddi="false"/>
        <pair id="DDI-DrugBank.d675.s2.p68" e1="DDI-DrugBank.d675.s2.e6"
            e2="DDI-DrugBank.d675.s2.e12" ddi="false"/>
        <pair id="DDI-DrugBank.d675.s2.p69" e1="DDI-DrugBank.d675.s2.e6"
            e2="DDI-DrugBank.d675.s2.e13" ddi="false"/>
        <pair id="DDI-DrugBank.d675.s2.p70" e1="DDI-DrugBank.d675.s2.e7"
            e2="DDI-DrugBank.d675.s2.e8" ddi="false"/>
        <pair id="DDI-DrugBank.d675.s2.p71" e1="DDI-DrugBank.d675.s2.e7"
            e2="DDI-DrugBank.d675.s2.e9" ddi="false"/>
        <pair id="DDI-DrugBank.d675.s2.p72" e1="DDI-DrugBank.d675.s2.e7"
            e2="DDI-DrugBank.d675.s2.e10" ddi="false"/>
        <pair id="DDI-DrugBank.d675.s2.p73" e1="DDI-DrugBank.d675.s2.e7"
            e2="DDI-DrugBank.d675.s2.e11" ddi="false"/>
        <pair id="DDI-DrugBank.d675.s2.p74" e1="DDI-DrugBank.d675.s2.e7"
            e2="DDI-DrugBank.d675.s2.e12" ddi="false"/>
        <pair id="DDI-DrugBank.d675.s2.p75" e1="DDI-DrugBank.d675.s2.e7"
            e2="DDI-DrugBank.d675.s2.e13" ddi="false"/>
        <pair id="DDI-DrugBank.d675.s2.p76" e1="DDI-DrugBank.d675.s2.e8"
            e2="DDI-DrugBank.d675.s2.e9" ddi="false"/>
        <pair id="DDI-DrugBank.d675.s2.p77" e1="DDI-DrugBank.d675.s2.e8"
            e2="DDI-DrugBank.d675.s2.e10" ddi="false"/>
        <pair id="DDI-DrugBank.d675.s2.p78" e1="DDI-DrugBank.d675.s2.e8"
            e2="DDI-DrugBank.d675.s2.e11" ddi="false"/>
        <pair id="DDI-DrugBank.d675.s2.p79" e1="DDI-DrugBank.d675.s2.e8"
            e2="DDI-DrugBank.d675.s2.e12" ddi="false"/>
        <pair id="DDI-DrugBank.d675.s2.p80" e1="DDI-DrugBank.d675.s2.e8"
            e2="DDI-DrugBank.d675.s2.e13" ddi="false"/>
        <pair id="DDI-DrugBank.d675.s2.p81" e1="DDI-DrugBank.d675.s2.e9"
            e2="DDI-DrugBank.d675.s2.e10" ddi="false"/>
        <pair id="DDI-DrugBank.d675.s2.p82" e1="DDI-DrugBank.d675.s2.e9"
            e2="DDI-DrugBank.d675.s2.e11" ddi="false"/>
        <pair id="DDI-DrugBank.d675.s2.p83" e1="DDI-DrugBank.d675.s2.e9"
            e2="DDI-DrugBank.d675.s2.e12" ddi="false"/>
        <pair id="DDI-DrugBank.d675.s2.p84" e1="DDI-DrugBank.d675.s2.e9"
            e2="DDI-DrugBank.d675.s2.e13" ddi="false"/>
        <pair id="DDI-DrugBank.d675.s2.p85"
            e1="DDI-DrugBank.d675.s2.e10" e2="DDI-DrugBank.d675.s2.e11" ddi="false"/>
        <pair id="DDI-DrugBank.d675.s2.p86"
            e1="DDI-DrugBank.d675.s2.e10" e2="DDI-DrugBank.d675.s2.e12" ddi="false"/>
        <pair id="DDI-DrugBank.d675.s2.p87"
            e1="DDI-DrugBank.d675.s2.e10" e2="DDI-DrugBank.d675.s2.e13" ddi="false"/>
        <pair id="DDI-DrugBank.d675.s2.p88"
            e1="DDI-DrugBank.d675.s2.e11" e2="DDI-DrugBank.d675.s2.e12" ddi="false"/>
        <pair id="DDI-DrugBank.d675.s2.p89"
            e1="DDI-DrugBank.d675.s2.e11" e2="DDI-DrugBank.d675.s2.e13" ddi="false"/>
        <pair id="DDI-DrugBank.d675.s2.p90"
            e1="DDI-DrugBank.d675.s2.e12" e2="DDI-DrugBank.d675.s2.e13" ddi="false"/>
    </sentence>
    <sentence id="DDI-DrugBank.d675.s3" text="Less potent CYP 3A4 inhibitors should be administered with caution. "/>
    <sentence id="DDI-DrugBank.d675.s4" text="Less potent inhibitors include saquinavir, nefazodone, fluconazole, grapefruit juice, fluoxetine, fluvoxamine, zileuton, and clotrimazole. ">
        <entity id="DDI-DrugBank.d675.s4.e0" charOffset="31-40"
            type="drug" text="saquinavir"/>
        <entity id="DDI-DrugBank.d675.s4.e1" charOffset="43-52"
            type="drug" text="nefazodone"/>
        <entity id="DDI-DrugBank.d675.s4.e2" charOffset="55-65"
            type="drug" text="fluconazole"/>
        <entity id="DDI-DrugBank.d675.s4.e3" charOffset="86-95"
            type="drug" text="fluoxetine"/>
        <entity id="DDI-DrugBank.d675.s4.e4" charOffset="98-108"
            type="drug" text="fluvoxamine"/>
        <entity id="DDI-DrugBank.d675.s4.e5" charOffset="111-118"
            type="drug" text="zileuton"/>
        <entity id="DDI-DrugBank.d675.s4.e6" charOffset="125-136"
            type="drug" text="clotrimazole"/>
        <pair id="DDI-DrugBank.d675.s4.p0" e1="DDI-DrugBank.d675.s4.e0"
            e2="DDI-DrugBank.d675.s4.e1" ddi="false"/>
        <pair id="DDI-DrugBank.d675.s4.p1" e1="DDI-DrugBank.d675.s4.e0"
            e2="DDI-DrugBank.d675.s4.e2" ddi="false"/>
        <pair id="DDI-DrugBank.d675.s4.p2" e1="DDI-DrugBank.d675.s4.e0"
            e2="DDI-DrugBank.d675.s4.e3" ddi="false"/>
        <pair id="DDI-DrugBank.d675.s4.p3" e1="DDI-DrugBank.d675.s4.e0"
            e2="DDI-DrugBank.d675.s4.e4" ddi="false"/>
        <pair id="DDI-DrugBank.d675.s4.p4" e1="DDI-DrugBank.d675.s4.e0"
            e2="DDI-DrugBank.d675.s4.e5" ddi="false"/>
        <pair id="DDI-DrugBank.d675.s4.p5" e1="DDI-DrugBank.d675.s4.e0"
            e2="DDI-DrugBank.d675.s4.e6" ddi="false"/>
        <pair id="DDI-DrugBank.d675.s4.p6" e1="DDI-DrugBank.d675.s4.e1"
            e2="DDI-DrugBank.d675.s4.e2" ddi="false"/>
        <pair id="DDI-DrugBank.d675.s4.p7" e1="DDI-DrugBank.d675.s4.e1"
            e2="DDI-DrugBank.d675.s4.e3" ddi="false"/>
        <pair id="DDI-DrugBank.d675.s4.p8" e1="DDI-DrugBank.d675.s4.e1"
            e2="DDI-DrugBank.d675.s4.e4" ddi="false"/>
        <pair id="DDI-DrugBank.d675.s4.p9" e1="DDI-DrugBank.d675.s4.e1"
            e2="DDI-DrugBank.d675.s4.e5" ddi="false"/>
        <pair id="DDI-DrugBank.d675.s4.p10" e1="DDI-DrugBank.d675.s4.e1"
            e2="DDI-DrugBank.d675.s4.e6" ddi="false"/>
        <pair id="DDI-DrugBank.d675.s4.p11" e1="DDI-DrugBank.d675.s4.e2"
            e2="DDI-DrugBank.d675.s4.e3" ddi="false"/>
        <pair id="DDI-DrugBank.d675.s4.p12" e1="DDI-DrugBank.d675.s4.e2"
            e2="DDI-DrugBank.d675.s4.e4" ddi="false"/>
        <pair id="DDI-DrugBank.d675.s4.p13" e1="DDI-DrugBank.d675.s4.e2"
            e2="DDI-DrugBank.d675.s4.e5" ddi="false"/>
        <pair id="DDI-DrugBank.d675.s4.p14" e1="DDI-DrugBank.d675.s4.e2"
            e2="DDI-DrugBank.d675.s4.e6" ddi="false"/>
        <pair id="DDI-DrugBank.d675.s4.p15" e1="DDI-DrugBank.d675.s4.e3"
            e2="DDI-DrugBank.d675.s4.e4" ddi="false"/>
        <pair id="DDI-DrugBank.d675.s4.p16" e1="DDI-DrugBank.d675.s4.e3"
            e2="DDI-DrugBank.d675.s4.e5" ddi="false"/>
        <pair id="DDI-DrugBank.d675.s4.p17" e1="DDI-DrugBank.d675.s4.e3"
            e2="DDI-DrugBank.d675.s4.e6" ddi="false"/>
        <pair id="DDI-DrugBank.d675.s4.p18" e1="DDI-DrugBank.d675.s4.e4"
            e2="DDI-DrugBank.d675.s4.e5" ddi="false"/>
        <pair id="DDI-DrugBank.d675.s4.p19" e1="DDI-DrugBank.d675.s4.e4"
            e2="DDI-DrugBank.d675.s4.e6" ddi="false"/>
        <pair id="DDI-DrugBank.d675.s4.p20" e1="DDI-DrugBank.d675.s4.e5"
            e2="DDI-DrugBank.d675.s4.e6" ddi="false"/>
    </sentence>
    <sentence id="DDI-DrugBank.d675.s5" text="These lists are not exhaustive, and the prescriber should consider the effects on CYP 3A4 of other agents being considered for concomitant use with methylergonovine. ">
        <entity id="DDI-DrugBank.d675.s5.e0" charOffset="148-163"
            type="drug" text="methylergonovine"/>
    </sentence>
    <sentence id="DDI-DrugBank.d675.s6" text="No pharmacokinetic interactions involving other cytochrome P450 isoenzymes are known. "/>
    <sentence id="DDI-DrugBank.d675.s7" text="Caution should be exercised when Methergine    (methylergonovine maleate) is used concurrently with other vasoconstrictors or ergot alkaloids.">
        <entity id="DDI-DrugBank.d675.s7.e0" charOffset="33-42"
            type="brand" text="Methergine"/>
        <entity id="DDI-DrugBank.d675.s7.e1" charOffset="48-71"
            type="drug" text="methylergonovine maleate"/>
        <entity id="DDI-DrugBank.d675.s7.e2" charOffset="106-121"
            type="group" text="vasoconstrictors"/>
        <entity id="DDI-DrugBank.d675.s7.e3" charOffset="126-140"
            type="group" text="ergot alkaloids"/>
        <pair id="DDI-DrugBank.d675.s7.p0" e1="DDI-DrugBank.d675.s7.e0"
            e2="DDI-DrugBank.d675.s7.e1" ddi="false"/>
        <pair id="DDI-DrugBank.d675.s7.p1" e1="DDI-DrugBank.d675.s7.e0"
            e2="DDI-DrugBank.d675.s7.e2" ddi="true" type="advise"/>
        <pair id="DDI-DrugBank.d675.s7.p2" e1="DDI-DrugBank.d675.s7.e0"
            e2="DDI-DrugBank.d675.s7.e3" ddi="true" type="advise"/>
        <pair id="DDI-DrugBank.d675.s7.p3" e1="DDI-DrugBank.d675.s7.e1"
            e2="DDI-DrugBank.d675.s7.e2" ddi="true" type="advise"/>
        <pair id="DDI-DrugBank.d675.s7.p4" e1="DDI-DrugBank.d675.s7.e1"
            e2="DDI-DrugBank.d675.s7.e3" ddi="false"/>
        <pair id="DDI-DrugBank.d675.s7.p5" e1="DDI-DrugBank.d675.s7.e2"
            e2="DDI-DrugBank.d675.s7.e3" ddi="false"/>
    </sentence>
</document>
