# Supplementary material for: Phar-LSTM: a pharmacological representation-based LSTM network for drug–drug interaction extraction
Source: PeerJ. 2023 Dec 14;11:e16606. doi: 10.7717/peerj.16606 (PMC10725669; doi:10.7717/peerj.16606)
Supplement: Supplemental Information 1 [file peerj-11-16606-s001.zip › Data_XmlFormat/Test2013/DrugBank/Methyprylon.xml]

<?xml version="1.0" encoding="UTF-8"?>
<document id="DDI-DrugBank.d600">
    <sentence id="DDI-DrugBank.d600.s0" text="Methyprylon may interact with other addictive medications, in that it may increase the likelyhood of addiction and abuse. ">
        <entity id="DDI-DrugBank.d600.s0.e0" charOffset="0-10"
            type="drug" text="Methyprylon"/>
    </sentence>
    <sentence id="DDI-DrugBank.d600.s1" text="Concurrent use of alcohol and other CNS depression-producing drugs may increase the CNS depressant effects of methyprylon or these other medications.">
        <entity id="DDI-DrugBank.d600.s1.e0" charOffset="18-24"
            type="drug" text="alcohol"/>
        <entity id="DDI-DrugBank.d600.s1.e1" charOffset="36-65"
            type="group" text="CNS depression-producing drugs"/>
        <entity id="DDI-DrugBank.d600.s1.e2" charOffset="110-120"
            type="drug" text="methyprylon"/>
        <pair id="DDI-DrugBank.d600.s1.p0" e1="DDI-DrugBank.d600.s1.e0"
            e2="DDI-DrugBank.d600.s1.e1" ddi="false"/>
        <pair id="DDI-DrugBank.d600.s1.p1" e1="DDI-DrugBank.d600.s1.e0"
            e2="DDI-DrugBank.d600.s1.e2" ddi="true" type="effect"/>
        <pair id="DDI-DrugBank.d600.s1.p2" e1="DDI-DrugBank.d600.s1.e1"
            e2="DDI-DrugBank.d600.s1.e2" ddi="true" type="effect"/>
    </sentence>
</document>
