# Supplementary material for: Phar-LSTM: a pharmacological representation-based LSTM network for drug–drug interaction extraction
Source: PeerJ. 2023 Dec 14;11:e16606. doi: 10.7717/peerj.16606 (PMC10725669; doi:10.7717/peerj.16606)
Supplement: Supplemental Information 1 [file peerj-11-16606-s001.zip › Data_XmlFormat/Test2013/DrugBank/Methysergide.xml]

<?xml version="1.0" encoding="UTF-8"?>
<document id="DDI-DrugBank.d696">
    <sentence id="DDI-DrugBank.d696.s0" text="Methysergide may reverse the analgesic activity of narcotic analgesics. ">
        <entity id="DDI-DrugBank.d696.s0.e0" charOffset="0-11"
            type="drug" text="Methysergide"/>
        <entity id="DDI-DrugBank.d696.s0.e1" charOffset="51-69"
            type="group" text="narcotic analgesics"/>
        <pair id="DDI-DrugBank.d696.s0.p0" e1="DDI-DrugBank.d696.s0.e0"
            e2="DDI-DrugBank.d696.s0.e1" ddi="true" type="effect"/>
    </sentence>
    <sentence id="DDI-DrugBank.d696.s1" text="Concurrent use with vasoconstrictor agents including ergot alkaloids, sumatriptan, and nicotine (e.g. smoking) may result in enhanced vasoconstriction.">
        <entity id="DDI-DrugBank.d696.s1.e0" charOffset="20-41"
            type="group" text="vasoconstrictor agents"/>
        <entity id="DDI-DrugBank.d696.s1.e1" charOffset="53-67"
            type="group" text="ergot alkaloids"/>
        <entity id="DDI-DrugBank.d696.s1.e2" charOffset="70-80"
            type="drug" text="sumatriptan"/>
        <entity id="DDI-DrugBank.d696.s1.e3" charOffset="87-94"
            type="drug" text="nicotine"/>
        <pair id="DDI-DrugBank.d696.s1.p0" e1="DDI-DrugBank.d696.s1.e0"
            e2="DDI-DrugBank.d696.s1.e1" ddi="false"/>
        <pair id="DDI-DrugBank.d696.s1.p1" e1="DDI-DrugBank.d696.s1.e0"
            e2="DDI-DrugBank.d696.s1.e2" ddi="false"/>
        <pair id="DDI-DrugBank.d696.s1.p2" e1="DDI-DrugBank.d696.s1.e0"
            e2="DDI-DrugBank.d696.s1.e3" ddi="false"/>
        <pair id="DDI-DrugBank.d696.s1.p3" e1="DDI-DrugBank.d696.s1.e1"
            e2="DDI-DrugBank.d696.s1.e2" ddi="false"/>
        <pair id="DDI-DrugBank.d696.s1.p4" e1="DDI-DrugBank.d696.s1.e1"
            e2="DDI-DrugBank.d696.s1.e3" ddi="false"/>
        <pair id="DDI-DrugBank.d696.s1.p5" e1="DDI-DrugBank.d696.s1.e2"
            e2="DDI-DrugBank.d696.s1.e3" ddi="false"/>
    </sentence>
</document>
