# Supplementary material for: Phar-LSTM: a pharmacological representation-based LSTM network for drug–drug interaction extraction
Source: PeerJ. 2023 Dec 14;11:e16606. doi: 10.7717/peerj.16606 (PMC10725669; doi:10.7717/peerj.16606)
Supplement: Supplemental Information 1 [file peerj-11-16606-s001.zip › Data_XmlFormat/Test2013/DrugBank/Metoprolol.xml]

<?xml version="1.0" encoding="UTF-8"?>
<document id="DDI-DrugBank.d706">
    <sentence id="DDI-DrugBank.d706.s0" text="Catecholamine-depleting drugs (e.g., reserpine) may have an additive effect when given with beta-blocking agents. ">
        <entity id="DDI-DrugBank.d706.s0.e0" charOffset="37-45"
            type="drug" text="reserpine"/>
        <entity id="DDI-DrugBank.d706.s0.e1" charOffset="92-111"
            type="group" text="beta-blocking agents"/>
        <pair id="DDI-DrugBank.d706.s0.p0" e1="DDI-DrugBank.d706.s0.e0"
            e2="DDI-DrugBank.d706.s0.e1" ddi="true" type="effect"/>
    </sentence>
    <sentence id="DDI-DrugBank.d706.s1" text="Patients treated with extended release metoprolol succinate plus a catecholamine depletor should therefore be closely observed for evidence of hypotension or marked bradycardia, which may produce vertigo, syncope, or postural hypotension.">
        <entity id="DDI-DrugBank.d706.s1.e0" charOffset="39-58"
            type="drug" text="metoprolol succinate"/>
    </sentence>
</document>
