# Supplementary material for: Phar-LSTM: a pharmacological representation-based LSTM network for drug–drug interaction extraction
Source: PeerJ. 2023 Dec 14;11:e16606. doi: 10.7717/peerj.16606 (PMC10725669; doi:10.7717/peerj.16606)
Supplement: Supplemental Information 1 [file peerj-11-16606-s001.zip › Data_XmlFormat/Test2013/DrugBank/Metronidazole.xml]

<?xml version="1.0" encoding="UTF-8"?>
<document id="DDI-DrugBank.d629">
    <sentence id="DDI-DrugBank.d629.s0" text="Oral metronidazole has been reported to potentiate the anticoagulant effect of coumarin and warfarin, resulting in a prolongation of prothrombin time. ">
        <entity id="DDI-DrugBank.d629.s0.e0" charOffset="5-17"
            type="drug" text="metronidazole"/>
        <entity id="DDI-DrugBank.d629.s0.e1" charOffset="79-86"
            type="group" text="coumarin"/>
        <entity id="DDI-DrugBank.d629.s0.e2" charOffset="92-99"
            type="drug" text="warfarin"/>
        <pair id="DDI-DrugBank.d629.s0.p0" e1="DDI-DrugBank.d629.s0.e0"
            e2="DDI-DrugBank.d629.s0.e1" ddi="true" type="effect"/>
        <pair id="DDI-DrugBank.d629.s0.p1" e1="DDI-DrugBank.d629.s0.e0"
            e2="DDI-DrugBank.d629.s0.e2" ddi="true" type="effect"/>
        <pair id="DDI-DrugBank.d629.s0.p2" e1="DDI-DrugBank.d629.s0.e1"
            e2="DDI-DrugBank.d629.s0.e2" ddi="false"/>
    </sentence>
    <sentence id="DDI-DrugBank.d629.s1" text="Drug interactions should be kept in mind when METROGEL (metronidazole gel), 1% is prescribed for patients who are receiving anticoagulant treatment, although they are less likely to occur with topical metronidazole administration because of low absorption.    ">
        <entity id="DDI-DrugBank.d629.s1.e0" charOffset="46-53"
            type="brand" text="METROGEL"/>
        <entity id="DDI-DrugBank.d629.s1.e1" charOffset="56-68"
            type="drug" text="metronidazole"/>
        <entity id="DDI-DrugBank.d629.s1.e2" charOffset="201-213"
            type="drug" text="metronidazole"/>
        <pair id="DDI-DrugBank.d629.s1.p0" e1="DDI-DrugBank.d629.s1.e0"
            e2="DDI-DrugBank.d629.s1.e1" ddi="false"/>
        <pair id="DDI-DrugBank.d629.s1.p1" e1="DDI-DrugBank.d629.s1.e0"
            e2="DDI-DrugBank.d629.s1.e2" ddi="false"/>
        <pair id="DDI-DrugBank.d629.s1.p2" e1="DDI-DrugBank.d629.s1.e1"
            e2="DDI-DrugBank.d629.s1.e2" ddi="false"/>
    </sentence>
</document>
