# Supplementary material for: Phar-LSTM: a pharmacological representation-based LSTM network for drug–drug interaction extraction
Source: PeerJ. 2023 Dec 14;11:e16606. doi: 10.7717/peerj.16606 (PMC10725669; doi:10.7717/peerj.16606)
Supplement: Supplemental Information 1 [file peerj-11-16606-s001.zip › Data_XmlFormat/Test2013/DrugBank/Metyrapone.xml]

<?xml version="1.0" encoding="UTF-8"?>
<document id="DDI-DrugBank.d678">
    <sentence id="DDI-DrugBank.d678.s0" text="Drugs affecting pituitary or adrenocortical function, including all corticosteroid therapy, must be discontinued prior to and during testing with Metopirone. ">
        <entity id="DDI-DrugBank.d678.s0.e0" charOffset="146-155"
            type="brand" text="Metopirone"/>
    </sentence>
    <sentence id="DDI-DrugBank.d678.s1" text="The metabolism of Metopirone is accelerated by phenytoin; ">
        <entity id="DDI-DrugBank.d678.s1.e0" charOffset="18-27"
            type="brand" text="Metopirone"/>
        <entity id="DDI-DrugBank.d678.s1.e1" charOffset="47-55"
            type="drug" text="phenytoin"/>
        <pair id="DDI-DrugBank.d678.s1.p0" e1="DDI-DrugBank.d678.s1.e0"
            e2="DDI-DrugBank.d678.s1.e1" ddi="true" type="mechanism"/>
    </sentence>
    <sentence id="DDI-DrugBank.d678.s2" text="therefore, results of the test may be inaccurate in patients taking phenytoin within two weeks before. ">
        <entity id="DDI-DrugBank.d678.s2.e0" charOffset="68-76"
            type="drug" text="phenytoin"/>
    </sentence>
    <sentence id="DDI-DrugBank.d678.s3" text="Asubnormal response may occur in patients on estrogen therapy. "/>
    <sentence id="DDI-DrugBank.d678.s4" text="Metopirone inhibits the glucuronidation of acetaminophen and could possibly potentiate acetaminophen toxicity.">
        <entity id="DDI-DrugBank.d678.s4.e0" charOffset="0-9"
            type="brand" text="Metopirone"/>
        <entity id="DDI-DrugBank.d678.s4.e1" charOffset="43-55"
            type="drug" text="acetaminophen"/>
        <entity id="DDI-DrugBank.d678.s4.e2" charOffset="87-99"
            type="drug" text="acetaminophen"/>
        <pair id="DDI-DrugBank.d678.s4.p0" e1="DDI-DrugBank.d678.s4.e0"
            e2="DDI-DrugBank.d678.s4.e1" ddi="true" type="mechanism"/>
        <pair id="DDI-DrugBank.d678.s4.p1" e1="DDI-DrugBank.d678.s4.e0"
            e2="DDI-DrugBank.d678.s4.e2" ddi="true" type="effect"/>
        <pair id="DDI-DrugBank.d678.s4.p2" e1="DDI-DrugBank.d678.s4.e1"
            e2="DDI-DrugBank.d678.s4.e2" ddi="false"/>
    </sentence>
</document>
