# Supplementary material for: Phar-LSTM: a pharmacological representation-based LSTM network for drug–drug interaction extraction
Source: PeerJ. 2023 Dec 14;11:e16606. doi: 10.7717/peerj.16606 (PMC10725669; doi:10.7717/peerj.16606)
Supplement: Supplemental Information 1 [file peerj-11-16606-s001.zip › Data_XmlFormat/Test2013/DrugBank/Mibefradil.xml]

<?xml version="1.0" encoding="UTF-8"?>
<document id="DDI-DrugBank.d783">
    <sentence id="DDI-DrugBank.d783.s0" text="Posicor inhibits some of the liver's ability to metabolize some other drugs - terfenadine, astemizole, cisapride, cyclosporine, and tricyclic antidepressants. ">
        <entity id="DDI-DrugBank.d783.s0.e0" charOffset="0-6"
            type="brand" text="Posicor"/>
        <entity id="DDI-DrugBank.d783.s0.e1" charOffset="78-88"
            type="drug" text="terfenadine"/>
        <entity id="DDI-DrugBank.d783.s0.e2" charOffset="91-100"
            type="drug" text="astemizole"/>
        <entity id="DDI-DrugBank.d783.s0.e3" charOffset="103-111"
            type="drug" text="cisapride"/>
        <entity id="DDI-DrugBank.d783.s0.e4" charOffset="114-125"
            type="drug" text="cyclosporine"/>
        <entity id="DDI-DrugBank.d783.s0.e5" charOffset="132-156"
            type="group" text="tricyclic antidepressants"/>
        <pair id="DDI-DrugBank.d783.s0.p0" e1="DDI-DrugBank.d783.s0.e0"
            e2="DDI-DrugBank.d783.s0.e1" ddi="true" type="mechanism"/>
        <pair id="DDI-DrugBank.d783.s0.p1" e1="DDI-DrugBank.d783.s0.e0"
            e2="DDI-DrugBank.d783.s0.e2" ddi="true" type="mechanism"/>
        <pair id="DDI-DrugBank.d783.s0.p2" e1="DDI-DrugBank.d783.s0.e0"
            e2="DDI-DrugBank.d783.s0.e3" ddi="true" type="mechanism"/>
        <pair id="DDI-DrugBank.d783.s0.p3" e1="DDI-DrugBank.d783.s0.e0"
            e2="DDI-DrugBank.d783.s0.e4" ddi="true" type="mechanism"/>
        <pair id="DDI-DrugBank.d783.s0.p4" e1="DDI-DrugBank.d783.s0.e0"
            e2="DDI-DrugBank.d783.s0.e5" ddi="true" type="mechanism"/>
        <pair id="DDI-DrugBank.d783.s0.p5" e1="DDI-DrugBank.d783.s0.e1"
            e2="DDI-DrugBank.d783.s0.e2" ddi="false"/>
        <pair id="DDI-DrugBank.d783.s0.p6" e1="DDI-DrugBank.d783.s0.e1"
            e2="DDI-DrugBank.d783.s0.e3" ddi="false"/>
        <pair id="DDI-DrugBank.d783.s0.p7" e1="DDI-DrugBank.d783.s0.e1"
            e2="DDI-DrugBank.d783.s0.e4" ddi="false"/>
        <pair id="DDI-DrugBank.d783.s0.p8" e1="DDI-DrugBank.d783.s0.e1"
            e2="DDI-DrugBank.d783.s0.e5" ddi="false"/>
        <pair id="DDI-DrugBank.d783.s0.p9" e1="DDI-DrugBank.d783.s0.e2"
            e2="DDI-DrugBank.d783.s0.e3" ddi="false"/>
        <pair id="DDI-DrugBank.d783.s0.p10" e1="DDI-DrugBank.d783.s0.e2"
            e2="DDI-DrugBank.d783.s0.e4" ddi="false"/>
        <pair id="DDI-DrugBank.d783.s0.p11" e1="DDI-DrugBank.d783.s0.e2"
            e2="DDI-DrugBank.d783.s0.e5" ddi="false"/>
        <pair id="DDI-DrugBank.d783.s0.p12" e1="DDI-DrugBank.d783.s0.e3"
            e2="DDI-DrugBank.d783.s0.e4" ddi="false"/>
        <pair id="DDI-DrugBank.d783.s0.p13" e1="DDI-DrugBank.d783.s0.e3"
            e2="DDI-DrugBank.d783.s0.e5" ddi="false"/>
        <pair id="DDI-DrugBank.d783.s0.p14" e1="DDI-DrugBank.d783.s0.e4"
            e2="DDI-DrugBank.d783.s0.e5" ddi="false"/>
    </sentence>
    <sentence id="DDI-DrugBank.d783.s1" text="Thus the concentrations of these drugs would increase meaning side effects may be seen. "/>
    <sentence id="DDI-DrugBank.d783.s2" text="A dose adjustment may be required."/>
</document>
