# Supplementary material for: Phar-LSTM: a pharmacological representation-based LSTM network for drug–drug interaction extraction
Source: PeerJ. 2023 Dec 14;11:e16606. doi: 10.7717/peerj.16606 (PMC10725669; doi:10.7717/peerj.16606)
Supplement: Supplemental Information 1 [file peerj-11-16606-s001.zip › Data_XmlFormat/Test2013/DrugBank/Micafungin.xml]

<?xml version="1.0" encoding="UTF-8"?>
<document id="DDI-DrugBank.d735">
    <sentence id="DDI-DrugBank.d735.s0" text="A total of 11 clinical drug-drug interaction studies were conducted in healthy volunteers to evaluate the potential for interaction between MYCAMINE and mycophenolate mofetil, cyclosporine, tacrolimus, prednisolone, sirolimus, nifedipine, fluconazole, ritonavir, and rifampin. ">
        <entity id="DDI-DrugBank.d735.s0.e0" charOffset="140-147"
            type="brand" text="MYCAMINE"/>
        <entity id="DDI-DrugBank.d735.s0.e1" charOffset="153-173"
            type="drug" text="mycophenolate mofetil"/>
        <entity id="DDI-DrugBank.d735.s0.e2" charOffset="176-187"
            type="drug" text="cyclosporine"/>
        <entity id="DDI-DrugBank.d735.s0.e3" charOffset="190-199"
            type="drug" text="tacrolimus"/>
        <entity id="DDI-DrugBank.d735.s0.e4" charOffset="202-213"
            type="drug" text="prednisolone"/>
        <entity id="DDI-DrugBank.d735.s0.e5" charOffset="216-224"
            type="drug" text="sirolimus"/>
        <entity id="DDI-DrugBank.d735.s0.e6" charOffset="227-236"
            type="drug" text="nifedipine"/>
        <entity id="DDI-DrugBank.d735.s0.e7" charOffset="239-249"
            type="drug" text="fluconazole"/>
        <entity id="DDI-DrugBank.d735.s0.e8" charOffset="252-260"
            type="drug" text="ritonavir"/>
        <entity id="DDI-DrugBank.d735.s0.e9" charOffset="267-274"
            type="drug" text="rifampin"/>
        <pair id="DDI-DrugBank.d735.s0.p0" e1="DDI-DrugBank.d735.s0.e0"
            e2="DDI-DrugBank.d735.s0.e1" ddi="false"/>
        <pair id="DDI-DrugBank.d735.s0.p1" e1="DDI-DrugBank.d735.s0.e0"
            e2="DDI-DrugBank.d735.s0.e2" ddi="false"/>
        <pair id="DDI-DrugBank.d735.s0.p2" e1="DDI-DrugBank.d735.s0.e0"
            e2="DDI-DrugBank.d735.s0.e3" ddi="false"/>
        <pair id="DDI-DrugBank.d735.s0.p3" e1="DDI-DrugBank.d735.s0.e0"
            e2="DDI-DrugBank.d735.s0.e4" ddi="false"/>
        <pair id="DDI-DrugBank.d735.s0.p4" e1="DDI-DrugBank.d735.s0.e0"
            e2="DDI-DrugBank.d735.s0.e5" ddi="false"/>
        <pair id="DDI-DrugBank.d735.s0.p5" e1="DDI-DrugBank.d735.s0.e0"
            e2="DDI-DrugBank.d735.s0.e6" ddi="false"/>
        <pair id="DDI-DrugBank.d735.s0.p6" e1="DDI-DrugBank.d735.s0.e0"
            e2="DDI-DrugBank.d735.s0.e7" ddi="false"/>
        <pair id="DDI-DrugBank.d735.s0.p7" e1="DDI-DrugBank.d735.s0.e0"
            e2="DDI-DrugBank.d735.s0.e8" ddi="false"/>
        <pair id="DDI-DrugBank.d735.s0.p8" e1="DDI-DrugBank.d735.s0.e0"
            e2="DDI-DrugBank.d735.s0.e9" ddi="false"/>
        <pair id="DDI-DrugBank.d735.s0.p9" e1="DDI-DrugBank.d735.s0.e1"
            e2="DDI-DrugBank.d735.s0.e2" ddi="false"/>
        <pair id="DDI-DrugBank.d735.s0.p10" e1="DDI-DrugBank.d735.s0.e1"
            e2="DDI-DrugBank.d735.s0.e3" ddi="false"/>
        <pair id="DDI-DrugBank.d735.s0.p11" e1="DDI-DrugBank.d735.s0.e1"
            e2="DDI-DrugBank.d735.s0.e4" ddi="false"/>
        <pair id="DDI-DrugBank.d735.s0.p12" e1="DDI-DrugBank.d735.s0.e1"
            e2="DDI-DrugBank.d735.s0.e5" ddi="false"/>
        <pair id="DDI-DrugBank.d735.s0.p13" e1="DDI-DrugBank.d735.s0.e1"
            e2="DDI-DrugBank.d735.s0.e6" ddi="false"/>
        <pair id="DDI-DrugBank.d735.s0.p14" e1="DDI-DrugBank.d735.s0.e1"
            e2="DDI-DrugBank.d735.s0.e7" ddi="false"/>
        <pair id="DDI-DrugBank.d735.s0.p15" e1="DDI-DrugBank.d735.s0.e1"
            e2="DDI-DrugBank.d735.s0.e8" ddi="false"/>
        <pair id="DDI-DrugBank.d735.s0.p16" e1="DDI-DrugBank.d735.s0.e1"
            e2="DDI-DrugBank.d735.s0.e9" ddi="false"/>
        <pair id="DDI-DrugBank.d735.s0.p17" e1="DDI-DrugBank.d735.s0.e2"
            e2="DDI-DrugBank.d735.s0.e3" ddi="false"/>
        <pair id="DDI-DrugBank.d735.s0.p18" e1="DDI-DrugBank.d735.s0.e2"
            e2="DDI-DrugBank.d735.s0.e4" ddi="false"/>
        <pair id="DDI-DrugBank.d735.s0.p19" e1="DDI-DrugBank.d735.s0.e2"
            e2="DDI-DrugBank.d735.s0.e5" ddi="false"/>
        <pair id="DDI-DrugBank.d735.s0.p20" e1="DDI-DrugBank.d735.s0.e2"
            e2="DDI-DrugBank.d735.s0.e6" ddi="false"/>
        <pair id="DDI-DrugBank.d735.s0.p21" e1="DDI-DrugBank.d735.s0.e2"
            e2="DDI-DrugBank.d735.s0.e7" ddi="false"/>
        <pair id="DDI-DrugBank.d735.s0.p22" e1="DDI-DrugBank.d735.s0.e2"
            e2="DDI-DrugBank.d735.s0.e8" ddi="false"/>
        <pair id="DDI-DrugBank.d735.s0.p23" e1="DDI-DrugBank.d735.s0.e2"
            e2="DDI-DrugBank.d735.s0.e9" ddi="false"/>
        <pair id="DDI-DrugBank.d735.s0.p24" e1="DDI-DrugBank.d735.s0.e3"
            e2="DDI-DrugBank.d735.s0.e4" ddi="false"/>
        <pair id="DDI-DrugBank.d735.s0.p25" e1="DDI-DrugBank.d735.s0.e3"
            e2="DDI-DrugBank.d735.s0.e5" ddi="false"/>
        <pair id="DDI-DrugBank.d735.s0.p26" e1="DDI-DrugBank.d735.s0.e3"
            e2="DDI-DrugBank.d735.s0.e6" ddi="false"/>
        <pair id="DDI-DrugBank.d735.s0.p27" e1="DDI-DrugBank.d735.s0.e3"
            e2="DDI-DrugBank.d735.s0.e7" ddi="false"/>
        <pair id="DDI-DrugBank.d735.s0.p28" e1="DDI-DrugBank.d735.s0.e3"
            e2="DDI-DrugBank.d735.s0.e8" ddi="false"/>
        <pair id="DDI-DrugBank.d735.s0.p29" e1="DDI-DrugBank.d735.s0.e3"
            e2="DDI-DrugBank.d735.s0.e9" ddi="false"/>
        <pair id="DDI-DrugBank.d735.s0.p30" e1="DDI-DrugBank.d735.s0.e4"
            e2="DDI-DrugBank.d735.s0.e5" ddi="false"/>
        <pair id="DDI-DrugBank.d735.s0.p31" e1="DDI-DrugBank.d735.s0.e4"
            e2="DDI-DrugBank.d735.s0.e6" ddi="false"/>
        <pair id="DDI-DrugBank.d735.s0.p32" e1="DDI-DrugBank.d735.s0.e4"
            e2="DDI-DrugBank.d735.s0.e7" ddi="false"/>
        <pair id="DDI-DrugBank.d735.s0.p33" e1="DDI-DrugBank.d735.s0.e4"
            e2="DDI-DrugBank.d735.s0.e8" ddi="false"/>
        <pair id="DDI-DrugBank.d735.s0.p34" e1="DDI-DrugBank.d735.s0.e4"
            e2="DDI-DrugBank.d735.s0.e9" ddi="false"/>
        <pair id="DDI-DrugBank.d735.s0.p35" e1="DDI-DrugBank.d735.s0.e5"
            e2="DDI-DrugBank.d735.s0.e6" ddi="false"/>
        <pair id="DDI-DrugBank.d735.s0.p36" e1="DDI-DrugBank.d735.s0.e5"
            e2="DDI-DrugBank.d735.s0.e7" ddi="false"/>
        <pair id="DDI-DrugBank.d735.s0.p37" e1="DDI-DrugBank.d735.s0.e5"
            e2="DDI-DrugBank.d735.s0.e8" ddi="false"/>
        <pair id="DDI-DrugBank.d735.s0.p38" e1="DDI-DrugBank.d735.s0.e5"
            e2="DDI-DrugBank.d735.s0.e9" ddi="false"/>
        <pair id="DDI-DrugBank.d735.s0.p39" e1="DDI-DrugBank.d735.s0.e6"
            e2="DDI-DrugBank.d735.s0.e7" ddi="false"/>
        <pair id="DDI-DrugBank.d735.s0.p40" e1="DDI-DrugBank.d735.s0.e6"
            e2="DDI-DrugBank.d735.s0.e8" ddi="false"/>
        <pair id="DDI-DrugBank.d735.s0.p41" e1="DDI-DrugBank.d735.s0.e6"
            e2="DDI-DrugBank.d735.s0.e9" ddi="false"/>
        <pair id="DDI-DrugBank.d735.s0.p42" e1="DDI-DrugBank.d735.s0.e7"
            e2="DDI-DrugBank.d735.s0.e8" ddi="false"/>
        <pair id="DDI-DrugBank.d735.s0.p43" e1="DDI-DrugBank.d735.s0.e7"
            e2="DDI-DrugBank.d735.s0.e9" ddi="false"/>
        <pair id="DDI-DrugBank.d735.s0.p44" e1="DDI-DrugBank.d735.s0.e8"
            e2="DDI-DrugBank.d735.s0.e9" ddi="false"/>
    </sentence>
    <sentence id="DDI-DrugBank.d735.s1" text="In these studies, no interaction that altered the pharmacokinetics of micafungin was observed. ">
        <entity id="DDI-DrugBank.d735.s1.e0" charOffset="70-79"
            type="drug" text="micafungin"/>
    </sentence>
    <sentence id="DDI-DrugBank.d735.s2" text="There was no effect of a single dose or multiple doses of MYCAMINE on mycophenolate mofetil, cyclosporine, tacrolimus, prednisolone, and fluconazole pharmacokinetics. ">
        <entity id="DDI-DrugBank.d735.s2.e0" charOffset="58-65"
            type="brand" text="MYCAMINE"/>
        <entity id="DDI-DrugBank.d735.s2.e1" charOffset="70-90"
            type="drug" text="mycophenolate mofetil"/>
        <entity id="DDI-DrugBank.d735.s2.e2" charOffset="93-104"
            type="drug" text="cyclosporine"/>
        <entity id="DDI-DrugBank.d735.s2.e3" charOffset="107-116"
            type="drug" text="tacrolimus"/>
        <entity id="DDI-DrugBank.d735.s2.e4" charOffset="119-130"
            type="drug" text="prednisolone"/>
        <entity id="DDI-DrugBank.d735.s2.e5" charOffset="137-147"
            type="drug" text="fluconazole"/>
        <pair id="DDI-DrugBank.d735.s2.p0" e1="DDI-DrugBank.d735.s2.e0"
            e2="DDI-DrugBank.d735.s2.e1" ddi="false"/>
        <pair id="DDI-DrugBank.d735.s2.p1" e1="DDI-DrugBank.d735.s2.e0"
            e2="DDI-DrugBank.d735.s2.e2" ddi="false"/>
        <pair id="DDI-DrugBank.d735.s2.p2" e1="DDI-DrugBank.d735.s2.e0"
            e2="DDI-DrugBank.d735.s2.e3" ddi="false"/>
        <pair id="DDI-DrugBank.d735.s2.p3" e1="DDI-DrugBank.d735.s2.e0"
            e2="DDI-DrugBank.d735.s2.e4" ddi="false"/>
        <pair id="DDI-DrugBank.d735.s2.p4" e1="DDI-DrugBank.d735.s2.e0"
            e2="DDI-DrugBank.d735.s2.e5" ddi="false"/>
        <pair id="DDI-DrugBank.d735.s2.p5" e1="DDI-DrugBank.d735.s2.e1"
            e2="DDI-DrugBank.d735.s2.e2" ddi="false"/>
        <pair id="DDI-DrugBank.d735.s2.p6" e1="DDI-DrugBank.d735.s2.e1"
            e2="DDI-DrugBank.d735.s2.e3" ddi="false"/>
        <pair id="DDI-DrugBank.d735.s2.p7" e1="DDI-DrugBank.d735.s2.e1"
            e2="DDI-DrugBank.d735.s2.e4" ddi="false"/>
        <pair id="DDI-DrugBank.d735.s2.p8" e1="DDI-DrugBank.d735.s2.e1"
            e2="DDI-DrugBank.d735.s2.e5" ddi="false"/>
        <pair id="DDI-DrugBank.d735.s2.p9" e1="DDI-DrugBank.d735.s2.e2"
            e2="DDI-DrugBank.d735.s2.e3" ddi="false"/>
        <pair id="DDI-DrugBank.d735.s2.p10" e1="DDI-DrugBank.d735.s2.e2"
            e2="DDI-DrugBank.d735.s2.e4" ddi="false"/>
        <pair id="DDI-DrugBank.d735.s2.p11" e1="DDI-DrugBank.d735.s2.e2"
            e2="DDI-DrugBank.d735.s2.e5" ddi="false"/>
        <pair id="DDI-DrugBank.d735.s2.p12" e1="DDI-DrugBank.d735.s2.e3"
            e2="DDI-DrugBank.d735.s2.e4" ddi="false"/>
        <pair id="DDI-DrugBank.d735.s2.p13" e1="DDI-DrugBank.d735.s2.e3"
            e2="DDI-DrugBank.d735.s2.e5" ddi="false"/>
        <pair id="DDI-DrugBank.d735.s2.p14" e1="DDI-DrugBank.d735.s2.e4"
            e2="DDI-DrugBank.d735.s2.e5" ddi="false"/>
    </sentence>
    <sentence id="DDI-DrugBank.d735.s3" text="Sirolimus AUC was increased by 21% with no effect on Cmax in the presence of steady-state MYCAMINE compared with sirolimus alone. ">
        <entity id="DDI-DrugBank.d735.s3.e0" charOffset="0-8"
            type="drug" text="Sirolimus"/>
        <entity id="DDI-DrugBank.d735.s3.e1" charOffset="90-97"
            type="brand" text="MYCAMINE"/>
        <entity id="DDI-DrugBank.d735.s3.e2" charOffset="113-121"
            type="drug" text="sirolimus"/>
        <pair id="DDI-DrugBank.d735.s3.p0" e1="DDI-DrugBank.d735.s3.e0"
            e2="DDI-DrugBank.d735.s3.e1" ddi="true" type="mechanism"/>
        <pair id="DDI-DrugBank.d735.s3.p1" e1="DDI-DrugBank.d735.s3.e0"
            e2="DDI-DrugBank.d735.s3.e2" ddi="false"/>
        <pair id="DDI-DrugBank.d735.s3.p2" e1="DDI-DrugBank.d735.s3.e1"
            e2="DDI-DrugBank.d735.s3.e2" ddi="false"/>
    </sentence>
    <sentence id="DDI-DrugBank.d735.s4" text="Nifedipine AUC and Cmax were increased by 18% and 42%, respectively, in the presence of steady-state MYCAMINE compared with nifedipine alone. ">
        <entity id="DDI-DrugBank.d735.s4.e0" charOffset="0-9"
            type="drug" text="Nifedipine"/>
        <entity id="DDI-DrugBank.d735.s4.e1" charOffset="101-108"
            type="brand" text="MYCAMINE"/>
        <entity id="DDI-DrugBank.d735.s4.e2" charOffset="124-133"
            type="drug" text="nifedipine"/>
        <pair id="DDI-DrugBank.d735.s4.p0" e1="DDI-DrugBank.d735.s4.e0"
            e2="DDI-DrugBank.d735.s4.e1" ddi="true" type="mechanism"/>
        <pair id="DDI-DrugBank.d735.s4.p1" e1="DDI-DrugBank.d735.s4.e0"
            e2="DDI-DrugBank.d735.s4.e2" ddi="false"/>
        <pair id="DDI-DrugBank.d735.s4.p2" e1="DDI-DrugBank.d735.s4.e1"
            e2="DDI-DrugBank.d735.s4.e2" ddi="false"/>
    </sentence>
    <sentence id="DDI-DrugBank.d735.s5" text="Patients receiving sirolimus or nifedipine in combination with MYCAMINE should be monitored for sirolimus or nifedipine toxicity and sirolimus or nifedipine dosage should be reduced if necessary. ">
        <entity id="DDI-DrugBank.d735.s5.e0" charOffset="19-27"
            type="drug" text="sirolimus"/>
        <entity id="DDI-DrugBank.d735.s5.e1" charOffset="32-41"
            type="drug" text="nifedipine"/>
        <entity id="DDI-DrugBank.d735.s5.e2" charOffset="63-70"
            type="brand" text="MYCAMINE"/>
        <entity id="DDI-DrugBank.d735.s5.e3" charOffset="96-104"
            type="drug" text="sirolimus"/>
        <entity id="DDI-DrugBank.d735.s5.e4" charOffset="109-118"
            type="drug" text="nifedipine"/>
        <entity id="DDI-DrugBank.d735.s5.e5" charOffset="133-141"
            type="drug" text="sirolimus"/>
        <entity id="DDI-DrugBank.d735.s5.e6" charOffset="146-155"
            type="drug" text="nifedipine"/>
        <pair id="DDI-DrugBank.d735.s5.p0" e1="DDI-DrugBank.d735.s5.e0"
            e2="DDI-DrugBank.d735.s5.e1" ddi="false"/>
        <pair id="DDI-DrugBank.d735.s5.p1" e1="DDI-DrugBank.d735.s5.e0"
            e2="DDI-DrugBank.d735.s5.e2" ddi="true" type="advise"/>
        <pair id="DDI-DrugBank.d735.s5.p2" e1="DDI-DrugBank.d735.s5.e0"
            e2="DDI-DrugBank.d735.s5.e3" ddi="false"/>
        <pair id="DDI-DrugBank.d735.s5.p3" e1="DDI-DrugBank.d735.s5.e0"
            e2="DDI-DrugBank.d735.s5.e4" ddi="false"/>
        <pair id="DDI-DrugBank.d735.s5.p4" e1="DDI-DrugBank.d735.s5.e0"
            e2="DDI-DrugBank.d735.s5.e5" ddi="false"/>
        <pair id="DDI-DrugBank.d735.s5.p5" e1="DDI-DrugBank.d735.s5.e0"
            e2="DDI-DrugBank.d735.s5.e6" ddi="false"/>
        <pair id="DDI-DrugBank.d735.s5.p6" e1="DDI-DrugBank.d735.s5.e1"
            e2="DDI-DrugBank.d735.s5.e2" ddi="true" type="advise"/>
        <pair id="DDI-DrugBank.d735.s5.p7" e1="DDI-DrugBank.d735.s5.e1"
            e2="DDI-DrugBank.d735.s5.e3" ddi="false"/>
        <pair id="DDI-DrugBank.d735.s5.p8" e1="DDI-DrugBank.d735.s5.e1"
            e2="DDI-DrugBank.d735.s5.e4" ddi="false"/>
        <pair id="DDI-DrugBank.d735.s5.p9" e1="DDI-DrugBank.d735.s5.e1"
            e2="DDI-DrugBank.d735.s5.e5" ddi="false"/>
        <pair id="DDI-DrugBank.d735.s5.p10" e1="DDI-DrugBank.d735.s5.e1"
            e2="DDI-DrugBank.d735.s5.e6" ddi="false"/>
        <pair id="DDI-DrugBank.d735.s5.p11" e1="DDI-DrugBank.d735.s5.e2"
            e2="DDI-DrugBank.d735.s5.e3" ddi="false"/>
        <pair id="DDI-DrugBank.d735.s5.p12" e1="DDI-DrugBank.d735.s5.e2"
            e2="DDI-DrugBank.d735.s5.e4" ddi="false"/>
        <pair id="DDI-DrugBank.d735.s5.p13" e1="DDI-DrugBank.d735.s5.e2"
            e2="DDI-DrugBank.d735.s5.e5" ddi="false"/>
        <pair id="DDI-DrugBank.d735.s5.p14" e1="DDI-DrugBank.d735.s5.e2"
            e2="DDI-DrugBank.d735.s5.e6" ddi="false"/>
        <pair id="DDI-DrugBank.d735.s5.p15" e1="DDI-DrugBank.d735.s5.e3"
            e2="DDI-DrugBank.d735.s5.e4" ddi="false"/>
        <pair id="DDI-DrugBank.d735.s5.p16" e1="DDI-DrugBank.d735.s5.e3"
            e2="DDI-DrugBank.d735.s5.e5" ddi="false"/>
        <pair id="DDI-DrugBank.d735.s5.p17" e1="DDI-DrugBank.d735.s5.e3"
            e2="DDI-DrugBank.d735.s5.e6" ddi="false"/>
        <pair id="DDI-DrugBank.d735.s5.p18" e1="DDI-DrugBank.d735.s5.e4"
            e2="DDI-DrugBank.d735.s5.e5" ddi="false"/>
        <pair id="DDI-DrugBank.d735.s5.p19" e1="DDI-DrugBank.d735.s5.e4"
            e2="DDI-DrugBank.d735.s5.e6" ddi="false"/>
        <pair id="DDI-DrugBank.d735.s5.p20" e1="DDI-DrugBank.d735.s5.e5"
            e2="DDI-DrugBank.d735.s5.e6" ddi="false"/>
    </sentence>
    <sentence id="DDI-DrugBank.d735.s6" text="Micafungin is not an inhibitor of P-glycoprotein and, therefore, would not be expected to alter P-glycoprotein-mediated drug transport activity.    ">
        <entity id="DDI-DrugBank.d735.s6.e0" charOffset="0-9"
            type="drug" text="Micafungin"/>
    </sentence>
</document>
