# Supplementary material for: Phar-LSTM: a pharmacological representation-based LSTM network for drug–drug interaction extraction
Source: PeerJ. 2023 Dec 14;11:e16606. doi: 10.7717/peerj.16606 (PMC10725669; doi:10.7717/peerj.16606)
Supplement: Supplemental Information 1 [file peerj-11-16606-s001.zip › Data_XmlFormat/Test2013/DrugBank/Miglustat.xml]

<?xml version="1.0" encoding="UTF-8"?>
<document id="DDI-DrugBank.d695">
    <sentence id="DDI-DrugBank.d695.s0" text="While co-administration of ZAVESCA    appeared to increase the clearance of Cerezyme by 70%, these results are not conclusive because of the small number of subjects studied and because patients took variable doses of Cerezyme. ">
        <entity id="DDI-DrugBank.d695.s0.e0" charOffset="27-33"
            type="brand" text="ZAVESCA"/>
        <entity id="DDI-DrugBank.d695.s0.e1" charOffset="76-83"
            type="brand" text="Cerezyme"/>
        <entity id="DDI-DrugBank.d695.s0.e2" charOffset="218-225"
            type="brand" text="Cerezyme"/>
        <pair id="DDI-DrugBank.d695.s0.p0" e1="DDI-DrugBank.d695.s0.e0"
            e2="DDI-DrugBank.d695.s0.e1" ddi="true" type="mechanism"/>
        <pair id="DDI-DrugBank.d695.s0.p1" e1="DDI-DrugBank.d695.s0.e0"
            e2="DDI-DrugBank.d695.s0.e2" ddi="false"/>
        <pair id="DDI-DrugBank.d695.s0.p2" e1="DDI-DrugBank.d695.s0.e1"
            e2="DDI-DrugBank.d695.s0.e2" ddi="false"/>
    </sentence>
    <sentence id="DDI-DrugBank.d695.s1" text="Combination therapy with Cerezyme    (imiglucerase) and ZAVESCA    is not indicated.">
        <entity id="DDI-DrugBank.d695.s1.e0" charOffset="25-32"
            type="brand" text="Cerezyme"/>
        <entity id="DDI-DrugBank.d695.s1.e1" charOffset="38-49"
            type="drug" text="imiglucerase"/>
        <entity id="DDI-DrugBank.d695.s1.e2" charOffset="56-62"
            type="brand" text="ZAVESCA"/>
        <pair id="DDI-DrugBank.d695.s1.p0" e1="DDI-DrugBank.d695.s1.e0"
            e2="DDI-DrugBank.d695.s1.e1" ddi="false"/>
        <pair id="DDI-DrugBank.d695.s1.p1" e1="DDI-DrugBank.d695.s1.e0"
            e2="DDI-DrugBank.d695.s1.e2" ddi="true" type="advise"/>
        <pair id="DDI-DrugBank.d695.s1.p2" e1="DDI-DrugBank.d695.s1.e1"
            e2="DDI-DrugBank.d695.s1.e2" ddi="true" type="advise"/>
    </sentence>
</document>
