# Supplementary material for: Phar-LSTM: a pharmacological representation-based LSTM network for drug–drug interaction extraction
Source: PeerJ. 2023 Dec 14;11:e16606. doi: 10.7717/peerj.16606 (PMC10725669; doi:10.7717/peerj.16606)
Supplement: Supplemental Information 1 [file peerj-11-16606-s001.zip › Data_XmlFormat/Test2013/DrugBank/Mitotane.xml]

<?xml version="1.0" encoding="UTF-8"?>
<document id="DDI-DrugBank.d717">
    <sentence id="DDI-DrugBank.d717.s0" text="Mitotane has been reported to accelerate the metabolism of warfarin by the mechanism of hepatic microsomal enzyme induction, leading to an increase in dosage requirements for warfarin. ">
        <entity id="DDI-DrugBank.d717.s0.e0" charOffset="0-7"
            type="drug" text="Mitotane"/>
        <entity id="DDI-DrugBank.d717.s0.e1" charOffset="59-66"
            type="drug" text="warfarin"/>
        <entity id="DDI-DrugBank.d717.s0.e2" charOffset="175-182"
            type="drug" text="warfarin"/>
        <pair id="DDI-DrugBank.d717.s0.p0" e1="DDI-DrugBank.d717.s0.e0"
            e2="DDI-DrugBank.d717.s0.e1" ddi="true" type="mechanism"/>
        <pair id="DDI-DrugBank.d717.s0.p1" e1="DDI-DrugBank.d717.s0.e0"
            e2="DDI-DrugBank.d717.s0.e2" ddi="false"/>
        <pair id="DDI-DrugBank.d717.s0.p2" e1="DDI-DrugBank.d717.s0.e1"
            e2="DDI-DrugBank.d717.s0.e2" ddi="false"/>
    </sentence>
    <sentence id="DDI-DrugBank.d717.s1" text="Therefore, physicians should closely monitor patients for a change in anticoagulant dosage requirements when administering Mitotane to patients on coumarin-type anticoagulants. ">
        <entity id="DDI-DrugBank.d717.s1.e0" charOffset="70-82"
            type="group" text="anticoagulant"/>
        <entity id="DDI-DrugBank.d717.s1.e1" charOffset="123-130"
            type="drug" text="Mitotane"/>
        <entity id="DDI-DrugBank.d717.s1.e2" charOffset="147-174"
            type="group" text="coumarin-type anticoagulants"/>
        <pair id="DDI-DrugBank.d717.s1.p0" e1="DDI-DrugBank.d717.s1.e0"
            e2="DDI-DrugBank.d717.s1.e1" ddi="false"/>
        <pair id="DDI-DrugBank.d717.s1.p1" e1="DDI-DrugBank.d717.s1.e0"
            e2="DDI-DrugBank.d717.s1.e2" ddi="false"/>
        <pair id="DDI-DrugBank.d717.s1.p2" e1="DDI-DrugBank.d717.s1.e1"
            e2="DDI-DrugBank.d717.s1.e2" ddi="true" type="advise"/>
    </sentence>
    <sentence id="DDI-DrugBank.d717.s2" text="In addition, Mitotane should be given with caution to patients receiving other drugs susceptible to the influence of hepatic enzyme induction.">
        <entity id="DDI-DrugBank.d717.s2.e0" charOffset="13-20"
            type="drug" text="Mitotane"/>
    </sentence>
</document>
