# Supplementary material for: Phar-LSTM: a pharmacological representation-based LSTM network for drug–drug interaction extraction
Source: PeerJ. 2023 Dec 14;11:e16606. doi: 10.7717/peerj.16606 (PMC10725669; doi:10.7717/peerj.16606)
Supplement: Supplemental Information 1 [file peerj-11-16606-s001.zip › Data_XmlFormat/Test2013/DrugBank/Mivacurium.xml]

<?xml version="1.0" encoding="UTF-8"?>
<document id="DDI-DrugBank.d775">
    <sentence id="DDI-DrugBank.d775.s0" text="Although MIVACRON (a mixture of three stereoisomers) has been administered safely following succinylcholine-facilitated tracheal intubation, the interaction between MIVACRON and succinylcholine has not been systematically studied. ">
        <entity id="DDI-DrugBank.d775.s0.e0" charOffset="9-16"
            type="brand" text="MIVACRON"/>
        <entity id="DDI-DrugBank.d775.s0.e1" charOffset="165-172"
            type="brand" text="MIVACRON"/>
        <entity id="DDI-DrugBank.d775.s0.e2" charOffset="178-192"
            type="drug" text="succinylcholine"/>
        <pair id="DDI-DrugBank.d775.s0.p0" e1="DDI-DrugBank.d775.s0.e0"
            e2="DDI-DrugBank.d775.s0.e1" ddi="false"/>
        <pair id="DDI-DrugBank.d775.s0.p1" e1="DDI-DrugBank.d775.s0.e0"
            e2="DDI-DrugBank.d775.s0.e2" ddi="false"/>
        <pair id="DDI-DrugBank.d775.s0.p2" e1="DDI-DrugBank.d775.s0.e1"
            e2="DDI-DrugBank.d775.s0.e2" ddi="false"/>
    </sentence>
    <sentence id="DDI-DrugBank.d775.s1" text="Prior administration of succinylcholine can potentiate the neuromuscular blocking effects of nondepolarizing agents. ">
        <entity id="DDI-DrugBank.d775.s1.e0" charOffset="24-38"
            type="drug" text="succinylcholine"/>
        <entity id="DDI-DrugBank.d775.s1.e1" charOffset="93-114"
            type="group" text="nondepolarizing agents"/>
        <pair id="DDI-DrugBank.d775.s1.p0" e1="DDI-DrugBank.d775.s1.e0"
            e2="DDI-DrugBank.d775.s1.e1" ddi="true" type="effect"/>
    </sentence>
    <sentence id="DDI-DrugBank.d775.s2" text="Evidence of spontaneous recovery from succinylcholine should be observed before the administration of MIVACRON. ">
        <entity id="DDI-DrugBank.d775.s2.e0" charOffset="38-52"
            type="drug" text="succinylcholine"/>
        <entity id="DDI-DrugBank.d775.s2.e1" charOffset="102-109"
            type="brand" text="MIVACRON"/>
        <pair id="DDI-DrugBank.d775.s2.p0" e1="DDI-DrugBank.d775.s2.e0"
            e2="DDI-DrugBank.d775.s2.e1" ddi="true" type="advise"/>
    </sentence>
    <sentence id="DDI-DrugBank.d775.s3" text="The use of MIVACRON before succinylcholine to attenuate some of the side effects of succinylcholine has not been studied. ">
        <entity id="DDI-DrugBank.d775.s3.e0" charOffset="11-18"
            type="brand" text="MIVACRON"/>
        <entity id="DDI-DrugBank.d775.s3.e1" charOffset="27-41"
            type="drug" text="succinylcholine"/>
        <entity id="DDI-DrugBank.d775.s3.e2" charOffset="84-98"
            type="drug" text="succinylcholine"/>
        <pair id="DDI-DrugBank.d775.s3.p0" e1="DDI-DrugBank.d775.s3.e0"
            e2="DDI-DrugBank.d775.s3.e1" ddi="false"/>
        <pair id="DDI-DrugBank.d775.s3.p1" e1="DDI-DrugBank.d775.s3.e0"
            e2="DDI-DrugBank.d775.s3.e2" ddi="false"/>
        <pair id="DDI-DrugBank.d775.s3.p2" e1="DDI-DrugBank.d775.s3.e1"
            e2="DDI-DrugBank.d775.s3.e2" ddi="false"/>
    </sentence>
    <sentence id="DDI-DrugBank.d775.s4" text="There are no clinical data on the use of MIVACRON with other nondepolarizing neuromuscular blocking agents. ">
        <entity id="DDI-DrugBank.d775.s4.e0" charOffset="41-48"
            type="brand" text="MIVACRON"/>
        <entity id="DDI-DrugBank.d775.s4.e1" charOffset="61-105"
            type="group" text="nondepolarizing neuromuscular blocking agents"/>
        <pair id="DDI-DrugBank.d775.s4.p0" e1="DDI-DrugBank.d775.s4.e0"
            e2="DDI-DrugBank.d775.s4.e1" ddi="false"/>
    </sentence>
    <sentence id="DDI-DrugBank.d775.s5" text="Isoflurane and enflurane (administered with nitrous oxide/oxygen to achieve 1.25 M.C. ">
        <entity id="DDI-DrugBank.d775.s5.e0" charOffset="0-9"
            type="drug" text="Isoflurane"/>
        <entity id="DDI-DrugBank.d775.s5.e1" charOffset="15-23"
            type="drug" text="enflurane"/>
        <entity id="DDI-DrugBank.d775.s5.e2" charOffset="44-56"
            type="drug" text="nitrous oxide"/>
        <entity id="DDI-DrugBank.d775.s5.e3" charOffset="58-63"
            type="drug" text="oxygen"/>
        <pair id="DDI-DrugBank.d775.s5.p0" e1="DDI-DrugBank.d775.s5.e0"
            e2="DDI-DrugBank.d775.s5.e1" ddi="false"/>
        <pair id="DDI-DrugBank.d775.s5.p1" e1="DDI-DrugBank.d775.s5.e0"
            e2="DDI-DrugBank.d775.s5.e2" ddi="false"/>
        <pair id="DDI-DrugBank.d775.s5.p2" e1="DDI-DrugBank.d775.s5.e0"
            e2="DDI-DrugBank.d775.s5.e3" ddi="false"/>
        <pair id="DDI-DrugBank.d775.s5.p3" e1="DDI-DrugBank.d775.s5.e1"
            e2="DDI-DrugBank.d775.s5.e2" ddi="false"/>
        <pair id="DDI-DrugBank.d775.s5.p4" e1="DDI-DrugBank.d775.s5.e1"
            e2="DDI-DrugBank.d775.s5.e3" ddi="false"/>
        <pair id="DDI-DrugBank.d775.s5.p5" e1="DDI-DrugBank.d775.s5.e2"
            e2="DDI-DrugBank.d775.s5.e3" ddi="false"/>
    </sentence>
    <sentence id="DDI-DrugBank.d775.s6" text="decrease the ED50 of MIVACRON by as much as 25% (see CLINICAL PHARMACOLOGY: Pharmacodynamics and Individualization of Dosages). ">
        <entity id="DDI-DrugBank.d775.s6.e0" charOffset="21-28"
            type="brand" text="MIVACRON"/>
    </sentence>
    <sentence id="DDI-DrugBank.d775.s7" text="These agents may also prolong the clinically effective duration of action and decrease the average infusion requirement of MIVACRON by as much as 35% to 40%. ">
        <entity id="DDI-DrugBank.d775.s7.e0" charOffset="123-130"
            type="brand" text="MIVACRON"/>
    </sentence>
    <sentence id="DDI-DrugBank.d775.s8" text="A greater potentiation of the neuromuscular blocking effects of MIVACRON may be expected with higher concentrations of enflurane or isoflurane. ">
        <entity id="DDI-DrugBank.d775.s8.e0" charOffset="64-71"
            type="brand" text="MIVACRON"/>
        <entity id="DDI-DrugBank.d775.s8.e1" charOffset="119-127"
            type="drug" text="enflurane"/>
        <entity id="DDI-DrugBank.d775.s8.e2" charOffset="132-141"
            type="drug" text="isoflurane"/>
        <pair id="DDI-DrugBank.d775.s8.p0" e1="DDI-DrugBank.d775.s8.e0"
            e2="DDI-DrugBank.d775.s8.e1" ddi="false"/>
        <pair id="DDI-DrugBank.d775.s8.p1" e1="DDI-DrugBank.d775.s8.e0"
            e2="DDI-DrugBank.d775.s8.e2" ddi="false"/>
        <pair id="DDI-DrugBank.d775.s8.p2" e1="DDI-DrugBank.d775.s8.e1"
            e2="DDI-DrugBank.d775.s8.e2" ddi="false"/>
    </sentence>
    <sentence id="DDI-DrugBank.d775.s9" text="Halothane has little or no effect on the ED50 , but may prolong the duration of action and decrease the average infusion requirement by as much as 20%. ">
        <entity id="DDI-DrugBank.d775.s9.e0" charOffset="0-8"
            type="drug" text="Halothane"/>
    </sentence>
    <sentence id="DDI-DrugBank.d775.s10" text="Other drugs which may enhance the neuromuscular blocking action of nondepolarizing agents such as MIVACRON include certain antibiotics (e.g., aminoglycosides, tetracyclines, bacitracin, polymyxins, lincomycin, clindamycin, colistin, and sodium colistimethate), magnesium salts, lithium, local anesthetics, procainamide, and quinidine. ">
        <entity id="DDI-DrugBank.d775.s10.e0" charOffset="67-88"
            type="drug" text="nondepolarizing agents"/>
        <entity id="DDI-DrugBank.d775.s10.e1" charOffset="98-105"
            type="brand" text="MIVACRON"/>
        <entity id="DDI-DrugBank.d775.s10.e2" charOffset="123-133"
            type="group" text="antibiotics"/>
        <entity id="DDI-DrugBank.d775.s10.e3" charOffset="142-156"
            type="group" text="aminoglycosides"/>
        <entity id="DDI-DrugBank.d775.s10.e4" charOffset="159-171"
            type="group" text="tetracyclines"/>
        <entity id="DDI-DrugBank.d775.s10.e5" charOffset="174-183"
            type="drug" text="bacitracin"/>
        <entity id="DDI-DrugBank.d775.s10.e6" charOffset="186-195"
            type="group" text="polymyxins"/>
        <entity id="DDI-DrugBank.d775.s10.e7" charOffset="198-207"
            type="drug" text="lincomycin"/>
        <entity id="DDI-DrugBank.d775.s10.e8" charOffset="210-220"
            type="drug" text="clindamycin"/>
        <entity id="DDI-DrugBank.d775.s10.e9" charOffset="223-230"
            type="drug" text="colistin"/>
        <entity id="DDI-DrugBank.d775.s10.e10" charOffset="237-257"
            type="drug" text="sodium colistimethate"/>
        <entity id="DDI-DrugBank.d775.s10.e11" charOffset="261-269"
            type="group" text="magnesium"/>
        <entity id="DDI-DrugBank.d775.s10.e12" charOffset="278-284"
            type="drug" text="lithium"/>
        <entity id="DDI-DrugBank.d775.s10.e13" charOffset="293-303"
            type="group" text="anesthetics"/>
        <entity id="DDI-DrugBank.d775.s10.e14" charOffset="306-317"
            type="drug" text="procainamide"/>
        <entity id="DDI-DrugBank.d775.s10.e15" charOffset="324-332"
            type="drug" text="quinidine"/>
        <pair id="DDI-DrugBank.d775.s10.p0"
            e1="DDI-DrugBank.d775.s10.e0" e2="DDI-DrugBank.d775.s10.e1" ddi="false"/>
        <pair id="DDI-DrugBank.d775.s10.p1"
            e1="DDI-DrugBank.d775.s10.e0" e2="DDI-DrugBank.d775.s10.e2"
            ddi="true" type="int"/>
        <pair id="DDI-DrugBank.d775.s10.p2"
            e1="DDI-DrugBank.d775.s10.e0" e2="DDI-DrugBank.d775.s10.e3"
            ddi="true" type="int"/>
        <pair id="DDI-DrugBank.d775.s10.p3"
            e1="DDI-DrugBank.d775.s10.e0" e2="DDI-DrugBank.d775.s10.e4"
            ddi="true" type="int"/>
        <pair id="DDI-DrugBank.d775.s10.p4"
            e1="DDI-DrugBank.d775.s10.e0" e2="DDI-DrugBank.d775.s10.e5"
            ddi="true" type="int"/>
        <pair id="DDI-DrugBank.d775.s10.p5"
            e1="DDI-DrugBank.d775.s10.e0" e2="DDI-DrugBank.d775.s10.e6"
            ddi="true" type="int"/>
        <pair id="DDI-DrugBank.d775.s10.p6"
            e1="DDI-DrugBank.d775.s10.e0" e2="DDI-DrugBank.d775.s10.e7"
            ddi="true" type="int"/>
        <pair id="DDI-DrugBank.d775.s10.p7"
            e1="DDI-DrugBank.d775.s10.e0" e2="DDI-DrugBank.d775.s10.e8"
            ddi="true" type="int"/>
        <pair id="DDI-DrugBank.d775.s10.p8"
            e1="DDI-DrugBank.d775.s10.e0" e2="DDI-DrugBank.d775.s10.e9"
            ddi="true" type="int"/>
        <pair id="DDI-DrugBank.d775.s10.p9"
            e1="DDI-DrugBank.d775.s10.e0" e2="DDI-DrugBank.d775.s10.e10"
            ddi="true" type="int"/>
        <pair id="DDI-DrugBank.d775.s10.p10"
            e1="DDI-DrugBank.d775.s10.e0" e2="DDI-DrugBank.d775.s10.e11"
            ddi="true" type="int"/>
        <pair id="DDI-DrugBank.d775.s10.p11"
            e1="DDI-DrugBank.d775.s10.e0" e2="DDI-DrugBank.d775.s10.e12"
            ddi="true" type="int"/>
        <pair id="DDI-DrugBank.d775.s10.p12"
            e1="DDI-DrugBank.d775.s10.e0" e2="DDI-DrugBank.d775.s10.e13"
            ddi="true" type="int"/>
        <pair id="DDI-DrugBank.d775.s10.p13"
            e1="DDI-DrugBank.d775.s10.e0" e2="DDI-DrugBank.d775.s10.e14"
            ddi="true" type="int"/>
        <pair id="DDI-DrugBank.d775.s10.p14"
            e1="DDI-DrugBank.d775.s10.e0" e2="DDI-DrugBank.d775.s10.e15"
            ddi="true" type="int"/>
        <pair id="DDI-DrugBank.d775.s10.p15"
            e1="DDI-DrugBank.d775.s10.e1" e2="DDI-DrugBank.d775.s10.e2"
            ddi="true" type="int"/>
        <pair id="DDI-DrugBank.d775.s10.p16"
            e1="DDI-DrugBank.d775.s10.e1" e2="DDI-DrugBank.d775.s10.e3"
            ddi="true" type="int"/>
        <pair id="DDI-DrugBank.d775.s10.p17"
            e1="DDI-DrugBank.d775.s10.e1" e2="DDI-DrugBank.d775.s10.e4"
            ddi="true" type="int"/>
        <pair id="DDI-DrugBank.d775.s10.p18"
            e1="DDI-DrugBank.d775.s10.e1" e2="DDI-DrugBank.d775.s10.e5"
            ddi="true" type="int"/>
        <pair id="DDI-DrugBank.d775.s10.p19"
            e1="DDI-DrugBank.d775.s10.e1" e2="DDI-DrugBank.d775.s10.e6"
            ddi="true" type="int"/>
        <pair id="DDI-DrugBank.d775.s10.p20"
            e1="DDI-DrugBank.d775.s10.e1" e2="DDI-DrugBank.d775.s10.e7"
            ddi="true" type="int"/>
        <pair id="DDI-DrugBank.d775.s10.p21"
            e1="DDI-DrugBank.d775.s10.e1" e2="DDI-DrugBank.d775.s10.e8"
            ddi="true" type="int"/>
        <pair id="DDI-DrugBank.d775.s10.p22"
            e1="DDI-DrugBank.d775.s10.e1" e2="DDI-DrugBank.d775.s10.e9"
            ddi="true" type="int"/>
        <pair id="DDI-DrugBank.d775.s10.p23"
            e1="DDI-DrugBank.d775.s10.e1" e2="DDI-DrugBank.d775.s10.e10"
            ddi="true" type="int"/>
        <pair id="DDI-DrugBank.d775.s10.p24"
            e1="DDI-DrugBank.d775.s10.e1" e2="DDI-DrugBank.d775.s10.e11"
            ddi="true" type="int"/>
        <pair id="DDI-DrugBank.d775.s10.p25"
            e1="DDI-DrugBank.d775.s10.e1" e2="DDI-DrugBank.d775.s10.e12"
            ddi="true" type="int"/>
        <pair id="DDI-DrugBank.d775.s10.p26"
            e1="DDI-DrugBank.d775.s10.e1" e2="DDI-DrugBank.d775.s10.e13"
            ddi="true" type="int"/>
        <pair id="DDI-DrugBank.d775.s10.p27"
            e1="DDI-DrugBank.d775.s10.e1" e2="DDI-DrugBank.d775.s10.e14"
            ddi="true" type="int"/>
        <pair id="DDI-DrugBank.d775.s10.p28"
            e1="DDI-DrugBank.d775.s10.e1" e2="DDI-DrugBank.d775.s10.e15"
            ddi="true" type="int"/>
        <pair id="DDI-DrugBank.d775.s10.p29"
            e1="DDI-DrugBank.d775.s10.e2" e2="DDI-DrugBank.d775.s10.e3" ddi="false"/>
        <pair id="DDI-DrugBank.d775.s10.p30"
            e1="DDI-DrugBank.d775.s10.e2" e2="DDI-DrugBank.d775.s10.e4" ddi="false"/>
        <pair id="DDI-DrugBank.d775.s10.p31"
            e1="DDI-DrugBank.d775.s10.e2" e2="DDI-DrugBank.d775.s10.e5" ddi="false"/>
        <pair id="DDI-DrugBank.d775.s10.p32"
            e1="DDI-DrugBank.d775.s10.e2" e2="DDI-DrugBank.d775.s10.e6" ddi="false"/>
        <pair id="DDI-DrugBank.d775.s10.p33"
            e1="DDI-DrugBank.d775.s10.e2" e2="DDI-DrugBank.d775.s10.e7" ddi="false"/>
        <pair id="DDI-DrugBank.d775.s10.p34"
            e1="DDI-DrugBank.d775.s10.e2" e2="DDI-DrugBank.d775.s10.e8" ddi="false"/>
        <pair id="DDI-DrugBank.d775.s10.p35"
            e1="DDI-DrugBank.d775.s10.e2" e2="DDI-DrugBank.d775.s10.e9" ddi="false"/>
        <pair id="DDI-DrugBank.d775.s10.p36"
            e1="DDI-DrugBank.d775.s10.e2" e2="DDI-DrugBank.d775.s10.e10" ddi="false"/>
        <pair id="DDI-DrugBank.d775.s10.p37"
            e1="DDI-DrugBank.d775.s10.e2" e2="DDI-DrugBank.d775.s10.e11" ddi="false"/>
        <pair id="DDI-DrugBank.d775.s10.p38"
            e1="DDI-DrugBank.d775.s10.e2" e2="DDI-DrugBank.d775.s10.e12" ddi="false"/>
        <pair id="DDI-DrugBank.d775.s10.p39"
            e1="DDI-DrugBank.d775.s10.e2" e2="DDI-DrugBank.d775.s10.e13" ddi="false"/>
        <pair id="DDI-DrugBank.d775.s10.p40"
            e1="DDI-DrugBank.d775.s10.e2" e2="DDI-DrugBank.d775.s10.e14" ddi="false"/>
        <pair id="DDI-DrugBank.d775.s10.p41"
            e1="DDI-DrugBank.d775.s10.e2" e2="DDI-DrugBank.d775.s10.e15" ddi="false"/>
        <pair id="DDI-DrugBank.d775.s10.p42"
            e1="DDI-DrugBank.d775.s10.e3" e2="DDI-DrugBank.d775.s10.e4" ddi="false"/>
        <pair id="DDI-DrugBank.d775.s10.p43"
            e1="DDI-DrugBank.d775.s10.e3" e2="DDI-DrugBank.d775.s10.e5" ddi="false"/>
        <pair id="DDI-DrugBank.d775.s10.p44"
            e1="DDI-DrugBank.d775.s10.e3" e2="DDI-DrugBank.d775.s10.e6" ddi="false"/>
        <pair id="DDI-DrugBank.d775.s10.p45"
            e1="DDI-DrugBank.d775.s10.e3" e2="DDI-DrugBank.d775.s10.e7" ddi="false"/>
        <pair id="DDI-DrugBank.d775.s10.p46"
            e1="DDI-DrugBank.d775.s10.e3" e2="DDI-DrugBank.d775.s10.e8" ddi="false"/>
        <pair id="DDI-DrugBank.d775.s10.p47"
            e1="DDI-DrugBank.d775.s10.e3" e2="DDI-DrugBank.d775.s10.e9" ddi="false"/>
        <pair id="DDI-DrugBank.d775.s10.p48"
            e1="DDI-DrugBank.d775.s10.e3" e2="DDI-DrugBank.d775.s10.e10" ddi="false"/>
        <pair id="DDI-DrugBank.d775.s10.p49"
            e1="DDI-DrugBank.d775.s10.e3" e2="DDI-DrugBank.d775.s10.e11" ddi="false"/>
        <pair id="DDI-DrugBank.d775.s10.p50"
            e1="DDI-DrugBank.d775.s10.e3" e2="DDI-DrugBank.d775.s10.e12" ddi="false"/>
        <pair id="DDI-DrugBank.d775.s10.p51"
            e1="DDI-DrugBank.d775.s10.e3" e2="DDI-DrugBank.d775.s10.e13" ddi="false"/>
        <pair id="DDI-DrugBank.d775.s10.p52"
            e1="DDI-DrugBank.d775.s10.e3" e2="DDI-DrugBank.d775.s10.e14" ddi="false"/>
        <pair id="DDI-DrugBank.d775.s10.p53"
            e1="DDI-DrugBank.d775.s10.e3" e2="DDI-DrugBank.d775.s10.e15" ddi="false"/>
        <pair id="DDI-DrugBank.d775.s10.p54"
            e1="DDI-DrugBank.d775.s10.e4" e2="DDI-DrugBank.d775.s10.e5" ddi="false"/>
        <pair id="DDI-DrugBank.d775.s10.p55"
            e1="DDI-DrugBank.d775.s10.e4" e2="DDI-DrugBank.d775.s10.e6" ddi="false"/>
        <pair id="DDI-DrugBank.d775.s10.p56"
            e1="DDI-DrugBank.d775.s10.e4" e2="DDI-DrugBank.d775.s10.e7" ddi="false"/>
        <pair id="DDI-DrugBank.d775.s10.p57"
            e1="DDI-DrugBank.d775.s10.e4" e2="DDI-DrugBank.d775.s10.e8" ddi="false"/>
        <pair id="DDI-DrugBank.d775.s10.p58"
            e1="DDI-DrugBank.d775.s10.e4" e2="DDI-DrugBank.d775.s10.e9" ddi="false"/>
        <pair id="DDI-DrugBank.d775.s10.p59"
            e1="DDI-DrugBank.d775.s10.e4" e2="DDI-DrugBank.d775.s10.e10" ddi="false"/>
        <pair id="DDI-DrugBank.d775.s10.p60"
            e1="DDI-DrugBank.d775.s10.e4" e2="DDI-DrugBank.d775.s10.e11" ddi="false"/>
        <pair id="DDI-DrugBank.d775.s10.p61"
            e1="DDI-DrugBank.d775.s10.e4" e2="DDI-DrugBank.d775.s10.e12" ddi="false"/>
        <pair id="DDI-DrugBank.d775.s10.p62"
            e1="DDI-DrugBank.d775.s10.e4" e2="DDI-DrugBank.d775.s10.e13" ddi="false"/>
        <pair id="DDI-DrugBank.d775.s10.p63"
            e1="DDI-DrugBank.d775.s10.e4" e2="DDI-DrugBank.d775.s10.e14" ddi="false"/>
        <pair id="DDI-DrugBank.d775.s10.p64"
            e1="DDI-DrugBank.d775.s10.e4" e2="DDI-DrugBank.d775.s10.e15" ddi="false"/>
        <pair id="DDI-DrugBank.d775.s10.p65"
            e1="DDI-DrugBank.d775.s10.e5" e2="DDI-DrugBank.d775.s10.e6" ddi="false"/>
        <pair id="DDI-DrugBank.d775.s10.p66"
            e1="DDI-DrugBank.d775.s10.e5" e2="DDI-DrugBank.d775.s10.e7" ddi="false"/>
        <pair id="DDI-DrugBank.d775.s10.p67"
            e1="DDI-DrugBank.d775.s10.e5" e2="DDI-DrugBank.d775.s10.e8" ddi="false"/>
        <pair id="DDI-DrugBank.d775.s10.p68"
            e1="DDI-DrugBank.d775.s10.e5" e2="DDI-DrugBank.d775.s10.e9" ddi="false"/>
        <pair id="DDI-DrugBank.d775.s10.p69"
            e1="DDI-DrugBank.d775.s10.e5" e2="DDI-DrugBank.d775.s10.e10" ddi="false"/>
        <pair id="DDI-DrugBank.d775.s10.p70"
            e1="DDI-DrugBank.d775.s10.e5" e2="DDI-DrugBank.d775.s10.e11" ddi="false"/>
        <pair id="DDI-DrugBank.d775.s10.p71"
            e1="DDI-DrugBank.d775.s10.e5" e2="DDI-DrugBank.d775.s10.e12" ddi="false"/>
        <pair id="DDI-DrugBank.d775.s10.p72"
            e1="DDI-DrugBank.d775.s10.e5" e2="DDI-DrugBank.d775.s10.e13" ddi="false"/>
        <pair id="DDI-DrugBank.d775.s10.p73"
            e1="DDI-DrugBank.d775.s10.e5" e2="DDI-DrugBank.d775.s10.e14" ddi="false"/>
        <pair id="DDI-DrugBank.d775.s10.p74"
            e1="DDI-DrugBank.d775.s10.e5" e2="DDI-DrugBank.d775.s10.e15" ddi="false"/>
        <pair id="DDI-DrugBank.d775.s10.p75"
            e1="DDI-DrugBank.d775.s10.e6" e2="DDI-DrugBank.d775.s10.e7" ddi="false"/>
        <pair id="DDI-DrugBank.d775.s10.p76"
            e1="DDI-DrugBank.d775.s10.e6" e2="DDI-DrugBank.d775.s10.e8" ddi="false"/>
        <pair id="DDI-DrugBank.d775.s10.p77"
            e1="DDI-DrugBank.d775.s10.e6" e2="DDI-DrugBank.d775.s10.e9" ddi="false"/>
        <pair id="DDI-DrugBank.d775.s10.p78"
            e1="DDI-DrugBank.d775.s10.e6" e2="DDI-DrugBank.d775.s10.e10" ddi="false"/>
        <pair id="DDI-DrugBank.d775.s10.p79"
            e1="DDI-DrugBank.d775.s10.e6" e2="DDI-DrugBank.d775.s10.e11" ddi="false"/>
        <pair id="DDI-DrugBank.d775.s10.p80"
            e1="DDI-DrugBank.d775.s10.e6" e2="DDI-DrugBank.d775.s10.e12" ddi="false"/>
        <pair id="DDI-DrugBank.d775.s10.p81"
            e1="DDI-DrugBank.d775.s10.e6" e2="DDI-DrugBank.d775.s10.e13" ddi="false"/>
        <pair id="DDI-DrugBank.d775.s10.p82"
            e1="DDI-DrugBank.d775.s10.e6" e2="DDI-DrugBank.d775.s10.e14" ddi="false"/>
        <pair id="DDI-DrugBank.d775.s10.p83"
            e1="DDI-DrugBank.d775.s10.e6" e2="DDI-DrugBank.d775.s10.e15" ddi="false"/>
        <pair id="DDI-DrugBank.d775.s10.p84"
            e1="DDI-DrugBank.d775.s10.e7" e2="DDI-DrugBank.d775.s10.e8" ddi="false"/>
        <pair id="DDI-DrugBank.d775.s10.p85"
            e1="DDI-DrugBank.d775.s10.e7" e2="DDI-DrugBank.d775.s10.e9" ddi="false"/>
        <pair id="DDI-DrugBank.d775.s10.p86"
            e1="DDI-DrugBank.d775.s10.e7" e2="DDI-DrugBank.d775.s10.e10" ddi="false"/>
        <pair id="DDI-DrugBank.d775.s10.p87"
            e1="DDI-DrugBank.d775.s10.e7" e2="DDI-DrugBank.d775.s10.e11" ddi="false"/>
        <pair id="DDI-DrugBank.d775.s10.p88"
            e1="DDI-DrugBank.d775.s10.e7" e2="DDI-DrugBank.d775.s10.e12" ddi="false"/>
        <pair id="DDI-DrugBank.d775.s10.p89"
            e1="DDI-DrugBank.d775.s10.e7" e2="DDI-DrugBank.d775.s10.e13" ddi="false"/>
        <pair id="DDI-DrugBank.d775.s10.p90"
            e1="DDI-DrugBank.d775.s10.e7" e2="DDI-DrugBank.d775.s10.e14" ddi="false"/>
        <pair id="DDI-DrugBank.d775.s10.p91"
            e1="DDI-DrugBank.d775.s10.e7" e2="DDI-DrugBank.d775.s10.e15" ddi="false"/>
        <pair id="DDI-DrugBank.d775.s10.p92"
            e1="DDI-DrugBank.d775.s10.e8" e2="DDI-DrugBank.d775.s10.e9" ddi="false"/>
        <pair id="DDI-DrugBank.d775.s10.p93"
            e1="DDI-DrugBank.d775.s10.e8" e2="DDI-DrugBank.d775.s10.e10" ddi="false"/>
        <pair id="DDI-DrugBank.d775.s10.p94"
            e1="DDI-DrugBank.d775.s10.e8" e2="DDI-DrugBank.d775.s10.e11" ddi="false"/>
        <pair id="DDI-DrugBank.d775.s10.p95"
            e1="DDI-DrugBank.d775.s10.e8" e2="DDI-DrugBank.d775.s10.e12" ddi="false"/>
        <pair id="DDI-DrugBank.d775.s10.p96"
            e1="DDI-DrugBank.d775.s10.e8" e2="DDI-DrugBank.d775.s10.e13" ddi="false"/>
        <pair id="DDI-DrugBank.d775.s10.p97"
            e1="DDI-DrugBank.d775.s10.e8" e2="DDI-DrugBank.d775.s10.e14" ddi="false"/>
        <pair id="DDI-DrugBank.d775.s10.p98"
            e1="DDI-DrugBank.d775.s10.e8" e2="DDI-DrugBank.d775.s10.e15" ddi="false"/>
        <pair id="DDI-DrugBank.d775.s10.p99"
            e1="DDI-DrugBank.d775.s10.e9" e2="DDI-DrugBank.d775.s10.e10" ddi="false"/>
        <pair id="DDI-DrugBank.d775.s10.p100"
            e1="DDI-DrugBank.d775.s10.e9" e2="DDI-DrugBank.d775.s10.e11" ddi="false"/>
        <pair id="DDI-DrugBank.d775.s10.p101"
            e1="DDI-DrugBank.d775.s10.e9" e2="DDI-DrugBank.d775.s10.e12" ddi="false"/>
        <pair id="DDI-DrugBank.d775.s10.p102"
            e1="DDI-DrugBank.d775.s10.e9" e2="DDI-DrugBank.d775.s10.e13" ddi="false"/>
        <pair id="DDI-DrugBank.d775.s10.p103"
            e1="DDI-DrugBank.d775.s10.e9" e2="DDI-DrugBank.d775.s10.e14" ddi="false"/>
        <pair id="DDI-DrugBank.d775.s10.p104"
            e1="DDI-DrugBank.d775.s10.e9" e2="DDI-DrugBank.d775.s10.e15" ddi="false"/>
        <pair id="DDI-DrugBank.d775.s10.p105"
            e1="DDI-DrugBank.d775.s10.e10"
            e2="DDI-DrugBank.d775.s10.e11" ddi="false"/>
        <pair id="DDI-DrugBank.d775.s10.p106"
            e1="DDI-DrugBank.d775.s10.e10"
            e2="DDI-DrugBank.d775.s10.e12" ddi="false"/>
        <pair id="DDI-DrugBank.d775.s10.p107"
            e1="DDI-DrugBank.d775.s10.e10"
            e2="DDI-DrugBank.d775.s10.e13" ddi="false"/>
        <pair id="DDI-DrugBank.d775.s10.p108"
            e1="DDI-DrugBank.d775.s10.e10"
            e2="DDI-DrugBank.d775.s10.e14" ddi="false"/>
        <pair id="DDI-DrugBank.d775.s10.p109"
            e1="DDI-DrugBank.d775.s10.e10"
            e2="DDI-DrugBank.d775.s10.e15" ddi="false"/>
        <pair id="DDI-DrugBank.d775.s10.p110"
            e1="DDI-DrugBank.d775.s10.e11"
            e2="DDI-DrugBank.d775.s10.e12" ddi="false"/>
        <pair id="DDI-DrugBank.d775.s10.p111"
            e1="DDI-DrugBank.d775.s10.e11"
            e2="DDI-DrugBank.d775.s10.e13" ddi="false"/>
        <pair id="DDI-DrugBank.d775.s10.p112"
            e1="DDI-DrugBank.d775.s10.e11"
            e2="DDI-DrugBank.d775.s10.e14" ddi="false"/>
        <pair id="DDI-DrugBank.d775.s10.p113"
            e1="DDI-DrugBank.d775.s10.e11"
            e2="DDI-DrugBank.d775.s10.e15" ddi="false"/>
        <pair id="DDI-DrugBank.d775.s10.p114"
            e1="DDI-DrugBank.d775.s10.e12"
            e2="DDI-DrugBank.d775.s10.e13" ddi="false"/>
        <pair id="DDI-DrugBank.d775.s10.p115"
            e1="DDI-DrugBank.d775.s10.e12"
            e2="DDI-DrugBank.d775.s10.e14" ddi="false"/>
        <pair id="DDI-DrugBank.d775.s10.p116"
            e1="DDI-DrugBank.d775.s10.e12"
            e2="DDI-DrugBank.d775.s10.e15" ddi="false"/>
        <pair id="DDI-DrugBank.d775.s10.p117"
            e1="DDI-DrugBank.d775.s10.e13"
            e2="DDI-DrugBank.d775.s10.e14" ddi="false"/>
        <pair id="DDI-DrugBank.d775.s10.p118"
            e1="DDI-DrugBank.d775.s10.e13"
            e2="DDI-DrugBank.d775.s10.e15" ddi="false"/>
        <pair id="DDI-DrugBank.d775.s10.p119"
            e1="DDI-DrugBank.d775.s10.e14"
            e2="DDI-DrugBank.d775.s10.e15" ddi="false"/>
    </sentence>
    <sentence id="DDI-DrugBank.d775.s11" text="The neuromuscular blocking effect of MIVACRON may be enhanced by drugs that reduce plasma cholinesterase activity (e.g., chronically administered oral contraceptives, glucocorticoids, or certain monoamine oxidase inhibitors) or by drugs that irreversibly inhibit plasma cholinesterase . Resistance to the neuromuscular blocking action of nondepolarizing neuromuscular blocking agents has been demonstrated in patients chronically administered phenytoin or carbamazepine. ">
        <entity id="DDI-DrugBank.d775.s11.e0" charOffset="37-44"
            type="brand" text="MIVACRON"/>
        <entity id="DDI-DrugBank.d775.s11.e1" charOffset="151-164"
            type="group" text="contraceptives"/>
        <entity id="DDI-DrugBank.d775.s11.e2" charOffset="167-181"
            type="group" text="glucocorticoids"/>
        <entity id="DDI-DrugBank.d775.s11.e3" charOffset="195-222"
            type="group" text="monoamine oxidase inhibitors"/>
        <entity id="DDI-DrugBank.d775.s11.e4" charOffset="354-382"
            type="group" text="neuromuscular blocking agents"/>
        <entity id="DDI-DrugBank.d775.s11.e5" charOffset="443-451"
            type="drug" text="phenytoin"/>
        <entity id="DDI-DrugBank.d775.s11.e6" charOffset="456-468"
            type="drug" text="carbamazepine"/>
        <pair id="DDI-DrugBank.d775.s11.p0"
            e1="DDI-DrugBank.d775.s11.e0" e2="DDI-DrugBank.d775.s11.e1"
            ddi="true" type="effect"/>
        <pair id="DDI-DrugBank.d775.s11.p1"
            e1="DDI-DrugBank.d775.s11.e0" e2="DDI-DrugBank.d775.s11.e2"
            ddi="true" type="effect"/>
        <pair id="DDI-DrugBank.d775.s11.p2"
            e1="DDI-DrugBank.d775.s11.e0" e2="DDI-DrugBank.d775.s11.e3"
            ddi="true" type="effect"/>
        <pair id="DDI-DrugBank.d775.s11.p3"
            e1="DDI-DrugBank.d775.s11.e0" e2="DDI-DrugBank.d775.s11.e4" ddi="false"/>
        <pair id="DDI-DrugBank.d775.s11.p4"
            e1="DDI-DrugBank.d775.s11.e0" e2="DDI-DrugBank.d775.s11.e5" ddi="false"/>
        <pair id="DDI-DrugBank.d775.s11.p5"
            e1="DDI-DrugBank.d775.s11.e0" e2="DDI-DrugBank.d775.s11.e6" ddi="false"/>
        <pair id="DDI-DrugBank.d775.s11.p6"
            e1="DDI-DrugBank.d775.s11.e1" e2="DDI-DrugBank.d775.s11.e2" ddi="false"/>
        <pair id="DDI-DrugBank.d775.s11.p7"
            e1="DDI-DrugBank.d775.s11.e1" e2="DDI-DrugBank.d775.s11.e3" ddi="false"/>
        <pair id="DDI-DrugBank.d775.s11.p8"
            e1="DDI-DrugBank.d775.s11.e1" e2="DDI-DrugBank.d775.s11.e4" ddi="false"/>
        <pair id="DDI-DrugBank.d775.s11.p9"
            e1="DDI-DrugBank.d775.s11.e1" e2="DDI-DrugBank.d775.s11.e5" ddi="false"/>
        <pair id="DDI-DrugBank.d775.s11.p10"
            e1="DDI-DrugBank.d775.s11.e1" e2="DDI-DrugBank.d775.s11.e6" ddi="false"/>
        <pair id="DDI-DrugBank.d775.s11.p11"
            e1="DDI-DrugBank.d775.s11.e2" e2="DDI-DrugBank.d775.s11.e3" ddi="false"/>
        <pair id="DDI-DrugBank.d775.s11.p12"
            e1="DDI-DrugBank.d775.s11.e2" e2="DDI-DrugBank.d775.s11.e4" ddi="false"/>
        <pair id="DDI-DrugBank.d775.s11.p13"
            e1="DDI-DrugBank.d775.s11.e2" e2="DDI-DrugBank.d775.s11.e5" ddi="false"/>
        <pair id="DDI-DrugBank.d775.s11.p14"
            e1="DDI-DrugBank.d775.s11.e2" e2="DDI-DrugBank.d775.s11.e6" ddi="false"/>
        <pair id="DDI-DrugBank.d775.s11.p15"
            e1="DDI-DrugBank.d775.s11.e3" e2="DDI-DrugBank.d775.s11.e4" ddi="false"/>
        <pair id="DDI-DrugBank.d775.s11.p16"
            e1="DDI-DrugBank.d775.s11.e3" e2="DDI-DrugBank.d775.s11.e5" ddi="false"/>
        <pair id="DDI-DrugBank.d775.s11.p17"
            e1="DDI-DrugBank.d775.s11.e3" e2="DDI-DrugBank.d775.s11.e6" ddi="false"/>
        <pair id="DDI-DrugBank.d775.s11.p18"
            e1="DDI-DrugBank.d775.s11.e4" e2="DDI-DrugBank.d775.s11.e5"
            ddi="true" type="effect"/>
        <pair id="DDI-DrugBank.d775.s11.p19"
            e1="DDI-DrugBank.d775.s11.e4" e2="DDI-DrugBank.d775.s11.e6"
            ddi="true" type="effect"/>
        <pair id="DDI-DrugBank.d775.s11.p20"
            e1="DDI-DrugBank.d775.s11.e5" e2="DDI-DrugBank.d775.s11.e6" ddi="false"/>
    </sentence>
    <sentence id="DDI-DrugBank.d775.s12" text="While the effects of chronic phenytoin or carbamazepine therapy on the action of MIVACRON are unknown, slightly shorter durations of neuromuscular block may be anticipated and infusion rate requirements may be higher. ">
        <entity id="DDI-DrugBank.d775.s12.e0" charOffset="29-37"
            type="drug" text="phenytoin"/>
        <entity id="DDI-DrugBank.d775.s12.e1" charOffset="42-54"
            type="drug" text="carbamazepine"/>
        <entity id="DDI-DrugBank.d775.s12.e2" charOffset="81-88"
            type="brand" text="MIVACRON"/>
        <pair id="DDI-DrugBank.d775.s12.p0"
            e1="DDI-DrugBank.d775.s12.e0" e2="DDI-DrugBank.d775.s12.e1" ddi="false"/>
        <pair id="DDI-DrugBank.d775.s12.p1"
            e1="DDI-DrugBank.d775.s12.e0" e2="DDI-DrugBank.d775.s12.e2"
            ddi="true" type="effect"/>
        <pair id="DDI-DrugBank.d775.s12.p2"
            e1="DDI-DrugBank.d775.s12.e1" e2="DDI-DrugBank.d775.s12.e2"
            ddi="true" type="effect"/>
    </sentence>
    <sentence id="DDI-DrugBank.d775.s13" text="Some drug interactions are:  - birth control pills - corticosteroids - medicines for angina or high blood pressure - medicines for pain - medicines to control seizures such as phenytoin or carbamazepine - certain antibiotics given by injection - cisplatin - edrophonium - neostigmine - polymyxin B or bacitracin - local anesthetics such as procaine - general anesthetics - succinylcholine or other muscle relaxants">
        <entity id="DDI-DrugBank.d775.s13.e0" charOffset="53-67"
            type="group" text="corticosteroids"/>
        <entity id="DDI-DrugBank.d775.s13.e1" charOffset="176-184"
            type="drug" text="phenytoin"/>
        <entity id="DDI-DrugBank.d775.s13.e2" charOffset="189-201"
            type="drug" text="carbamazepine"/>
        <entity id="DDI-DrugBank.d775.s13.e3" charOffset="213-223"
            type="group" text="antibiotics"/>
        <entity id="DDI-DrugBank.d775.s13.e4" charOffset="246-254"
            type="drug" text="cisplatin"/>
        <entity id="DDI-DrugBank.d775.s13.e5" charOffset="258-268"
            type="drug" text="edrophonium"/>
        <entity id="DDI-DrugBank.d775.s13.e6" charOffset="272-282"
            type="drug" text="neostigmine"/>
        <entity id="DDI-DrugBank.d775.s13.e7" charOffset="286-296"
            type="drug" text="polymyxin B"/>
        <entity id="DDI-DrugBank.d775.s13.e8" charOffset="301-310"
            type="drug" text="bacitracin"/>
        <entity id="DDI-DrugBank.d775.s13.e9" charOffset="320-330"
            type="group" text="anesthetics"/>
        <entity id="DDI-DrugBank.d775.s13.e10" charOffset="340-347"
            type="drug" text="procaine"/>
        <entity id="DDI-DrugBank.d775.s13.e11" charOffset="359-369"
            type="group" text="anesthetics"/>
        <entity id="DDI-DrugBank.d775.s13.e12" charOffset="373-387"
            type="drug" text="succinylcholine"/>
        <entity id="DDI-DrugBank.d775.s13.e13" charOffset="398-413"
            type="group" text="muscle relaxants"/>
        <pair id="DDI-DrugBank.d775.s13.p0"
            e1="DDI-DrugBank.d775.s13.e0" e2="DDI-DrugBank.d775.s13.e1" ddi="false"/>
        <pair id="DDI-DrugBank.d775.s13.p1"
            e1="DDI-DrugBank.d775.s13.e0" e2="DDI-DrugBank.d775.s13.e2" ddi="false"/>
        <pair id="DDI-DrugBank.d775.s13.p2"
            e1="DDI-DrugBank.d775.s13.e0" e2="DDI-DrugBank.d775.s13.e3" ddi="false"/>
        <pair id="DDI-DrugBank.d775.s13.p3"
            e1="DDI-DrugBank.d775.s13.e0" e2="DDI-DrugBank.d775.s13.e4" ddi="false"/>
        <pair id="DDI-DrugBank.d775.s13.p4"
            e1="DDI-DrugBank.d775.s13.e0" e2="DDI-DrugBank.d775.s13.e5" ddi="false"/>
        <pair id="DDI-DrugBank.d775.s13.p5"
            e1="DDI-DrugBank.d775.s13.e0" e2="DDI-DrugBank.d775.s13.e6" ddi="false"/>
        <pair id="DDI-DrugBank.d775.s13.p6"
            e1="DDI-DrugBank.d775.s13.e0" e2="DDI-DrugBank.d775.s13.e7" ddi="false"/>
        <pair id="DDI-DrugBank.d775.s13.p7"
            e1="DDI-DrugBank.d775.s13.e0" e2="DDI-DrugBank.d775.s13.e8" ddi="false"/>
        <pair id="DDI-DrugBank.d775.s13.p8"
            e1="DDI-DrugBank.d775.s13.e0" e2="DDI-DrugBank.d775.s13.e9" ddi="false"/>
        <pair id="DDI-DrugBank.d775.s13.p9"
            e1="DDI-DrugBank.d775.s13.e0" e2="DDI-DrugBank.d775.s13.e10" ddi="false"/>
        <pair id="DDI-DrugBank.d775.s13.p10"
            e1="DDI-DrugBank.d775.s13.e0" e2="DDI-DrugBank.d775.s13.e11" ddi="false"/>
        <pair id="DDI-DrugBank.d775.s13.p11"
            e1="DDI-DrugBank.d775.s13.e0" e2="DDI-DrugBank.d775.s13.e12" ddi="false"/>
        <pair id="DDI-DrugBank.d775.s13.p12"
            e1="DDI-DrugBank.d775.s13.e0" e2="DDI-DrugBank.d775.s13.e13" ddi="false"/>
        <pair id="DDI-DrugBank.d775.s13.p13"
            e1="DDI-DrugBank.d775.s13.e1" e2="DDI-DrugBank.d775.s13.e2" ddi="false"/>
        <pair id="DDI-DrugBank.d775.s13.p14"
            e1="DDI-DrugBank.d775.s13.e1" e2="DDI-DrugBank.d775.s13.e3" ddi="false"/>
        <pair id="DDI-DrugBank.d775.s13.p15"
            e1="DDI-DrugBank.d775.s13.e1" e2="DDI-DrugBank.d775.s13.e4" ddi="false"/>
        <pair id="DDI-DrugBank.d775.s13.p16"
            e1="DDI-DrugBank.d775.s13.e1" e2="DDI-DrugBank.d775.s13.e5" ddi="false"/>
        <pair id="DDI-DrugBank.d775.s13.p17"
            e1="DDI-DrugBank.d775.s13.e1" e2="DDI-DrugBank.d775.s13.e6" ddi="false"/>
        <pair id="DDI-DrugBank.d775.s13.p18"
            e1="DDI-DrugBank.d775.s13.e1" e2="DDI-DrugBank.d775.s13.e7" ddi="false"/>
        <pair id="DDI-DrugBank.d775.s13.p19"
            e1="DDI-DrugBank.d775.s13.e1" e2="DDI-DrugBank.d775.s13.e8" ddi="false"/>
        <pair id="DDI-DrugBank.d775.s13.p20"
            e1="DDI-DrugBank.d775.s13.e1" e2="DDI-DrugBank.d775.s13.e9" ddi="false"/>
        <pair id="DDI-DrugBank.d775.s13.p21"
            e1="DDI-DrugBank.d775.s13.e1" e2="DDI-DrugBank.d775.s13.e10" ddi="false"/>
        <pair id="DDI-DrugBank.d775.s13.p22"
            e1="DDI-DrugBank.d775.s13.e1" e2="DDI-DrugBank.d775.s13.e11" ddi="false"/>
        <pair id="DDI-DrugBank.d775.s13.p23"
            e1="DDI-DrugBank.d775.s13.e1" e2="DDI-DrugBank.d775.s13.e12" ddi="false"/>
        <pair id="DDI-DrugBank.d775.s13.p24"
            e1="DDI-DrugBank.d775.s13.e1" e2="DDI-DrugBank.d775.s13.e13" ddi="false"/>
        <pair id="DDI-DrugBank.d775.s13.p25"
            e1="DDI-DrugBank.d775.s13.e2" e2="DDI-DrugBank.d775.s13.e3" ddi="false"/>
        <pair id="DDI-DrugBank.d775.s13.p26"
            e1="DDI-DrugBank.d775.s13.e2" e2="DDI-DrugBank.d775.s13.e4" ddi="false"/>
        <pair id="DDI-DrugBank.d775.s13.p27"
            e1="DDI-DrugBank.d775.s13.e2" e2="DDI-DrugBank.d775.s13.e5" ddi="false"/>
        <pair id="DDI-DrugBank.d775.s13.p28"
            e1="DDI-DrugBank.d775.s13.e2" e2="DDI-DrugBank.d775.s13.e6" ddi="false"/>
        <pair id="DDI-DrugBank.d775.s13.p29"
            e1="DDI-DrugBank.d775.s13.e2" e2="DDI-DrugBank.d775.s13.e7" ddi="false"/>
        <pair id="DDI-DrugBank.d775.s13.p30"
            e1="DDI-DrugBank.d775.s13.e2" e2="DDI-DrugBank.d775.s13.e8" ddi="false"/>
        <pair id="DDI-DrugBank.d775.s13.p31"
            e1="DDI-DrugBank.d775.s13.e2" e2="DDI-DrugBank.d775.s13.e9" ddi="false"/>
        <pair id="DDI-DrugBank.d775.s13.p32"
            e1="DDI-DrugBank.d775.s13.e2" e2="DDI-DrugBank.d775.s13.e10" ddi="false"/>
        <pair id="DDI-DrugBank.d775.s13.p33"
            e1="DDI-DrugBank.d775.s13.e2" e2="DDI-DrugBank.d775.s13.e11" ddi="false"/>
        <pair id="DDI-DrugBank.d775.s13.p34"
            e1="DDI-DrugBank.d775.s13.e2" e2="DDI-DrugBank.d775.s13.e12" ddi="false"/>
        <pair id="DDI-DrugBank.d775.s13.p35"
            e1="DDI-DrugBank.d775.s13.e2" e2="DDI-DrugBank.d775.s13.e13" ddi="false"/>
        <pair id="DDI-DrugBank.d775.s13.p36"
            e1="DDI-DrugBank.d775.s13.e3" e2="DDI-DrugBank.d775.s13.e4" ddi="false"/>
        <pair id="DDI-DrugBank.d775.s13.p37"
            e1="DDI-DrugBank.d775.s13.e3" e2="DDI-DrugBank.d775.s13.e5" ddi="false"/>
        <pair id="DDI-DrugBank.d775.s13.p38"
            e1="DDI-DrugBank.d775.s13.e3" e2="DDI-DrugBank.d775.s13.e6" ddi="false"/>
        <pair id="DDI-DrugBank.d775.s13.p39"
            e1="DDI-DrugBank.d775.s13.e3" e2="DDI-DrugBank.d775.s13.e7" ddi="false"/>
        <pair id="DDI-DrugBank.d775.s13.p40"
            e1="DDI-DrugBank.d775.s13.e3" e2="DDI-DrugBank.d775.s13.e8" ddi="false"/>
        <pair id="DDI-DrugBank.d775.s13.p41"
            e1="DDI-DrugBank.d775.s13.e3" e2="DDI-DrugBank.d775.s13.e9" ddi="false"/>
        <pair id="DDI-DrugBank.d775.s13.p42"
            e1="DDI-DrugBank.d775.s13.e3" e2="DDI-DrugBank.d775.s13.e10" ddi="false"/>
        <pair id="DDI-DrugBank.d775.s13.p43"
            e1="DDI-DrugBank.d775.s13.e3" e2="DDI-DrugBank.d775.s13.e11" ddi="false"/>
        <pair id="DDI-DrugBank.d775.s13.p44"
            e1="DDI-DrugBank.d775.s13.e3" e2="DDI-DrugBank.d775.s13.e12" ddi="false"/>
        <pair id="DDI-DrugBank.d775.s13.p45"
            e1="DDI-DrugBank.d775.s13.e3" e2="DDI-DrugBank.d775.s13.e13" ddi="false"/>
        <pair id="DDI-DrugBank.d775.s13.p46"
            e1="DDI-DrugBank.d775.s13.e4" e2="DDI-DrugBank.d775.s13.e5" ddi="false"/>
        <pair id="DDI-DrugBank.d775.s13.p47"
            e1="DDI-DrugBank.d775.s13.e4" e2="DDI-DrugBank.d775.s13.e6" ddi="false"/>
        <pair id="DDI-DrugBank.d775.s13.p48"
            e1="DDI-DrugBank.d775.s13.e4" e2="DDI-DrugBank.d775.s13.e7" ddi="false"/>
        <pair id="DDI-DrugBank.d775.s13.p49"
            e1="DDI-DrugBank.d775.s13.e4" e2="DDI-DrugBank.d775.s13.e8" ddi="false"/>
        <pair id="DDI-DrugBank.d775.s13.p50"
            e1="DDI-DrugBank.d775.s13.e4" e2="DDI-DrugBank.d775.s13.e9" ddi="false"/>
        <pair id="DDI-DrugBank.d775.s13.p51"
            e1="DDI-DrugBank.d775.s13.e4" e2="DDI-DrugBank.d775.s13.e10" ddi="false"/>
        <pair id="DDI-DrugBank.d775.s13.p52"
            e1="DDI-DrugBank.d775.s13.e4" e2="DDI-DrugBank.d775.s13.e11" ddi="false"/>
        <pair id="DDI-DrugBank.d775.s13.p53"
            e1="DDI-DrugBank.d775.s13.e4" e2="DDI-DrugBank.d775.s13.e12" ddi="false"/>
        <pair id="DDI-DrugBank.d775.s13.p54"
            e1="DDI-DrugBank.d775.s13.e4" e2="DDI-DrugBank.d775.s13.e13" ddi="false"/>
        <pair id="DDI-DrugBank.d775.s13.p55"
            e1="DDI-DrugBank.d775.s13.e5" e2="DDI-DrugBank.d775.s13.e6" ddi="false"/>
        <pair id="DDI-DrugBank.d775.s13.p56"
            e1="DDI-DrugBank.d775.s13.e5" e2="DDI-DrugBank.d775.s13.e7" ddi="false"/>
        <pair id="DDI-DrugBank.d775.s13.p57"
            e1="DDI-DrugBank.d775.s13.e5" e2="DDI-DrugBank.d775.s13.e8" ddi="false"/>
        <pair id="DDI-DrugBank.d775.s13.p58"
            e1="DDI-DrugBank.d775.s13.e5" e2="DDI-DrugBank.d775.s13.e9" ddi="false"/>
        <pair id="DDI-DrugBank.d775.s13.p59"
            e1="DDI-DrugBank.d775.s13.e5" e2="DDI-DrugBank.d775.s13.e10" ddi="false"/>
        <pair id="DDI-DrugBank.d775.s13.p60"
            e1="DDI-DrugBank.d775.s13.e5" e2="DDI-DrugBank.d775.s13.e11" ddi="false"/>
        <pair id="DDI-DrugBank.d775.s13.p61"
            e1="DDI-DrugBank.d775.s13.e5" e2="DDI-DrugBank.d775.s13.e12" ddi="false"/>
        <pair id="DDI-DrugBank.d775.s13.p62"
            e1="DDI-DrugBank.d775.s13.e5" e2="DDI-DrugBank.d775.s13.e13" ddi="false"/>
        <pair id="DDI-DrugBank.d775.s13.p63"
            e1="DDI-DrugBank.d775.s13.e6" e2="DDI-DrugBank.d775.s13.e7" ddi="false"/>
        <pair id="DDI-DrugBank.d775.s13.p64"
            e1="DDI-DrugBank.d775.s13.e6" e2="DDI-DrugBank.d775.s13.e8" ddi="false"/>
        <pair id="DDI-DrugBank.d775.s13.p65"
            e1="DDI-DrugBank.d775.s13.e6" e2="DDI-DrugBank.d775.s13.e9" ddi="false"/>
        <pair id="DDI-DrugBank.d775.s13.p66"
            e1="DDI-DrugBank.d775.s13.e6" e2="DDI-DrugBank.d775.s13.e10" ddi="false"/>
        <pair id="DDI-DrugBank.d775.s13.p67"
            e1="DDI-DrugBank.d775.s13.e6" e2="DDI-DrugBank.d775.s13.e11" ddi="false"/>
        <pair id="DDI-DrugBank.d775.s13.p68"
            e1="DDI-DrugBank.d775.s13.e6" e2="DDI-DrugBank.d775.s13.e12" ddi="false"/>
        <pair id="DDI-DrugBank.d775.s13.p69"
            e1="DDI-DrugBank.d775.s13.e6" e2="DDI-DrugBank.d775.s13.e13" ddi="false"/>
        <pair id="DDI-DrugBank.d775.s13.p70"
            e1="DDI-DrugBank.d775.s13.e7" e2="DDI-DrugBank.d775.s13.e8" ddi="false"/>
        <pair id="DDI-DrugBank.d775.s13.p71"
            e1="DDI-DrugBank.d775.s13.e7" e2="DDI-DrugBank.d775.s13.e9" ddi="false"/>
        <pair id="DDI-DrugBank.d775.s13.p72"
            e1="DDI-DrugBank.d775.s13.e7" e2="DDI-DrugBank.d775.s13.e10" ddi="false"/>
        <pair id="DDI-DrugBank.d775.s13.p73"
            e1="DDI-DrugBank.d775.s13.e7" e2="DDI-DrugBank.d775.s13.e11" ddi="false"/>
        <pair id="DDI-DrugBank.d775.s13.p74"
            e1="DDI-DrugBank.d775.s13.e7" e2="DDI-DrugBank.d775.s13.e12" ddi="false"/>
        <pair id="DDI-DrugBank.d775.s13.p75"
            e1="DDI-DrugBank.d775.s13.e7" e2="DDI-DrugBank.d775.s13.e13" ddi="false"/>
        <pair id="DDI-DrugBank.d775.s13.p76"
            e1="DDI-DrugBank.d775.s13.e8" e2="DDI-DrugBank.d775.s13.e9" ddi="false"/>
        <pair id="DDI-DrugBank.d775.s13.p77"
            e1="DDI-DrugBank.d775.s13.e8" e2="DDI-DrugBank.d775.s13.e10" ddi="false"/>
        <pair id="DDI-DrugBank.d775.s13.p78"
            e1="DDI-DrugBank.d775.s13.e8" e2="DDI-DrugBank.d775.s13.e11" ddi="false"/>
        <pair id="DDI-DrugBank.d775.s13.p79"
            e1="DDI-DrugBank.d775.s13.e8" e2="DDI-DrugBank.d775.s13.e12" ddi="false"/>
        <pair id="DDI-DrugBank.d775.s13.p80"
            e1="DDI-DrugBank.d775.s13.e8" e2="DDI-DrugBank.d775.s13.e13" ddi="false"/>
        <pair id="DDI-DrugBank.d775.s13.p81"
            e1="DDI-DrugBank.d775.s13.e9" e2="DDI-DrugBank.d775.s13.e10" ddi="false"/>
        <pair id="DDI-DrugBank.d775.s13.p82"
            e1="DDI-DrugBank.d775.s13.e9" e2="DDI-DrugBank.d775.s13.e11" ddi="false"/>
        <pair id="DDI-DrugBank.d775.s13.p83"
            e1="DDI-DrugBank.d775.s13.e9" e2="DDI-DrugBank.d775.s13.e12" ddi="false"/>
        <pair id="DDI-DrugBank.d775.s13.p84"
            e1="DDI-DrugBank.d775.s13.e9" e2="DDI-DrugBank.d775.s13.e13" ddi="false"/>
        <pair id="DDI-DrugBank.d775.s13.p85"
            e1="DDI-DrugBank.d775.s13.e10"
            e2="DDI-DrugBank.d775.s13.e11" ddi="false"/>
        <pair id="DDI-DrugBank.d775.s13.p86"
            e1="DDI-DrugBank.d775.s13.e10"
            e2="DDI-DrugBank.d775.s13.e12" ddi="false"/>
        <pair id="DDI-DrugBank.d775.s13.p87"
            e1="DDI-DrugBank.d775.s13.e10"
            e2="DDI-DrugBank.d775.s13.e13" ddi="false"/>
        <pair id="DDI-DrugBank.d775.s13.p88"
            e1="DDI-DrugBank.d775.s13.e11"
            e2="DDI-DrugBank.d775.s13.e12" ddi="false"/>
        <pair id="DDI-DrugBank.d775.s13.p89"
            e1="DDI-DrugBank.d775.s13.e11"
            e2="DDI-DrugBank.d775.s13.e13" ddi="false"/>
        <pair id="DDI-DrugBank.d775.s13.p90"
            e1="DDI-DrugBank.d775.s13.e12"
            e2="DDI-DrugBank.d775.s13.e13" ddi="false"/>
    </sentence>
</document>
