# Supplementary material for: Phar-LSTM: a pharmacological representation-based LSTM network for drug–drug interaction extraction
Source: PeerJ. 2023 Dec 14;11:e16606. doi: 10.7717/peerj.16606 (PMC10725669; doi:10.7717/peerj.16606)
Supplement: Supplemental Information 1 [file peerj-11-16606-s001.zip › Data_XmlFormat/Test2013/DrugBank/Mometasone.xml]

<?xml version="1.0" encoding="UTF-8"?>
<document id="DDI-DrugBank.d580">
    <sentence id="DDI-DrugBank.d580.s0" text="In clinical studies, the concurrent administration of the ASMANEX TWISTHALER    inhaler and other drugs commonly used in the treatment of asthma was not associated with any unusual adverse events. ">
        <entity id="DDI-DrugBank.d580.s0.e0" charOffset="58-75"
            type="brand" text="ASMANEX TWISTHALER"/>
    </sentence>
    <sentence id="DDI-DrugBank.d580.s1" text="However, ketoconazole, a potent inhibitor of cytochrome P450 3A4, may increase plasma levels of mometasone furoate during concomitant dosing.">
        <entity id="DDI-DrugBank.d580.s1.e0" charOffset="9-20"
            type="drug" text="ketoconazole"/>
        <entity id="DDI-DrugBank.d580.s1.e1" charOffset="96-113"
            type="drug" text="mometasone furoate"/>
        <pair id="DDI-DrugBank.d580.s1.p0" e1="DDI-DrugBank.d580.s1.e0"
            e2="DDI-DrugBank.d580.s1.e1" ddi="true" type="mechanism"/>
    </sentence>
</document>
