# Supplementary material for: Phar-LSTM: a pharmacological representation-based LSTM network for drug–drug interaction extraction
Source: PeerJ. 2023 Dec 14;11:e16606. doi: 10.7717/peerj.16606 (PMC10725669; doi:10.7717/peerj.16606)
Supplement: Supplemental Information 1 [file peerj-11-16606-s001.zip › Data_XmlFormat/Test2013/DrugBank/Montelukast.xml]

<?xml version="1.0" encoding="UTF-8"?>
<document id="DDI-DrugBank.d739">
    <sentence id="DDI-DrugBank.d739.s0" text="Montelukast at a Dose of 10 mg Once Daily Dosed to Pharmacokinetic Steady State  - did not cause clinically significant changes in the kinetics of a single intravenous dose of theophylline (predominantly a cytochrome P450 1A2 substrate). ">
        <entity id="DDI-DrugBank.d739.s0.e0" charOffset="0-10"
            type="drug" text="Montelukast"/>
        <entity id="DDI-DrugBank.d739.s0.e1" charOffset="176-187"
            type="drug" text="theophylline"/>
        <pair id="DDI-DrugBank.d739.s0.p0" e1="DDI-DrugBank.d739.s0.e0"
            e2="DDI-DrugBank.d739.s0.e1" ddi="false"/>
    </sentence>
    <sentence id="DDI-DrugBank.d739.s1" text="- did not change the pharmacokinetic profile of warfarin (a substrate of cytochromes P450 2A6 and 2C9) or influence the effect of a single 30-mg oral dose of warfarin on prothrombin time or the INR (International Normalized Ratio). ">
        <entity id="DDI-DrugBank.d739.s1.e0" charOffset="48-55"
            type="drug" text="warfarin"/>
        <entity id="DDI-DrugBank.d739.s1.e1" charOffset="158-165"
            type="drug" text="warfarin"/>
        <pair id="DDI-DrugBank.d739.s1.p0" e1="DDI-DrugBank.d739.s1.e0"
            e2="DDI-DrugBank.d739.s1.e1" ddi="false"/>
    </sentence>
    <sentence id="DDI-DrugBank.d739.s2" text="- did not change the pharmacokinetic profile or urinary excretion of immunoreactive digoxin. ">
        <entity id="DDI-DrugBank.d739.s2.e0" charOffset="84-90"
            type="drug" text="digoxin"/>
    </sentence>
    <sentence id="DDI-DrugBank.d739.s3" text="- did not change the plasma concentration profile of terfenadine (a substrate of cytochrome P450 3A4) or fexofenadine, its carboxylated metabolite, and did not prolong the QTc interval following co-administration with terfenadine 60 mg twice daily. ">
        <entity id="DDI-DrugBank.d739.s3.e0" charOffset="53-63"
            type="drug" text="terfenadine"/>
        <entity id="DDI-DrugBank.d739.s3.e1" charOffset="105-116"
            type="drug" text="fexofenadine"/>
        <entity id="DDI-DrugBank.d739.s3.e2" charOffset="218-228"
            type="drug" text="terfenadine"/>
        <pair id="DDI-DrugBank.d739.s3.p0" e1="DDI-DrugBank.d739.s3.e0"
            e2="DDI-DrugBank.d739.s3.e1" ddi="false"/>
        <pair id="DDI-DrugBank.d739.s3.p1" e1="DDI-DrugBank.d739.s3.e0"
            e2="DDI-DrugBank.d739.s3.e2" ddi="false"/>
        <pair id="DDI-DrugBank.d739.s3.p2" e1="DDI-DrugBank.d739.s3.e1"
            e2="DDI-DrugBank.d739.s3.e2" ddi="false"/>
    </sentence>
    <sentence id="DDI-DrugBank.d739.s4" text="Montelukast at Doses of    100 mg Daily Dosed to Pharmacokinetic Steady State:  - did not significantly alter the plasma concentrations of either component of an oral contraceptive containing norethindrone 1 mg/ethinyl estradiol 35 mcg. ">
        <entity id="DDI-DrugBank.d739.s4.e0" charOffset="0-10"
            type="drug" text="Montelukast"/>
        <entity id="DDI-DrugBank.d739.s4.e1" charOffset="167-179"
            type="group" text="contraceptive"/>
        <entity id="DDI-DrugBank.d739.s4.e2" charOffset="192-204"
            type="drug" text="norethindrone"/>
        <entity id="DDI-DrugBank.d739.s4.e3" charOffset="219-227"
            type="drug" text="estradiol"/>
        <pair id="DDI-DrugBank.d739.s4.p0" e1="DDI-DrugBank.d739.s4.e0"
            e2="DDI-DrugBank.d739.s4.e1" ddi="false"/>
        <pair id="DDI-DrugBank.d739.s4.p1" e1="DDI-DrugBank.d739.s4.e0"
            e2="DDI-DrugBank.d739.s4.e2" ddi="false"/>
        <pair id="DDI-DrugBank.d739.s4.p2" e1="DDI-DrugBank.d739.s4.e0"
            e2="DDI-DrugBank.d739.s4.e3" ddi="false"/>
        <pair id="DDI-DrugBank.d739.s4.p3" e1="DDI-DrugBank.d739.s4.e1"
            e2="DDI-DrugBank.d739.s4.e2" ddi="false"/>
        <pair id="DDI-DrugBank.d739.s4.p4" e1="DDI-DrugBank.d739.s4.e1"
            e2="DDI-DrugBank.d739.s4.e3" ddi="false"/>
        <pair id="DDI-DrugBank.d739.s4.p5" e1="DDI-DrugBank.d739.s4.e2"
            e2="DDI-DrugBank.d739.s4.e3" ddi="false"/>
    </sentence>
    <sentence id="DDI-DrugBank.d739.s5" text="- did not cause any clinically significant change in plasma profiles of prednisone or prednisolone following administration of either oral prednisone or intravenous prednisolone.  ">
        <entity id="DDI-DrugBank.d739.s5.e0" charOffset="72-81"
            type="drug" text="prednisone"/>
        <entity id="DDI-DrugBank.d739.s5.e1" charOffset="86-97"
            type="drug" text="prednisolone"/>
        <entity id="DDI-DrugBank.d739.s5.e2" charOffset="139-148"
            type="drug" text="prednisone"/>
        <entity id="DDI-DrugBank.d739.s5.e3" charOffset="165-176"
            type="drug" text="prednisolone"/>
        <pair id="DDI-DrugBank.d739.s5.p0" e1="DDI-DrugBank.d739.s5.e0"
            e2="DDI-DrugBank.d739.s5.e1" ddi="false"/>
        <pair id="DDI-DrugBank.d739.s5.p1" e1="DDI-DrugBank.d739.s5.e0"
            e2="DDI-DrugBank.d739.s5.e2" ddi="false"/>
        <pair id="DDI-DrugBank.d739.s5.p2" e1="DDI-DrugBank.d739.s5.e0"
            e2="DDI-DrugBank.d739.s5.e3" ddi="false"/>
        <pair id="DDI-DrugBank.d739.s5.p3" e1="DDI-DrugBank.d739.s5.e1"
            e2="DDI-DrugBank.d739.s5.e2" ddi="false"/>
        <pair id="DDI-DrugBank.d739.s5.p4" e1="DDI-DrugBank.d739.s5.e1"
            e2="DDI-DrugBank.d739.s5.e3" ddi="false"/>
        <pair id="DDI-DrugBank.d739.s5.p5" e1="DDI-DrugBank.d739.s5.e2"
            e2="DDI-DrugBank.d739.s5.e3" ddi="false"/>
    </sentence>
    <sentence id="DDI-DrugBank.d739.s6" text="Phenobarbital, which induces hepatic metabolism, decreased the AUC of montelukast approximately 40% following a single 10-mg dose of montelukast. ">
        <entity id="DDI-DrugBank.d739.s6.e0" charOffset="0-12"
            type="drug" text="Phenobarbital"/>
        <entity id="DDI-DrugBank.d739.s6.e1" charOffset="70-80"
            type="drug" text="montelukast"/>
        <entity id="DDI-DrugBank.d739.s6.e2" charOffset="133-143"
            type="drug" text="montelukast"/>
        <pair id="DDI-DrugBank.d739.s6.p0" e1="DDI-DrugBank.d739.s6.e0"
            e2="DDI-DrugBank.d739.s6.e1" ddi="false"/>
        <pair id="DDI-DrugBank.d739.s6.p1" e1="DDI-DrugBank.d739.s6.e0"
            e2="DDI-DrugBank.d739.s6.e2" ddi="false"/>
        <pair id="DDI-DrugBank.d739.s6.p2" e1="DDI-DrugBank.d739.s6.e1"
            e2="DDI-DrugBank.d739.s6.e2" ddi="false"/>
    </sentence>
    <sentence id="DDI-DrugBank.d739.s7" text="No dosage adjustment for montelukast is recommended. ">
        <entity id="DDI-DrugBank.d739.s7.e0" charOffset="25-35"
            type="drug" text="montelukast"/>
    </sentence>
    <sentence id="DDI-DrugBank.d739.s8" text="It is reasonable to employ appropriate clinical monitoring when potent cytochrome P450 enzyme inducers, such as phenobarbital or rifampin, are co-administered with montelukast. ">
        <entity id="DDI-DrugBank.d739.s8.e0" charOffset="112-124"
            type="drug" text="phenobarbital"/>
        <entity id="DDI-DrugBank.d739.s8.e1" charOffset="129-136"
            type="drug" text="rifampin"/>
        <entity id="DDI-DrugBank.d739.s8.e2" charOffset="164-174"
            type="drug" text="montelukast"/>
        <pair id="DDI-DrugBank.d739.s8.p0" e1="DDI-DrugBank.d739.s8.e0"
            e2="DDI-DrugBank.d739.s8.e1" ddi="false"/>
        <pair id="DDI-DrugBank.d739.s8.p1" e1="DDI-DrugBank.d739.s8.e0"
            e2="DDI-DrugBank.d739.s8.e2" ddi="true" type="advise"/>
        <pair id="DDI-DrugBank.d739.s8.p2" e1="DDI-DrugBank.d739.s8.e1"
            e2="DDI-DrugBank.d739.s8.e2" ddi="true" type="advise"/>
    </sentence>
    <sentence id="DDI-DrugBank.d739.s9" text="Montelukast has been administered with other therapies routinely used in the prophylaxis and chronic treatment of asthma with no apparent increase in adverse reactions. ">
        <entity id="DDI-DrugBank.d739.s9.e0" charOffset="0-10"
            type="drug" text="Montelukast"/>
    </sentence>
    <sentence id="DDI-DrugBank.d739.s10" text="In drug-interaction studies, the recommended clinical dose of montelukast did not have clinically important effects on the pharmacokinetics of the following drugs: theophylline, prednisone, prednisolone, oral contraceptives (norethindrone 1 mg/ethinyl estradiol 35 mcg), terfenadine, digoxin, and warfarin. ">
        <entity id="DDI-DrugBank.d739.s10.e0" charOffset="62-72"
            type="drug" text="montelukast"/>
        <entity id="DDI-DrugBank.d739.s10.e1" charOffset="164-175"
            type="drug" text="theophylline"/>
        <entity id="DDI-DrugBank.d739.s10.e2" charOffset="178-187"
            type="drug" text="prednisone"/>
        <entity id="DDI-DrugBank.d739.s10.e3" charOffset="190-201"
            type="drug" text="prednisolone"/>
        <entity id="DDI-DrugBank.d739.s10.e4" charOffset="209-222"
            type="group" text="contraceptives"/>
        <entity id="DDI-DrugBank.d739.s10.e5" charOffset="225-237"
            type="drug" text="norethindrone"/>
        <entity id="DDI-DrugBank.d739.s10.e6" charOffset="244-260"
            type="drug" text="ethinyl estradiol"/>
        <entity id="DDI-DrugBank.d739.s10.e7" charOffset="271-281"
            type="drug" text="terfenadine"/>
        <entity id="DDI-DrugBank.d739.s10.e8" charOffset="284-290"
            type="drug" text="digoxin"/>
        <entity id="DDI-DrugBank.d739.s10.e9" charOffset="297-304"
            type="drug" text="warfarin"/>
        <pair id="DDI-DrugBank.d739.s10.p0"
            e1="DDI-DrugBank.d739.s10.e0" e2="DDI-DrugBank.d739.s10.e1" ddi="false"/>
        <pair id="DDI-DrugBank.d739.s10.p1"
            e1="DDI-DrugBank.d739.s10.e0" e2="DDI-DrugBank.d739.s10.e2" ddi="false"/>
        <pair id="DDI-DrugBank.d739.s10.p2"
            e1="DDI-DrugBank.d739.s10.e0" e2="DDI-DrugBank.d739.s10.e3" ddi="false"/>
        <pair id="DDI-DrugBank.d739.s10.p3"
            e1="DDI-DrugBank.d739.s10.e0" e2="DDI-DrugBank.d739.s10.e4" ddi="false"/>
        <pair id="DDI-DrugBank.d739.s10.p4"
            e1="DDI-DrugBank.d739.s10.e0" e2="DDI-DrugBank.d739.s10.e5" ddi="false"/>
        <pair id="DDI-DrugBank.d739.s10.p5"
            e1="DDI-DrugBank.d739.s10.e0" e2="DDI-DrugBank.d739.s10.e6" ddi="false"/>
        <pair id="DDI-DrugBank.d739.s10.p6"
            e1="DDI-DrugBank.d739.s10.e0" e2="DDI-DrugBank.d739.s10.e7" ddi="false"/>
        <pair id="DDI-DrugBank.d739.s10.p7"
            e1="DDI-DrugBank.d739.s10.e0" e2="DDI-DrugBank.d739.s10.e8" ddi="false"/>
        <pair id="DDI-DrugBank.d739.s10.p8"
            e1="DDI-DrugBank.d739.s10.e0" e2="DDI-DrugBank.d739.s10.e9" ddi="false"/>
        <pair id="DDI-DrugBank.d739.s10.p9"
            e1="DDI-DrugBank.d739.s10.e1" e2="DDI-DrugBank.d739.s10.e2" ddi="false"/>
        <pair id="DDI-DrugBank.d739.s10.p10"
            e1="DDI-DrugBank.d739.s10.e1" e2="DDI-DrugBank.d739.s10.e3" ddi="false"/>
        <pair id="DDI-DrugBank.d739.s10.p11"
            e1="DDI-DrugBank.d739.s10.e1" e2="DDI-DrugBank.d739.s10.e4" ddi="false"/>
        <pair id="DDI-DrugBank.d739.s10.p12"
            e1="DDI-DrugBank.d739.s10.e1" e2="DDI-DrugBank.d739.s10.e5" ddi="false"/>
        <pair id="DDI-DrugBank.d739.s10.p13"
            e1="DDI-DrugBank.d739.s10.e1" e2="DDI-DrugBank.d739.s10.e6" ddi="false"/>
        <pair id="DDI-DrugBank.d739.s10.p14"
            e1="DDI-DrugBank.d739.s10.e1" e2="DDI-DrugBank.d739.s10.e7" ddi="false"/>
        <pair id="DDI-DrugBank.d739.s10.p15"
            e1="DDI-DrugBank.d739.s10.e1" e2="DDI-DrugBank.d739.s10.e8" ddi="false"/>
        <pair id="DDI-DrugBank.d739.s10.p16"
            e1="DDI-DrugBank.d739.s10.e1" e2="DDI-DrugBank.d739.s10.e9" ddi="false"/>
        <pair id="DDI-DrugBank.d739.s10.p17"
            e1="DDI-DrugBank.d739.s10.e2" e2="DDI-DrugBank.d739.s10.e3" ddi="false"/>
        <pair id="DDI-DrugBank.d739.s10.p18"
            e1="DDI-DrugBank.d739.s10.e2" e2="DDI-DrugBank.d739.s10.e4" ddi="false"/>
        <pair id="DDI-DrugBank.d739.s10.p19"
            e1="DDI-DrugBank.d739.s10.e2" e2="DDI-DrugBank.d739.s10.e5" ddi="false"/>
        <pair id="DDI-DrugBank.d739.s10.p20"
            e1="DDI-DrugBank.d739.s10.e2" e2="DDI-DrugBank.d739.s10.e6" ddi="false"/>
        <pair id="DDI-DrugBank.d739.s10.p21"
            e1="DDI-DrugBank.d739.s10.e2" e2="DDI-DrugBank.d739.s10.e7" ddi="false"/>
        <pair id="DDI-DrugBank.d739.s10.p22"
            e1="DDI-DrugBank.d739.s10.e2" e2="DDI-DrugBank.d739.s10.e8" ddi="false"/>
        <pair id="DDI-DrugBank.d739.s10.p23"
            e1="DDI-DrugBank.d739.s10.e2" e2="DDI-DrugBank.d739.s10.e9" ddi="false"/>
        <pair id="DDI-DrugBank.d739.s10.p24"
            e1="DDI-DrugBank.d739.s10.e3" e2="DDI-DrugBank.d739.s10.e4" ddi="false"/>
        <pair id="DDI-DrugBank.d739.s10.p25"
            e1="DDI-DrugBank.d739.s10.e3" e2="DDI-DrugBank.d739.s10.e5" ddi="false"/>
        <pair id="DDI-DrugBank.d739.s10.p26"
            e1="DDI-DrugBank.d739.s10.e3" e2="DDI-DrugBank.d739.s10.e6" ddi="false"/>
        <pair id="DDI-DrugBank.d739.s10.p27"
            e1="DDI-DrugBank.d739.s10.e3" e2="DDI-DrugBank.d739.s10.e7" ddi="false"/>
        <pair id="DDI-DrugBank.d739.s10.p28"
            e1="DDI-DrugBank.d739.s10.e3" e2="DDI-DrugBank.d739.s10.e8" ddi="false"/>
        <pair id="DDI-DrugBank.d739.s10.p29"
            e1="DDI-DrugBank.d739.s10.e3" e2="DDI-DrugBank.d739.s10.e9" ddi="false"/>
        <pair id="DDI-DrugBank.d739.s10.p30"
            e1="DDI-DrugBank.d739.s10.e4" e2="DDI-DrugBank.d739.s10.e5" ddi="false"/>
        <pair id="DDI-DrugBank.d739.s10.p31"
            e1="DDI-DrugBank.d739.s10.e4" e2="DDI-DrugBank.d739.s10.e6" ddi="false"/>
        <pair id="DDI-DrugBank.d739.s10.p32"
            e1="DDI-DrugBank.d739.s10.e4" e2="DDI-DrugBank.d739.s10.e7" ddi="false"/>
        <pair id="DDI-DrugBank.d739.s10.p33"
            e1="DDI-DrugBank.d739.s10.e4" e2="DDI-DrugBank.d739.s10.e8" ddi="false"/>
        <pair id="DDI-DrugBank.d739.s10.p34"
            e1="DDI-DrugBank.d739.s10.e4" e2="DDI-DrugBank.d739.s10.e9" ddi="false"/>
        <pair id="DDI-DrugBank.d739.s10.p35"
            e1="DDI-DrugBank.d739.s10.e5" e2="DDI-DrugBank.d739.s10.e6" ddi="false"/>
        <pair id="DDI-DrugBank.d739.s10.p36"
            e1="DDI-DrugBank.d739.s10.e5" e2="DDI-DrugBank.d739.s10.e7" ddi="false"/>
        <pair id="DDI-DrugBank.d739.s10.p37"
            e1="DDI-DrugBank.d739.s10.e5" e2="DDI-DrugBank.d739.s10.e8" ddi="false"/>
        <pair id="DDI-DrugBank.d739.s10.p38"
            e1="DDI-DrugBank.d739.s10.e5" e2="DDI-DrugBank.d739.s10.e9" ddi="false"/>
        <pair id="DDI-DrugBank.d739.s10.p39"
            e1="DDI-DrugBank.d739.s10.e6" e2="DDI-DrugBank.d739.s10.e7" ddi="false"/>
        <pair id="DDI-DrugBank.d739.s10.p40"
            e1="DDI-DrugBank.d739.s10.e6" e2="DDI-DrugBank.d739.s10.e8" ddi="false"/>
        <pair id="DDI-DrugBank.d739.s10.p41"
            e1="DDI-DrugBank.d739.s10.e6" e2="DDI-DrugBank.d739.s10.e9" ddi="false"/>
        <pair id="DDI-DrugBank.d739.s10.p42"
            e1="DDI-DrugBank.d739.s10.e7" e2="DDI-DrugBank.d739.s10.e8" ddi="false"/>
        <pair id="DDI-DrugBank.d739.s10.p43"
            e1="DDI-DrugBank.d739.s10.e7" e2="DDI-DrugBank.d739.s10.e9" ddi="false"/>
        <pair id="DDI-DrugBank.d739.s10.p44"
            e1="DDI-DrugBank.d739.s10.e8" e2="DDI-DrugBank.d739.s10.e9" ddi="false"/>
    </sentence>
    <sentence id="DDI-DrugBank.d739.s11" text="Although additional specific interaction studies were not performed, montelukast was used concomitantly with a wide range of commonly prescribed drugs in clinical studies without evidence of clinical adverse interactions. ">
        <entity id="DDI-DrugBank.d739.s11.e0" charOffset="69-79"
            type="drug" text="montelukast"/>
    </sentence>
    <sentence id="DDI-DrugBank.d739.s12" text="These medications included thyroid hormones, sedative hypnotics, non-steroidal anti-inflammatory agents, benzodiazepines, and decongestants. ">
        <entity id="DDI-DrugBank.d739.s12.e0" charOffset="27-42"
            type="group" text="thyroid hormones"/>
        <entity id="DDI-DrugBank.d739.s12.e1" charOffset="45-62"
            type="group" text="sedative hypnotics"/>
        <entity id="DDI-DrugBank.d739.s12.e2" charOffset="65-102"
            type="group" text="non-steroidal anti-inflammatory agents"/>
        <entity id="DDI-DrugBank.d739.s12.e3" charOffset="105-119"
            type="group" text="benzodiazepines"/>
        <entity id="DDI-DrugBank.d739.s12.e4" charOffset="126-138"
            type="group" text="decongestants"/>
        <pair id="DDI-DrugBank.d739.s12.p0"
            e1="DDI-DrugBank.d739.s12.e0" e2="DDI-DrugBank.d739.s12.e1" ddi="false"/>
        <pair id="DDI-DrugBank.d739.s12.p1"
            e1="DDI-DrugBank.d739.s12.e0" e2="DDI-DrugBank.d739.s12.e2" ddi="false"/>
        <pair id="DDI-DrugBank.d739.s12.p2"
            e1="DDI-DrugBank.d739.s12.e0" e2="DDI-DrugBank.d739.s12.e3" ddi="false"/>
        <pair id="DDI-DrugBank.d739.s12.p3"
            e1="DDI-DrugBank.d739.s12.e0" e2="DDI-DrugBank.d739.s12.e4" ddi="false"/>
        <pair id="DDI-DrugBank.d739.s12.p4"
            e1="DDI-DrugBank.d739.s12.e1" e2="DDI-DrugBank.d739.s12.e2" ddi="false"/>
        <pair id="DDI-DrugBank.d739.s12.p5"
            e1="DDI-DrugBank.d739.s12.e1" e2="DDI-DrugBank.d739.s12.e3" ddi="false"/>
        <pair id="DDI-DrugBank.d739.s12.p6"
            e1="DDI-DrugBank.d739.s12.e1" e2="DDI-DrugBank.d739.s12.e4" ddi="false"/>
        <pair id="DDI-DrugBank.d739.s12.p7"
            e1="DDI-DrugBank.d739.s12.e2" e2="DDI-DrugBank.d739.s12.e3" ddi="false"/>
        <pair id="DDI-DrugBank.d739.s12.p8"
            e1="DDI-DrugBank.d739.s12.e2" e2="DDI-DrugBank.d739.s12.e4" ddi="false"/>
        <pair id="DDI-DrugBank.d739.s12.p9"
            e1="DDI-DrugBank.d739.s12.e3" e2="DDI-DrugBank.d739.s12.e4" ddi="false"/>
    </sentence>
    <sentence id="DDI-DrugBank.d739.s13" text="Phenobarbital, which induces hepatic metabolism, decreased the AUC of montelukast approximately 40% following a single 10-mg dose of montelukast. ">
        <entity id="DDI-DrugBank.d739.s13.e0" charOffset="0-12"
            type="drug" text="Phenobarbital"/>
        <entity id="DDI-DrugBank.d739.s13.e1" charOffset="70-80"
            type="drug" text="montelukast"/>
        <entity id="DDI-DrugBank.d739.s13.e2" charOffset="133-143"
            type="drug" text="montelukast"/>
        <pair id="DDI-DrugBank.d739.s13.p0"
            e1="DDI-DrugBank.d739.s13.e0" e2="DDI-DrugBank.d739.s13.e1" ddi="false"/>
        <pair id="DDI-DrugBank.d739.s13.p1"
            e1="DDI-DrugBank.d739.s13.e0" e2="DDI-DrugBank.d739.s13.e2" ddi="false"/>
        <pair id="DDI-DrugBank.d739.s13.p2"
            e1="DDI-DrugBank.d739.s13.e1" e2="DDI-DrugBank.d739.s13.e2" ddi="false"/>
    </sentence>
    <sentence id="DDI-DrugBank.d739.s14" text="No dosage adjustment for montelukast is recommended. ">
        <entity id="DDI-DrugBank.d739.s14.e0" charOffset="25-35"
            type="drug" text="montelukast"/>
    </sentence>
    <sentence id="DDI-DrugBank.d739.s15" text="It is reasonable to employ appropriate clinical monitoring when potent cytochrome P450 enzyme inducers, such as phenobarbital or rifampin, are co-administered with montelukast.">
        <entity id="DDI-DrugBank.d739.s15.e0" charOffset="112-124"
            type="drug" text="phenobarbital"/>
        <entity id="DDI-DrugBank.d739.s15.e1" charOffset="129-136"
            type="drug" text="rifampin"/>
        <entity id="DDI-DrugBank.d739.s15.e2" charOffset="164-174"
            type="drug" text="montelukast"/>
        <pair id="DDI-DrugBank.d739.s15.p0"
            e1="DDI-DrugBank.d739.s15.e0" e2="DDI-DrugBank.d739.s15.e1" ddi="false"/>
        <pair id="DDI-DrugBank.d739.s15.p1"
            e1="DDI-DrugBank.d739.s15.e0" e2="DDI-DrugBank.d739.s15.e2"
            ddi="true" type="advise"/>
        <pair id="DDI-DrugBank.d739.s15.p2"
            e1="DDI-DrugBank.d739.s15.e1" e2="DDI-DrugBank.d739.s15.e2"
            ddi="true" type="advise"/>
    </sentence>
</document>
