# Supplementary material for: Phar-LSTM: a pharmacological representation-based LSTM network for drug–drug interaction extraction
Source: PeerJ. 2023 Dec 14;11:e16606. doi: 10.7717/peerj.16606 (PMC10725669; doi:10.7717/peerj.16606)
Supplement: Supplemental Information 1 [file peerj-11-16606-s001.zip › Data_XmlFormat/Test2013/DrugBank/Ondansetron.xml]

<?xml version="1.0" encoding="UTF-8"?>
<document id="DDI-DrugBank.d763">
    <sentence id="DDI-DrugBank.d763.s0" text="Ondansetron does not itself appear to induce or inhibit the cytochrome P-450 drug-metabolizing enzyme system of the liver. ">
        <entity id="DDI-DrugBank.d763.s0.e0" charOffset="0-10"
            type="drug" text="Ondansetron"/>
    </sentence>
    <sentence id="DDI-DrugBank.d763.s1" text="Because ondansetron is metabolized by hepatic cytochrome P-450 drug-metabolizing enzymes (CYP3A4, CYP2D6, CYP1A2), inducers or inhibitors of these enzymes may change the clearance and, hence, the half-life of ondansetron. ">
        <entity id="DDI-DrugBank.d763.s1.e0" charOffset="8-18"
            type="drug" text="ondansetron"/>
        <entity id="DDI-DrugBank.d763.s1.e1" charOffset="209-219"
            type="drug" text="ondansetron"/>
        <pair id="DDI-DrugBank.d763.s1.p0" e1="DDI-DrugBank.d763.s1.e0"
            e2="DDI-DrugBank.d763.s1.e1" ddi="false"/>
    </sentence>
    <sentence id="DDI-DrugBank.d763.s2" text="On the basis of limited available data, no dosage adjustment is recommended for patients on these drugs.  "/>
    <sentence id="DDI-DrugBank.d763.s3" text="Phenytoin, Carbamazepine, and Rifampicin: In patients treated with potent inducers of CYP3A4 (i.e., phenytoin, carbamazepine, and rifampicin), the clearance of ondansetron was significantly increased and ondansetron blood concentrations were decreased. ">
        <entity id="DDI-DrugBank.d763.s3.e0" charOffset="0-8"
            type="drug" text="Phenytoin"/>
        <entity id="DDI-DrugBank.d763.s3.e1" charOffset="11-23"
            type="drug" text="Carbamazepine"/>
        <entity id="DDI-DrugBank.d763.s3.e2" charOffset="30-39"
            type="drug" text="Rifampicin"/>
        <entity id="DDI-DrugBank.d763.s3.e3" charOffset="100-108"
            type="drug" text="phenytoin"/>
        <entity id="DDI-DrugBank.d763.s3.e4" charOffset="111-123"
            type="drug" text="carbamazepine"/>
        <entity id="DDI-DrugBank.d763.s3.e5" charOffset="130-139"
            type="drug" text="rifampicin"/>
        <entity id="DDI-DrugBank.d763.s3.e6" charOffset="160-170"
            type="drug" text="ondansetron"/>
        <entity id="DDI-DrugBank.d763.s3.e7" charOffset="204-214"
            type="drug" text="ondansetron"/>
        <pair id="DDI-DrugBank.d763.s3.p0" e1="DDI-DrugBank.d763.s3.e0"
            e2="DDI-DrugBank.d763.s3.e1" ddi="false"/>
        <pair id="DDI-DrugBank.d763.s3.p1" e1="DDI-DrugBank.d763.s3.e0"
            e2="DDI-DrugBank.d763.s3.e2" ddi="false"/>
        <pair id="DDI-DrugBank.d763.s3.p2" e1="DDI-DrugBank.d763.s3.e0"
            e2="DDI-DrugBank.d763.s3.e3" ddi="false"/>
        <pair id="DDI-DrugBank.d763.s3.p3" e1="DDI-DrugBank.d763.s3.e0"
            e2="DDI-DrugBank.d763.s3.e4" ddi="false"/>
        <pair id="DDI-DrugBank.d763.s3.p4" e1="DDI-DrugBank.d763.s3.e0"
            e2="DDI-DrugBank.d763.s3.e5" ddi="false"/>
        <pair id="DDI-DrugBank.d763.s3.p5" e1="DDI-DrugBank.d763.s3.e0"
            e2="DDI-DrugBank.d763.s3.e6" ddi="false"/>
        <pair id="DDI-DrugBank.d763.s3.p6" e1="DDI-DrugBank.d763.s3.e0"
            e2="DDI-DrugBank.d763.s3.e7" ddi="false"/>
        <pair id="DDI-DrugBank.d763.s3.p7" e1="DDI-DrugBank.d763.s3.e1"
            e2="DDI-DrugBank.d763.s3.e2" ddi="false"/>
        <pair id="DDI-DrugBank.d763.s3.p8" e1="DDI-DrugBank.d763.s3.e1"
            e2="DDI-DrugBank.d763.s3.e3" ddi="false"/>
        <pair id="DDI-DrugBank.d763.s3.p9" e1="DDI-DrugBank.d763.s3.e1"
            e2="DDI-DrugBank.d763.s3.e4" ddi="false"/>
        <pair id="DDI-DrugBank.d763.s3.p10" e1="DDI-DrugBank.d763.s3.e1"
            e2="DDI-DrugBank.d763.s3.e5" ddi="false"/>
        <pair id="DDI-DrugBank.d763.s3.p11" e1="DDI-DrugBank.d763.s3.e1"
            e2="DDI-DrugBank.d763.s3.e6" ddi="false"/>
        <pair id="DDI-DrugBank.d763.s3.p12" e1="DDI-DrugBank.d763.s3.e1"
            e2="DDI-DrugBank.d763.s3.e7" ddi="false"/>
        <pair id="DDI-DrugBank.d763.s3.p13" e1="DDI-DrugBank.d763.s3.e2"
            e2="DDI-DrugBank.d763.s3.e3" ddi="false"/>
        <pair id="DDI-DrugBank.d763.s3.p14" e1="DDI-DrugBank.d763.s3.e2"
            e2="DDI-DrugBank.d763.s3.e4" ddi="false"/>
        <pair id="DDI-DrugBank.d763.s3.p15" e1="DDI-DrugBank.d763.s3.e2"
            e2="DDI-DrugBank.d763.s3.e5" ddi="false"/>
        <pair id="DDI-DrugBank.d763.s3.p16" e1="DDI-DrugBank.d763.s3.e2"
            e2="DDI-DrugBank.d763.s3.e6" ddi="false"/>
        <pair id="DDI-DrugBank.d763.s3.p17" e1="DDI-DrugBank.d763.s3.e2"
            e2="DDI-DrugBank.d763.s3.e7" ddi="false"/>
        <pair id="DDI-DrugBank.d763.s3.p18" e1="DDI-DrugBank.d763.s3.e3"
            e2="DDI-DrugBank.d763.s3.e4" ddi="false"/>
        <pair id="DDI-DrugBank.d763.s3.p19" e1="DDI-DrugBank.d763.s3.e3"
            e2="DDI-DrugBank.d763.s3.e5" ddi="false"/>
        <pair id="DDI-DrugBank.d763.s3.p20" e1="DDI-DrugBank.d763.s3.e3"
            e2="DDI-DrugBank.d763.s3.e6" ddi="true" type="mechanism"/>
        <pair id="DDI-DrugBank.d763.s3.p21" e1="DDI-DrugBank.d763.s3.e3"
            e2="DDI-DrugBank.d763.s3.e7" ddi="true" type="mechanism"/>
        <pair id="DDI-DrugBank.d763.s3.p22" e1="DDI-DrugBank.d763.s3.e4"
            e2="DDI-DrugBank.d763.s3.e5" ddi="false"/>
        <pair id="DDI-DrugBank.d763.s3.p23" e1="DDI-DrugBank.d763.s3.e4"
            e2="DDI-DrugBank.d763.s3.e6" ddi="true" type="mechanism"/>
        <pair id="DDI-DrugBank.d763.s3.p24" e1="DDI-DrugBank.d763.s3.e4"
            e2="DDI-DrugBank.d763.s3.e7" ddi="true" type="mechanism"/>
        <pair id="DDI-DrugBank.d763.s3.p25" e1="DDI-DrugBank.d763.s3.e5"
            e2="DDI-DrugBank.d763.s3.e6" ddi="true" type="mechanism"/>
        <pair id="DDI-DrugBank.d763.s3.p26" e1="DDI-DrugBank.d763.s3.e5"
            e2="DDI-DrugBank.d763.s3.e7" ddi="true" type="mechanism"/>
        <pair id="DDI-DrugBank.d763.s3.p27" e1="DDI-DrugBank.d763.s3.e6"
            e2="DDI-DrugBank.d763.s3.e7" ddi="false"/>
    </sentence>
    <sentence id="DDI-DrugBank.d763.s4" text="However, on the basis of available data, no dosage adjustment for ondansetron is recommended for patients on these drugs.1,3  Tramadol: Although no pharmacokinetic drug interaction between ondansetron and tramadol has been observed, data from 2 small studies indicate that ondansetron may be associated with an increase in patient controlled administration of tramadol.4,5  Chemotherapy: Tumor response to chemotherapy in the P 388 mouse leukemia model is not affected by ondansetron. ">
        <entity id="DDI-DrugBank.d763.s4.e0" charOffset="66-76"
            type="drug" text="ondansetron"/>
        <entity id="DDI-DrugBank.d763.s4.e1" charOffset="126-133"
            type="drug" text="Tramadol"/>
        <entity id="DDI-DrugBank.d763.s4.e2" charOffset="189-199"
            type="drug" text="ondansetron"/>
        <entity id="DDI-DrugBank.d763.s4.e3" charOffset="205-212"
            type="drug" text="tramadol"/>
        <entity id="DDI-DrugBank.d763.s4.e4" charOffset="273-283"
            type="drug" text="ondansetron"/>
        <entity id="DDI-DrugBank.d763.s4.e5" charOffset="360-367"
            type="drug" text="tramadol"/>
        <entity id="DDI-DrugBank.d763.s4.e6" charOffset="472-482"
            type="drug" text="ondansetron"/>
        <pair id="DDI-DrugBank.d763.s4.p0" e1="DDI-DrugBank.d763.s4.e0"
            e2="DDI-DrugBank.d763.s4.e1" ddi="false"/>
        <pair id="DDI-DrugBank.d763.s4.p1" e1="DDI-DrugBank.d763.s4.e0"
            e2="DDI-DrugBank.d763.s4.e2" ddi="false"/>
        <pair id="DDI-DrugBank.d763.s4.p2" e1="DDI-DrugBank.d763.s4.e0"
            e2="DDI-DrugBank.d763.s4.e3" ddi="false"/>
        <pair id="DDI-DrugBank.d763.s4.p3" e1="DDI-DrugBank.d763.s4.e0"
            e2="DDI-DrugBank.d763.s4.e4" ddi="false"/>
        <pair id="DDI-DrugBank.d763.s4.p4" e1="DDI-DrugBank.d763.s4.e0"
            e2="DDI-DrugBank.d763.s4.e5" ddi="false"/>
        <pair id="DDI-DrugBank.d763.s4.p5" e1="DDI-DrugBank.d763.s4.e0"
            e2="DDI-DrugBank.d763.s4.e6" ddi="false"/>
        <pair id="DDI-DrugBank.d763.s4.p6" e1="DDI-DrugBank.d763.s4.e1"
            e2="DDI-DrugBank.d763.s4.e2" ddi="false"/>
        <pair id="DDI-DrugBank.d763.s4.p7" e1="DDI-DrugBank.d763.s4.e1"
            e2="DDI-DrugBank.d763.s4.e3" ddi="false"/>
        <pair id="DDI-DrugBank.d763.s4.p8" e1="DDI-DrugBank.d763.s4.e1"
            e2="DDI-DrugBank.d763.s4.e4" ddi="false"/>
        <pair id="DDI-DrugBank.d763.s4.p9" e1="DDI-DrugBank.d763.s4.e1"
            e2="DDI-DrugBank.d763.s4.e5" ddi="false"/>
        <pair id="DDI-DrugBank.d763.s4.p10" e1="DDI-DrugBank.d763.s4.e1"
            e2="DDI-DrugBank.d763.s4.e6" ddi="false"/>
        <pair id="DDI-DrugBank.d763.s4.p11" e1="DDI-DrugBank.d763.s4.e2"
            e2="DDI-DrugBank.d763.s4.e3" ddi="false"/>
        <pair id="DDI-DrugBank.d763.s4.p12" e1="DDI-DrugBank.d763.s4.e2"
            e2="DDI-DrugBank.d763.s4.e4" ddi="false"/>
        <pair id="DDI-DrugBank.d763.s4.p13" e1="DDI-DrugBank.d763.s4.e2"
            e2="DDI-DrugBank.d763.s4.e5" ddi="false"/>
        <pair id="DDI-DrugBank.d763.s4.p14" e1="DDI-DrugBank.d763.s4.e2"
            e2="DDI-DrugBank.d763.s4.e6" ddi="false"/>
        <pair id="DDI-DrugBank.d763.s4.p15" e1="DDI-DrugBank.d763.s4.e3"
            e2="DDI-DrugBank.d763.s4.e4" ddi="false"/>
        <pair id="DDI-DrugBank.d763.s4.p16" e1="DDI-DrugBank.d763.s4.e3"
            e2="DDI-DrugBank.d763.s4.e5" ddi="false"/>
        <pair id="DDI-DrugBank.d763.s4.p17" e1="DDI-DrugBank.d763.s4.e3"
            e2="DDI-DrugBank.d763.s4.e6" ddi="false"/>
        <pair id="DDI-DrugBank.d763.s4.p18" e1="DDI-DrugBank.d763.s4.e4"
            e2="DDI-DrugBank.d763.s4.e5" ddi="true" type="effect"/>
        <pair id="DDI-DrugBank.d763.s4.p19" e1="DDI-DrugBank.d763.s4.e4"
            e2="DDI-DrugBank.d763.s4.e6" ddi="false"/>
        <pair id="DDI-DrugBank.d763.s4.p20" e1="DDI-DrugBank.d763.s4.e5"
            e2="DDI-DrugBank.d763.s4.e6" ddi="false"/>
    </sentence>
    <sentence id="DDI-DrugBank.d763.s5" text="In humans, carmustine, etoposide, and cisplatin do not affect the pharmacokinetics of ondansetron.  ">
        <entity id="DDI-DrugBank.d763.s5.e0" charOffset="11-20"
            type="drug" text="carmustine"/>
        <entity id="DDI-DrugBank.d763.s5.e1" charOffset="23-31"
            type="drug" text="etoposide"/>
        <entity id="DDI-DrugBank.d763.s5.e2" charOffset="38-46"
            type="drug" text="cisplatin"/>
        <entity id="DDI-DrugBank.d763.s5.e3" charOffset="86-96"
            type="drug" text="ondansetron"/>
        <pair id="DDI-DrugBank.d763.s5.p0" e1="DDI-DrugBank.d763.s5.e0"
            e2="DDI-DrugBank.d763.s5.e1" ddi="false"/>
        <pair id="DDI-DrugBank.d763.s5.p1" e1="DDI-DrugBank.d763.s5.e0"
            e2="DDI-DrugBank.d763.s5.e2" ddi="false"/>
        <pair id="DDI-DrugBank.d763.s5.p2" e1="DDI-DrugBank.d763.s5.e0"
            e2="DDI-DrugBank.d763.s5.e3" ddi="false"/>
        <pair id="DDI-DrugBank.d763.s5.p3" e1="DDI-DrugBank.d763.s5.e1"
            e2="DDI-DrugBank.d763.s5.e2" ddi="false"/>
        <pair id="DDI-DrugBank.d763.s5.p4" e1="DDI-DrugBank.d763.s5.e1"
            e2="DDI-DrugBank.d763.s5.e3" ddi="false"/>
        <pair id="DDI-DrugBank.d763.s5.p5" e1="DDI-DrugBank.d763.s5.e2"
            e2="DDI-DrugBank.d763.s5.e3" ddi="false"/>
    </sentence>
    <sentence id="DDI-DrugBank.d763.s6" text="In a crossover study in 76 pediatric patients, I.V. "/>
    <sentence id="DDI-DrugBank.d763.s7" text="ondansetron did not increase blood levels of high-dose methotrexate.">
        <entity id="DDI-DrugBank.d763.s7.e0" charOffset="0-10"
            type="drug" text="ondansetron"/>
        <entity id="DDI-DrugBank.d763.s7.e1" charOffset="55-66"
            type="drug" text="methotrexate"/>
        <pair id="DDI-DrugBank.d763.s7.p0" e1="DDI-DrugBank.d763.s7.e0"
            e2="DDI-DrugBank.d763.s7.e1" ddi="false"/>
    </sentence>
</document>
